# Supplementary material for: The Mechanisms of Maize Resistance to Fusarium verticillioides by Comprehensive Analysis of RNA-seq Data
Source: Front Plant Sci. 2016 Nov 4;7:1654. doi: 10.3389/fpls.2016.01654 (PMC5096342; doi:10.3389/fpls.2016.01654)
Supplement: Supplementary file 10 [file Table_1.XLSX]

## Sheet: Table S1
gene_id	GeneID	description	InterPro	locus	0d_FPKM	T_1d_FPKM	T_10d_FPKM	M_1d_FPKM	M_10d_FPKM	0d_count	T_1d_count	T_10d_count	M_1d_count	M_10d_count
AC149810.2_FG004	100284332	ABC-type Co2+ transport system, permease component [Source:RefSeq peptide;Acc:NP_001150699]	Protein of unknown function DUF3464	9:151863504-151864579	0.807512	0.640677	1.5644	0.64315	0.326431	6.94885	5.48451	13.0601	6.66902	3.20357
AC149829.2_FG004	100284841	LOC100284841 [Source:RefSeq peptide;Acc:NP_001151208]	Helix-loop-helix D0-binding	9:151395821-151396321	0	0	1.10861	0	0	0	0	0.932863	0	0
AC155434.2_FG001				7:173932040-173933487	0.532114	0.758989	1.73259	0.165963	0.481458	5.27023	7.67831	16.7915	1.90543	5.33929
AC183590.4_FG001			Glutamate--cysteine ligase, GCS2	2:109862528-109864008	0	1.12366	0	0.500578	0.584113	0	2.1938	0	0.952717	1.06786
AC184834.3_FG005				5:14528405-14528645	0	4.05992	0	0	0	0	2.1938	0	0	0
AC185304.4_FG008				5:39383426-39385884	0.80647	2.63935	2.00121	0	0	1.05405	3.80558	2.79859	0	0
AC185602.3_FG004				1:95864090-95865294	0	0.854151	1.21911	0	0	0	3.2907	4.66432	0	0
AC185604.3_FG007			Zinc finger, BED-type predicted	1:281676461-281677073	0.244516	1.04218	0.664205	0.898194	0.3821	2.10809	8.77521	5.59718	7.62173	3.20357
AC185632.3_FG005			Pentatricopeptide repeat	2:41339994-41342962	0.724658	1.37781	0	0	0.678372	1.05405	2.1938	0	0	1.06786
AC186028.3_FG003				5:19769634-19771203	0	0	1.89752	0	0	0	0	1.86573	0	0
AC186164.3_FG001				4:227260402-227260906	0.400038	1.58968	0.912164	0.153318	0.357755	2.10809	8.77521	4.66432	0.952717	2.13572
AC186499.3_FG003			Zinc finger, BED-type predicted	4:231448798-231449344	0.846448	1.74452	0	0	0	4.21618	8.77521	0	0	0
AC186512.3_FG001		Putative uncharacterized protein [Source:UniProtKB/TrEMBL;Acc:C4J5V2]		4:163680557-163681456	0	0.153734	1.60005	0.625762	0.286737	0	1.0969	11.1944	4.76358	2.13572
AC186574.3_FG002				8:26108507-26109822	0	0	3.96764	0	0	0	0	1.86573	0	0
AC186588.3_FG002				6:65475859-65477213	0	0.887121	1.16129	0.375037	0	0	2.1938	2.79859	0.952717	0
AC186607.3_FG001				2:32651505-32652865	0.518942	1.00322	0.871613	0	0	1.05405	2.1938	1.86573	0	0
AC186897.4_FG015				8:13244399-13245815	0.575433	1.1614	1.01457	0.517981	0.592799	1.05405	2.1938	1.86573	0.952717	1.06786
AC187560.5_FG003			CCT domain-like	7:5528434-5532240	0	0	1.49377	0	0	0	0	1.86573	0	0
AC187891.3_FG006		Putative uncharacterized protein [Source:UniProtKB/TrEMBL;Acc:B6TPD7]	Protein of unknown function DUF623	10:6406081-6407621	0.510753	1.34157	0.59571	0.617765	0.875174	3.16214	8.77521	3.73145	4.76358	6.40715
AC188000.3_FG006				10:91727088-91734052	0	0	1.41418	0	0	0	0	0.932874	0	0
AC188395.3_FG002				2:193399495-193400211	0	1.09672	1.15266	0	0	0	5.48451	5.59718	0	0
AC188613.4_FG003				9:88990186-89015673	0	1.84556	0	0	0	0	2.1938	0	0	0
AC188727.3_FG005				9:6357898-6358261	0.425089	1.18781	0	0.638186	0.729202	1.05405	3.2907	0	1.90543	2.13572
AC188744.3_FG003				9:60779196-60779442	0	0	1.71416	0	0	0	0	0.932863	0	0
AC189765.3_FG004				7:152740408-152778847	0	1.13273	0	0	0.557477	0	2.1938	0	0	1.06786
AC190498.1_FG009				1:262581725-262583732	0.51746	2.06253	0.90298	0	0.742334	2.10809	8.77521	3.73145	0	3.20357
AC190749.3_FG001				4:162065929-162066181	0	0	1.8599	0	0	0	0	0.932863	0	0
AC190860.2_FG008				4:179800205-179803572	0.200752	0.497006	1.22307	0	0.132576	3.16214	7.67831	18.6573	0	2.13572
AC190870.3_FG003				2:123037442-123037814	0.541227	1.97154	0	0	0.875833	1.05405	4.38761	0	0	2.13572
AC190902.2_FG005				10:105806119-105806464	0.65971	0.666339	1.1209	0	0	1.05405	1.0969	1.86573	0	0
AC190922.3_FG007				5:61542729-61543221	0.95108	1.88242	0.429473	0.738562	0.423903	4.21618	8.77521	1.86573	3.81087	2.13572
AC191070.3_FG002				4:42442523-42443677	0	2.30501	1.32577	0	0.736289	0	3.2907	1.86573	0	1.06786
AC191135.3_FG001			Immunoglobulin-like fold;"Late embryogenesis abundant protein, group 2"	2:56507911-56508397	0	1.19083	0	0	0.55709	0	2.1938	0	0	1.06786
AC191246.3_FG006	100382300	hypothetical protein LOC100382300 [Source:RefSeq peptide;Acc:NP_001168520]	Pentatricopeptide repeat;Tetratricopeptide-like helical	5:172973455-172980736	0.425008	0.530844	1.22082	0.331272	0.606492	11.5948	14.2599	32.8373	9.49563	17.086
AC191311.3_FG001				1:19623444-19623924	0.275816	0.283879	1.45661	0.233307	0.527412	1.05405	1.0969	5.59718	0.952717	2.13572
AC191405.3_FG010				4:238006275-238006590	0	1.12787	1.03259	0.48083	0.543137	0	2.1938	1.86573	0.952717	1.06786
AC191669.3_FG004				5:106664304-106699748	0	1.38041	0	0	0	0	1.0969	0	0	0
AC191681.3_FG005				1:31868223-31868493	0	1.25006	0	0	0	0	1.0969	0	0	0
AC191746.3_FG002				4:88860417-88860702	0	0	1.18676	0	0	0	0	0.932863	0	0
AC194097.3_FG009				8:173304353-173305010	0	1.23832	1.56318	0.509933	0.586311	0	4.38761	5.59718	1.90543	2.13572
AC194103.3_FG003				10:18662180-18675684	0	1.36845	0	0.586411	0.67625	0	2.1938	0	0.952717	1.06786
AC194135.3_FG008			0D(P)-binding domain;Glucose/ribitol dehydroge0se	7:175982123-175984859	0.847564	1.02186	0.543452	0.668826	0.768589	22.135	26.3256	13.993	18.1016	20.2893
AC194136.3_FG001				10:85464869-85465292	0.366122	2.20745	1.62726	0.302281	0	1.05405	6.58141	4.66432	0.952717	0
AC194158.3_FG005				5:17912795-17913389	0	1.00758	2.35491	0.386265	0	0	4.38761	9.32863	1.90543	0
AC194220.4_FG009				1:4801646-4802122	0	3.21614	0	0	0	0	1.0969	0	0	0
AC194288.3_FG004				2:141515228-141515677	0	2.01839	1.7175	0	0	0	1.0969	0.932863	0	0
AC194472.3_FG001				2:216726880-216728163	0	2.76815	2.46649	0	0	0	1.0969	0.932863	0	0
AC194630.3_FG003				10:145057174-145058223	0	1.20707	0	0.350058	0	0	3.2907	0	0.952717	0
AC194633.3_FG013			Protein ki0se, catalytic domain;Protein ki0se-like domain	8:8342035-8342904	0.379789	1.32141	0.66463	0.729276	0.513784	2.10809	7.67831	3.73145	4.76358	3.20357
AC194960.3_FG005				10:123721070-123722651	0	1.1408	0.137201	0.12955	0.601004	0	7.67831	0.932863	0.952717	4.27143
AC195059.3_FG009				1:181224413-181224668	0	1.43189	0	0	0	0	1.0969	0	0	0
AC195214.3_FG006			Translation protein SH3-like, subgroup;Ribosomal protein L14	2:217233058-217233321	0	62.2883	0	0	0	0	1.0969	0	0	0
AC195391.3_FG003				2:190623772-190623955	0	5.77474	0	0	0	0	1.0969	0	0	0
AC195687.3_FG001			Transcription factor, FAR1-related	1:10667674-10668546	0.333529	1.0549	0.447858	0.595125	0.170131	2.10809	6.58141	2.79859	3.81087	1.06786
AC195796.3_FG001				4:162590726-162592247	0.334968	0	1.17179	0	0.303383	1.05405	0	3.73145	0	1.06786
AC195830.2_FG004				5:184706638-184706944	0	1.80183	0	0.800134	0	0	2.1938	0	0.952717	0
AC195864.3_FG017			Pentatricopeptide repeat	7:167537064-167544289	0.425268	0.307575	1.29542	0.310657	0.317264	10.5406	7.58149	31.6894	8.35134	8.4639
AC195951.2_FG014			Nucleoporin, Nup155-like;"Nucleoporin, Nup133/Nup155-like, C-termi0l"	3:1885468-1901582	0.406016	1.04841	0.549537	0.18131	0.203213	2.10809	5.48451	2.79859	0.952717	1.06786
AC196025.3_FG015				5:71044457-71047187	0	1.40771	0.593894	0.244475	0.666425	0	11.5534	4.6418	2.2086	5.89267
AC196059.3_FG004				9:150973574-150973901	0	0.719777	1.29366	0	0	0	1.0969	1.86573	0	0
AC196130.3_FG002				3:161302580-161302781	0	0	5.06866	0	0	0	0	0.932863	0	0
AC196142.3_FG006				8:162836381-162842987	0	1.52663	0	0	0	0	1.0969	0	0	0
AC196394.3_FG002				1:16626129-16627350	0.224129	0.677284	2.32597	0.369112	0.617931	1.05405	3.2907	11.1944	1.90543	3.20357
AC196576.3_FG002				3:203241104-203243485	0.413156	0.353274	1.35159	0	0.637329	2.48691	2.1938	8.06583	0	4.27143
AC196966.4_FG003				1:93607948-93608522	0	1.14098	0	0	0	0	1.0969	0	0	0
AC197047.3_FG001	100277785	hypothetical protein LOC100277785 (LOC100277785), mR0 [Source:RefSeq D0;Acc:NM_001151266]	Protein of unknown function DUF581	4:76001724-76002388	0	0	1.01281	0	0.469906	0	0	3.73145	0	2.13572
AC197147.3_FG003				2:133184042-133184285	0	0	1.48776	0	0	0	0	0.932863	0	0
AC197354.3_FG002			Sig0l transduction response regulator, receiver domain	3:148629613-148631352	0.258298	1.81153	1.54562	0.890505	0.743196	1.05405	7.67831	6.53004	3.81087	3.20357
AC197354.3_FG006				3:148616456-148616612	0	0	18.5459	0	0	0	0	0.932863	0	0
AC197382.4_FG002				4:203406418-203407389	0.172731	0	1.26814	0.58207	0.502556	1.05405	0	7.46291	3.81087	3.20357
AC197544.3_FG001			Rhamnogalacturo0te lyase;"R0 helicase, DEAD-box type, Q motif";"D0/R0 helicase, DEAD/DEAH box type, N-termi0l"	7:176491985-176493350	0.235357	1.6363	0.206274	0.575909	0.443162	1.05405	7.67831	0.932863	2.85815	2.13572
AC197555.3_FG007			Pentatricopeptide repeat	3:227579148-227579977	0.154107	2.06368	0.54766	0.262431	0.149521	1.05405	14.2597	3.73145	1.90543	1.06786
AC197575.3_FG005			Peptidase S41	2:33033288-33033838	0.688155	1.37894	0.607368	0	0	1.05405	2.1938	0.932863	0	0
AC197705.4_FG011				8:117605512-117618076	0.620972	1.05693	0.709113	0.427223	0.677996	28.4592	47.1668	31.7174	20.0071	30.9679
AC197775.3_FG004				3:72810048-72824562	0.641957	0.25497	1.38462	0.514764	0.247387	14.7566	5.48451	29.8516	11.4326	5.33929
AC197845.3_FG001				3:39581341-39581713	0.613932	0.608603	1.00796	0	0	1.05405	1.0969	1.86573	0	0
AC197898.3_FG001			Zinc finger, BED-type predicted	2:96981646-96982090	0	2.6532	0.885942	0.278738	0.951677	0	8.77521	2.79859	0.952717	3.20357
AC197924.3_FG004				8:35143559-35146560	0.984531	1.76018	0.220409	0.684616	0	4.21618	7.67831	0.932863	2.85815	0
AC198725.4_FG004	100280543	ovate protein [Source:RefSeq peptide;Acc:NP_001146934]	Protein of unknown function DUF623	3:217373973-217375254	0.0997389	0.0981629	1.09549	0.071991	0.0842277	1.05405	1.0969	11.1944	0.952717	1.06786
AC198731.3_FG004			Pentatricopeptide repeat	2:93714238-93716333	0	1.15498	0.505313	0.506878	0.282018	0	4.38761	1.86573	1.90543	1.06786
AC198923.4_FG010				8:158998057-158998348	0	1.21752	1.07593	0.537967	0	0	2.1938	1.86573	0.952717	0
AC199176.3_FG001				7:113188886-113189342	0.366773	1.83023	0	0	0	1.05405	5.48451	0	0	0
AC199180.3_FG005			Mitochondrial carrier domain;Mitochondrial substrate/solute carrier	10:83681503-83697115	0	4.3023	0	0	0	0	1.09691	0	0	0
AC199398.4_FG004				10:103083897-103088635	0.601388	1.36477	0.671712	0.643688	0.146874	4.21618	9.87211	4.66432	4.76358	1.06786
AC199398.4_FG005				10:103094041-103094433	0	1.49032	0.45022	0	0	0	3.2907	0.932863	0	0
AC199703.3_FG001				10:34505137-34514507	0.883255	2.00757	1.35615	0.876718	0.705592	9.48641	20.8411	13.993	9.52717	7.475
AC199811.4_FG005				8:100273651-100273867	0	0	2.34618	0	0	0	0	0.932863	0	0
AC200223.4_FG003				7:131297745-131298250	0	0	1.7657	0	0	0	0	0.932863	0	0
AC200874.4_FG003				7:136605464-136608890	0.455049	2.5115	1.21686	0.783372	0.878939	3.16214	17.5504	8.40173	5.8545	6.40715
AC201771.3_FG007				5:21441971-21446167	0.896114	1.10265	0.32177	0.308798	0.701072	5.27023	6.58141	1.86573	1.90543	4.27143
AC201774.3_FG001				1:285128169-285128635	0	0	1.30214	0	0	0	0	0.932863	0	0
AC201872.4_FG003				4:193683112-193702464	0.773051	1.35715	1.87308	0.774465	0.891188	6.3761	11.1463	15.2481	6.66902	7.59901
AC201898.4_FG004				1:246746206-246746574	0	1.81003	0	0	0	0	1.0969	0	0	0
AC202011.3_FG010			Protein of unknown function DUF241, plant	1:206376131-206387112	0.687754	1.21274	0	0.61674	0.235203	6.32428	10.969	0	5.7163	2.13572
AC202020.4_FG006				3:165904270-165904546	0	0.810053	2.22904	0	0	0	1.0969	2.79859	0	0
AC202030.3_FG002				6:64253444-64253813	0	0.693305	1.22717	0.288053	0.966968	0	2.1938	3.73145	0.952717	3.20357
AC202164.3_FG003				8:129033853-129039581	0.717658	0.631375	1.11724	0.610544	0.488906	6.32428	5.50494	9.35722	5.74212	4.50263
AC202185.4_FG004	100283821	hsp20/alpha crystallin family protein [Source:RefSeq peptide;Acc:NP_001150191]	Heat shock protein Hsp20	1:122169769-122170960	0.0811307	0.0828356	1.31522	0.0648803	0.30131	1.05405	1.0969	16.4837	0.952717	4.27143
AC202384.4_FG009				2:212094754-212095767	0.648385	1.07739	0.487788	0.169945	0.290761	7.37832	12.0659	5.59718	1.90543	3.20357
AC202435.3_FG001			Tetratricopeptide-like helical	2:72836253-72837650	0.125755	0.489994	1.86611	0.0875607	0.204112	1.05405	4.38761	14.9258	0.952717	2.13572
AC202534.2_FG002				2:222149741-222151612	0	2.86354	0	0	0	0	1.0969	0	0	0
AC202924.3_FG002				5:89889209-89901623	0	0	1.68725	0.379371	0.430671	0	0	3.73145	0.952717	1.06786
AC202934.3_FG001				8:102831948-102832662	0	0	1.15456	0	0.794299	0	0	2.79859	0	2.13572
AC203173.3_FG001			IQ motif, EF-hand binding site;Domain of unknown function DUF4005	8:174704704-174705863	0.224348	0.452528	1.34103	0.170442	0.29769	2.10809	4.38761	12.1272	1.90543	3.20357
AC203307.4_FG001				6:157213645-157213969	0	2.43568	0	0.492033	0.559576	0	4.38761	0	0.952717	1.06786
AC203310.3_FG003				10:92793935-92808706	0.204419	1.26079	0	0.534257	0.202988	1.05405	6.58141	0	2.85815	1.06786
AC203325.3_FG002				2:11520625-11520844	0	2.89883	0	0	0	0	1.0969	0	0	0
AC203441.3_FG006				6:92122623-92123009	0	2.12797	0	0	0	0	1.0969	0	0	0
AC203775.3_FG010				6:119044519-119052236	0	1.1741	0	0	0.574169	0	2.1938	0	0	1.06786
AC203802.2_FG002				10:105921224-105921589	0	0	2.72601	0	0	0	0	2.79859	0	0
AC203841.3_FG002			Tetratricopeptide-like helical;Pentatricopeptide repeat	10:124203420-124206246	0.778361	1.16146	0.916879	0.572752	0.536841	34.7835	51.5544	40.1131	26.6761	24.5607
AC203957.3_FG004	100381716	hypothetical protein LOC100381716 [Source:RefSeq peptide;Acc:NP_001167995]	bZIP transcription factor, bZIP-1;Basic-leucine zipper (bZIP) transcription factor	2:175112513-175113156	0	1.16762	0.505426	0.476554	0.720718	0	6.58141	2.79859	2.85815	4.27143
AC204045.3_FG001				10:24671109-24671610	0	1.11587	0	0	0	0	3.2907	0	0	0
AC204048.3_FG002				5:51458582-51458891	0	0	1.74264	0	0	0	0	1.86573	0	0
AC204061.3_FG001				7:1819402-1819990	0.683748	1.06729	0.304889	0.631042	0	2.10809	3.2907	0.932863	1.90543	0
AC204292.4_FG004				6:137203223-137205448	0.938899	1.59368	0.359149	0	0	7.37832	13.1628	2.79859	0	0
AC204345.3_FG003				6:80730014-80730389	0	0	1.1142	0	0	0	0	1.86573	0	0
AC204472.3_FG002			Oxoglutarate/iron-dependent oxyge0se	9:38290694-38291698	0.192163	1.38065	0.500026	0.506136	0.379647	1.05405	7.67831	2.79859	2.85815	2.13572
AC204563.3_FG011				7:11798209-11799472	0	1.50157	0.438343	0.856829	0.493485	0	6.58141	1.86573	3.81087	2.13572
AC204919.4_FG001				7:30520902-30521496	0.575527	1.11106	0	0	0	2.10809	4.38761	0	0	0
AC204994.5_FG003				1:35473458-35473896	0	48.3967	85.3613	0	0	0	1.0969	1.86573	0	0
AC205006.3_FG001			CO dehydroge0se flavoprotein-like, FAD-binding, subdomain 2;"Molybdopterin dehydroge0se, FAD-binding";"CO dehydroge0se flavoprotein, C-termi0l"	9:137400767-137402062	0	1.29543	1.36258	0.240359	0.272316	0	15.3566	16.5996	2.85815	3.20357
AC205362.4_FG002	100281553	AAP6 [Source:RefSeq peptide;Acc:NP_001147944]	Amino acid transporter, transmembrane	6:18156613-18158600	0.410447	1.01719	0.184065	0.465726	0.0894659	4.21618	10.969	1.86573	5.7163	1.06786
AC205499.3_FG004				1:75776041-75782474	0	0	2.56511	0	0	0	0	2.79859	0	0
AC205500.3_FG003				1:106678866-106679154	0	2.0663	0	0.895377	0	0	2.1938	0	0.952717	0
AC205886.3_FG001			Ribosomal protein S4e;"Ribosomal protein S4e, central"	6:90970355-90979084	0.064245	0.0682429	1.45674	0.325808	0	1.05405	1.0969	23.3216	5.7163	0
AC206185.3_FG008				6:116593139-116595076	0.695193	1.23163	0	0	0	1.05405	2.04829	0	0	0
AC206265.3_FG002				9:134900471-134900915	0.876138	1.12723	0.253058	0	0.78173	3.16214	4.38761	0.932863	0	3.20357
AC206326.3_FG004			Domain of unknown function DUF4283	1:77249504-77260170	0.392377	1.25749	0.271988	0.604762	0.164976	9.48641	30.7132	6.53004	16.1962	4.27178
AC206499.3_FG001				7:58492784-58492982	0	0	3.01833	0	0	0	0	0.932863	0	0
AC206547.2_FG002				10:27201176-27201665	0.193991	1.52895	0.176098	0.302843	0	1.05405	8.77521	0.932863	1.90543	0
AC206765.3_FG003				2:232477828-232502016	0	2.1444	0	0	0	0	1.0969	0	0	0
AC206837.3_FG001				10:100150449-100150848	0	0	1.91271	0.320443	0	0	0	4.66432	0.952717	0
AC206951.3_FG004				1:17400318-17401322	0	0	1.09443	0	0	0	0	1.86573	0	0
AC206954.3_FG006				10:87197758-87199493	0.476389	0.480629	1.09207	0.534093	0.310968	4.21618	4.38761	9.32863	5.7163	3.20357
AC207196.3_FG002			Protein of unknown function DUF659	2:89354733-89359086	0	1.0054	0.283492	0	0.494366	0	6.58141	1.86573	0	3.20369
AC207396.3_FG001				3:219010400-219010646	0	1.15363	0	0	0	0	1.0969	0	0	0
AC207396.3_FG003				3:219008638-219008884	0	1.13799	0	0	0	0	1.0969	0	0	0
AC207454.3_FG004				9:133575711-133576257	0	0	1.36511	0	0	0	0	4.66432	0	0
AC207638.3_FG005				1:257538173-257538461	0	1.07589	0	0	0	0	1.0969	0	0	0
AC208120.4_FG001				4:121775397-121778663	0.352953	1.22017	1.07189	0.619305	0.689347	1.05405	3.80143	3.22769	1.90543	2.13572
AC208199.3_FG003			Armadillo-like helical	1:117065355-117066078	0	0	1.36738	0	0	0	0	0.932863	0	0
AC208579.3_FG004				10:144107666-144107969	0	0	8.11127	0	0	0	0	0.932863	0	0
AC208793.3_FG004				5:197897793-197898517	0	0	19.9279	0	0	0	0	0.932863	0	0
AC208902.3_FG005				6:139687193-139688136	0	0	1.99847	0	0	0	0	0.932863	0	0
AC209378.3_FG005				5:69147383-69150749	0.931947	2.79864	1.35783	0.508403	0	3.16214	9.87211	4.66432	1.90543	0
AC209380.3_FG002				3:140927150-140927477	0	1.04263	0.460818	0.433071	0.480836	0	2.1938	0.932863	0.952717	1.06786
AC209621.2_FG002			Glutathione S-transferase, N-termi0l;Thioredoxin-like fold	7:169419683-169420186	0	3.19946	0	0	0	0	2.1938	0	0	0
AC209621.2_FG006				7:169387085-169390752	0.32698	1.01149	0.534227	0.404232	0.353307	5.27023	16.4535	8.39577	7.62173	6.40715
AC209712.3_FG002				1:139609433-139609706	0	0	1.14584	0	0	0	0	0.932863	0	0
AC209738.3_FG005				3:219185895-219188243	0.808138	1.61191	0.118713	0.727332	0.12038	6.32428	13.1628	0.932863	6.66902	1.06786
AC209761.3_FG002				3:126645384-126645855	0	0	7.91441	0	0	0	0	0.932863	0	0
AC209841.3_FG008				1:72417772-72418063	0	1.54918	0.684516	0	0	0	2.1938	0.932863	0	0
AC209900.4_FG007				4:192962917-192974114	0.329561	1.19584	0.286619	0.440449	0.335654	4.21624	15.3567	3.73145	5.71635	4.27149
AC209944.5_FG013		Putative uncharacterized protein [Source:UniProtKB/TrEMBL;Acc:B6TTL4]		1:196288232-196288803	0	0	1.06965	0	0	0	0	1.86573	0	0
AC209987.4_FG002	100273592	hypothetical protein LOC100273592 [Source:RefSeq peptide;Acc:NP_001141481]	Cytochrome P450, conserved site;"Cytochrome P450, E-class, group I";Cytochrome P450	5:46807671-46810899	0.2983	0.559695	1.31552	0.423959	0.75211	7.37832	14.2597	31.7174	12.3853	21.3572
AC210023.3_FG008				1:263255736-263263447	0.572594	1.13257	0	0	0.272163	2.10809	4.38761	0	0	1.06786
AC210061.3_FG003				2:226098704-226098809	0	1632.36	0	0	0	0	1.0969	0	0	0
AC210173.4_FG005		Cytochrome P450 CYP84A33v1 [Source:UniProtKB/TrEMBL;Acc:B6SWS3]	Cytochrome P450, conserved site;"Cytochrome P450, E-class, group I";Cytochrome P450	1:224102015-224105678	0.613897	1.30145	2.03523	0.465661	0.446994	12.6486	27.4225	40.1131	11.4326	10.6786
AC210427.3_FG009				2:224684336-224716686	0	0	4.80862	0	0	0	0	1.86573	0	0
AC210968.5_FG002				1:286377134-286377697	0	1.51162	0	0.455577	0.76098	0	6.58141	0	1.90543	3.20357
AC210974.4_FG003			Zinc finger, RING/FYVE/PHD-type;"Zinc finger, PHD-type"	10:130065744-130065978	0	4.85499	0	0	0	0	2.1938	0	0	0
AC211269.3_FG002				5:160555322-160556106	0.668071	0.219281	1.34049	0.185843	0.837327	3.16214	1.0969	6.53004	0.952717	4.27143
AC211527.3_FG005				6:105257872-105258025	0	0	16.2604	0	0	0	0	0.932863	0	0
AC211651.4_FG001			Heat shock protein 70, conserved site;Heat shock protein 70;Heat shock protein Hsp70;Armadillo-like helical	7:11189394-11195454	0.315261	0.495857	1.37092	0.930927	0.824483	9.48641	14.2597	40.1131	28.5815	24.5607
AC211913.3_FG001			Transcription factor TFIIB related;Brf1-like TBP-binding	7:135658156-135658875	0.732621	1.43628	0	0	0	1.05405	2.1938	0	0	0
AC211961.3_FG010				9:7644979-7646275	0	1.77783	0	0.514948	0.593299	0	3.2907	0	0.952717	1.06786
AC211995.4_FG004			Homeobox;Homeodomain-like	6:163339327-163339774	0	0	1.86228	0	0	0	0	0.932863	0	0
AC212015.4_FG003			Domain of unknown function DUF4378	7:157728547-157729209	0.167804	1.0381	0.624666	0.533653	0.785182	1.05405	6.58141	3.73145	3.81087	5.33929
AC212225.3_FG001				6:11164453-11164792	0.549605	0	2.40112	0.412574	0.923042	1.05405	0	4.66432	0.952717	2.13572
AC212353.4_FG003			Proteasome A-type subunit;"Proteasome, subunit alpha/beta"	9:3545819-3555976	0.655841	1.20975	0.427039	0.46695	0.726515	14.7566	26.3256	9.32863	10.4799	16.0179
AC212405.3_FG005				8:96628476-96629973	0.751636	0	1.28538	0.301685	0.349288	2.10809	0	3.73145	0.952717	1.06786
AC212775.1_FG004				3:65716091-65717730	0	1.03648	0	0	0.992889	0	1.0969	0	0	1.06786
AC212813.3_FG001				7:158729326-158733748	0	1.33751	2.57439	0	0	0	1.09697	2.04465	0	0
AC212835.3_FG008			Protein ki0se, catalytic domain;"Serine/threonine-protein ki0se, active site";"Protein ki0se, ATP binding site"	2:21636489-21638201	0.201248	1.0331	0.368137	0.155983	0.480804	3.16214	16.4535	5.59718	2.85815	8.54286
AC212883.3_FG002				2:59213734-59214139	0	0.672381	1.56206	0.272628	0.301778	0	2.1938	4.66432	0.952717	1.06786
AC212979.2_FG006			K Homology, type 1;K Homology	1:81103958-81108088	0.521151	0.853035	1.17043	0.398743	0.971832	9.48641	15.3566	21.4559	7.62173	18.1536
AC213528.2_FG002				7:66910973-66911237	0	1.89323	0	0	0	0	1.0969	0	0	0
AC213618.3_FG008				7:155653646-155660733	0	0	5.37877	0	0	0	0	0.932863	0	0
AC213981.3_FG001				1:122892268-122892715	0.254554	0.241646	1.12006	0	0.219813	1.05405	1.0969	4.66432	0	1.06786
AC214236.3_FG001				9:53284586-53286888	0	0	1.00739	0	0.360599	0	0	2.79859	0	1.06786
AC214267.3_FG005				1:239444176-239445151	0	1.47149	0	0	0	0	1.0969	0	0	0
AC214503.3_FG007				9:21124219-21124726	0.296301	1.14578	0	0.448082	0	1.05405	4.38761	0	1.90543	0
AC214612.2_FG006				5:213571873-213572395	0	1.50256	0	0	0	0	1.0969	0	0	0
AC215238.3_FG002				2:68907910-68934648	0.677748	0.680119	1.45906	0.380832	0.439899	3.16225	3.33985	6.83628	1.90559	2.17548
AC215240.3_FG002				1:37545426-37556438	0.343157	1.04024	0.302725	0.88819	0.334718	1.05405	3.2907	0.932863	2.85815	1.06786
AC215249.3_FG007			SNF2-related	8:155360596-155361800	0.652273	2.35877	0.298176	0.575977	0	2.10809	7.67831	0.932863	1.90543	0
AC215874.3_FG003				10:71438871-71441117	0	1.17315	0.51182	0.245605	0.827195	0	4.38761	1.86573	0.952717	3.20357
AC216247.3_FG004		Putative uncharacterized protein [Source:UniProtKB/TrEMBL;Acc:C4IZ60]		1:63561213-63561477	0	0	1.13295	0	0	0	0	0.932863	0	0
AC216801.3_FG002				5:180218968-180220288	0.0625997	1.28574	0.111595	0.0567796	0.0652473	1.05405	20.8411	1.86573	0.952717	1.06786
AC217291.3_FG005				5:217627224-217627963	0	1.35841	0	0	0	0	2.1938	0	0	0
AC217353.3_FG003			Armadillo-like helical	1:295955948-295961338	0	3.59372	1.0031	0.630673	0.740768	0	9.87211	2.79859	1.90543	2.13572
AC217370.3_FG003				3:121041430-121044521	0	1.01585	0	0	0	0	1.0969	0	0	0
AC217554.3_FG001			Zinc finger, CCHC-type	2:201570790-201583352	0.809919	1.09729	0.194343	0.544848	0.327822	27.4052	37.2947	6.53004	20.0071	11.7464
AC217690.3_FG001				4:107980585-107980885	0	0	2.19317	0	0.731439	0	0	2.79859	0	1.06786
AC217823.3_FG002				5:70692233-70695842	0.345689	0.477973	1.02728	0.190812	0.437586	3.16214	4.38761	9.32863	1.90543	4.27143
AC217965.2_FG012	542158	thylakoid assembly8 [Source:RefSeq peptide;Acc:NP_001105250]		8:15108686-15109661	0.513222	1.19777	0.465937	0.880379	0.14815	3.16214	7.62328	2.79859	6.66902	1.06786
AC217987.3_FG006				8:132104398-132105467	0.548311	2.88595	0	0	0.4849	2.10809	12.0659	0	0	2.13572
AC218037.3_FG014				8:161382557-161383073	0	1.43567	1.26174	0	0	0	1.0969	0.932863	0	0
AC218160.2_FG003				10:143337555-143341814	0.627877	2.48791	0.27997	0.738793	0.689867	4.21618	17.5504	1.86573	5.7163	5.33929
AC218173.3_FG004				1:214082675-214084173	0	0	2.42629	0	0	0	0	1.86573	0	0
AC218972.3_FG007			K Homology	8:170298779-170301455	0.936934	0.683797	1.16462	0.116119	0.265819	7.37832	5.48451	9.32863	0.952717	2.13572
AC219035.2_FG008				2:211056192-211056486	0	1.15053	0	0	0	0	1.0969	0	0	0
AC220927.3_FG010			Choline transporter-like	5:208773688-208777654	0.81922	0.856213	1.10901	0.566091	0.295452	17.9188	18.6473	24.2544	12.3853	6.40715
AC222557.1_FG003			SANT, D0-binding	10:73867256-73868899	0.342035	0.187082	1.27684	0.46429	0.180718	6.32428	3.2907	22.3887	8.57445	3.20357
AC225179.3_FG004				3:81195829-81196036	0	3.63292	0	0	0	0	1.0969	0	0	0
AC225346.3_FG001				8:127876560-127877031	0.355383	0.351625	1.23344	0.85793	0.956645	1.05405	1.0969	3.73145	2.85815	3.20357
AC225361.3_FG001				9:25478381-25484622	0	1.24629	1.06577	0	0	0	1.0969	0.932876	0	0
AC225563.3_FG004				2:65370209-65379554	0	0	9.15106	0	0	0	0	0.932863	0	0
AC225790.2_FG003				7:137737900-137738284	0	1.01792	1.37203	0	0.919113	0	2.1938	2.79859	0	2.13572
AC225817.2_FG001				4:13138375-13156477	0	0.689684	1.77827	0.600941	0.676648	0	1.09784	2.79859	0.952717	1.06908
AC226199.2_FG002				5:144904010-144905680	0.590374	0.147749	1.03791	0	0.400472	4.21618	1.0969	7.46291	0	3.20357
AC226227.2_FG003				10:128989187-128990834	0.518223	1.04158	0.0668402	0.448174	0.324111	7.37832	15.3566	0.932863	7.62173	5.33929
AC226552.2_FG001			mR0 splicing factor, Cwf21	4:228808612-228809508	0	1.73322	0.51835	0	0	0	3.2907	0.932863	0	0
AC233853.1_FG002		Putative uncharacterized protein [Source:UniProtKB/TrEMBL;Acc:C0HG10]	Basic leucine zipper;Basic-leucine zipper (bZIP) transcription factor	3:3820877-3822105	0.623794	1.1161	0	0.949734	0.550633	4.21618	7.67831	0	7.62173	4.27143
AC233853.1_FG003			Cytochrome P450, conserved site;"Cytochrome P450, E-class, group I";Cytochrome P450	3:3830174-3832592	0.87295	1.25347	1.97622	0.538244	0.58231	11.5945	17.4457	25.1873	8.91817	9.31841
AC233861.1_FG002				2:189782202-189784338	0	5.01179	0	0	0	0	1.0969	0	0	0
AC233863.1_FG002	100279119	hypothetical protein LOC100279119 [Source:RefSeq peptide;Acc:NP_001145632]		9:98990880-98991228	0.603858	0.563553	1.02255	0.463313	0	1.05405	1.0969	1.86573	0.952717	0
AC233865.1_FG003			No apical meristem (0M) protein	7:146634160-146635852	0.467445	0	1.40351	0.123051	0.421484	3.16214	0	9.32863	0.952717	3.20357
AC233894.1_FG004			Protein of unknown function DUF3506	5:28351689-28352307	0.567398	1.12304	0	0.502788	0	1.05405	2.1938	0	0.952717	0
AC234180.1_FG002	100280689	zinc ion binding protein [Source:RefSeq peptide;Acc:NP_001147080]	Zinc finger, RING/FYVE/PHD-type;Ysc84 actin-binding domain;"Zinc finger, FYVE-related";"Zinc finger, FYVE-type"	9:77455461-77461695	0.919755	1.19587	1.40795	0.70103	0.973579	29.5133	37.2946	44.7774	22.8652	30.9679
AC234517.1_FG001			Cytochrome c oxidase, subunit Vb	8:49695900-49697427	0.581144	0.901241	1.56454	0.520124	0.594378	2.10809	3.2907	5.59718	1.90543	2.13572
AC235547.1_FG003				1:282511661-282515995	0.888113	2.45814	0	0	0	1.05405	3.2907	0	0	0
GRMZM2G000434				3:1702924-1703302	0	0	1.84124	0	0	0	0	0.932863	0	0
GRMZM2G000536	100382523	hypothetical protein LOC100382523 (LOC100382523), mR0 [Source:RefSeq D0;Acc:NM_001175260]		1:238876146-238877135	0.664163	0.394394	2.47023	0.0970467	0.334859	5.27023	3.2907	18.6573	0.952717	3.20357
GRMZM2G001018				10:24674734-24675472	0	1.27626	0.181078	0.753588	0	0	6.58141	0.932863	3.81087	0
GRMZM2G001283			Tubulin/FtsZ, 2-layer sandwich domain;Tubulin;Beta tubulin;"Tubulin, C-termi0l"	8:76751499-76753200	0.705383	1.12011	0.999225	0.315898	0.646631	10.5405	16.4535	14.9258	4.76358	9.61072
GRMZM2G001375	100278795	hypothetical protein LOC100278795 (LOC100278795), mR0 [Source:RefSeq D0;Acc:NM_001151955]		4:13706086-13706694	0.158551	0.16765	1.7195	0.131708	0.754243	1.05405	1.0969	11.1944	0.952717	5.33929
GRMZM2G001614				7:28375192-28375384	0	0	5.71741	0	0	0	0	0.932863	0	0
GRMZM2G002142			Cytochrome P450, conserved site;"Cytochrome P450, E-class, group I";Cytochrome P450	2:186842960-186845670	0.629209	0.464555	1.66845	0.133034	0.566856	11.5945	8.77521	29.8516	2.85815	11.7464
GRMZM2G002191			Uncharacterised protein family UPF0120	5:13953759-13955887	0.788868	1.22543	1.04839	0.553665	0.695805	16.8647	25.2287	21.4559	12.3853	14.95
GRMZM2G002207				1:81560811-81566003	0	6.38152	0	0	0	0	1.0969	0	0	0
GRMZM2G002627	100276393	hypothetical protein LOC100276393 [Source:RefSeq peptide;Acc:NP_001143670]	Helix-loop-helix D0-binding	5:194161606-194164853	0.226295	0.91862	1.07582	0.188461	0.904643	6.32428	25.2287	28.9188	5.7163	26.6964
GRMZM2G002805	100281642	ZFP16-2 [Source:RefSeq peptide;Acc:NP_001148033]	Zinc finger, C2H2-like;"Zinc finger, C2H2-type"	5:2378612-2379912	0.426893	0.779973	4.37497	0.455318	0.30534	5.27023	9.87211	51.3075	6.66902	4.27143
GRMZM2G003516				1:20104868-20105047	0	7.882	13.8596	0	0	0	1.0969	1.86573	0	0
GRMZM2G003682	100284742	nematode-resistance protein [Source:RefSeq peptide;Acc:NP_001151109]	Hs1pro-1, C-termi0l;"Hs1pro-1, N-termi0l"	3:178149613-178151478	0.997173	0.515943	4.37743	0.315582	0.271166	18.9377	10.0053	79.8402	7.08634	5.91293
GRMZM2G003718		Putative uncharacterized protein [Source:UniProtKB/TrEMBL;Acc:C4J9A1]		9:98431837-98436309	0.817836	0.722231	1.18044	0.55723	0.733958	18.9728	16.4535	27.053	13.338	17.0857
GRMZM2G003909	100217260	hypothetical protein LOC100217260 [Source:RefSeq peptide;Acc:NP_001137086]	Pollen Ole e 1 allergen/extensin	1:119419555-119420951	0.294692	2.99641	0	0.821021	0.218516	4.21618	41.6823	0	12.3853	3.20357
GRMZM2G004067				4:175302506-175303584	0.693343	1.06237	0.839243	0.968487	0.754287	9.48641	14.2597	11.1944	14.2908	10.6786
GRMZM2G004207			Protein ki0se, catalytic domain;"Serine/threonine-protein ki0se, active site";Serine-threonine/tyrosine-protein ki0se	7:121850474-121852444	0.353364	3.27988	3.60388	0.142866	0.959027	3.16213	32.907	31.3678	1.90543	9.61071
GRMZM2G004480			Zinc finger, RING-type;"Zinc finger, RING/FYVE/PHD-type"	5:198837996-198840230	0.708515	1.12313	0.659215	0.651122	0.686001	17.9188	28.5194	15.8587	19.0543	19.2214
GRMZM2G004593			Phosphoglycerate/bisphosphoglycerate mutase, active site;Phosphoglycerate mutase 1;"Histidine phosphatase superfamily, clade-1"	3:30565955-30571432	0.891332	2.0404	0.508048	0.662986	0.909965	20.0269	44.973	11.1944	15.2435	20.2893
GRMZM2G005013		Putative uncharacterized protein [Source:UniProtKB/TrEMBL;Acc:Q6QP53]	Membrane protein, At2g17000, predicted;Mechanosensitive ion channel MscS	9:9725406-9729582	0.389551	0.419953	1.09967	0.180992	0.821649	13.7026	14.2597	37.3145	6.66902	28.8322
GRMZM2G005207	100383957	hypothetical protein LOC100383957 [Source:RefSeq peptide;Acc:NP_001170045]	D0-binding WRKY	10:3995049-3997307	0.70336	1.39481	0.434518	0.975492	0.531079	12.6486	25.2287	7.46291	20.0071	10.6786
GRMZM2G005241			NOSIC	8:132102720-132103660	0.659904	5.83802	0	0.583823	0	1.05405	9.87211	0	0.952717	0
GRMZM2G005347	100381812	hypothetical protein LOC100381812 [Source:RefSeq peptide;Acc:NP_001168078]	NB-ARC;Disease resistance protein	4:203407678-203411878	0.489866	1.16428	0.768396	0.380986	0.892777	27.4052	60.3296	40.1131	20.9598	46.9857
GRMZM2G005361			Uncharacterised protein family, basic secretory protein	5:25502900-25506236	0.299894	1.27518	0.402739	0.311696	0.921628	6.32428	26.3256	8.39577	7.62173	19.2214
GRMZM2G005541				9:130575661-130576170	0.512154	1.00992	0.449633	0	0.538667	1.05405	2.1938	0.932863	0	1.06786
GRMZM2G005815	100277492	hypothetical protein LOC100277492 [Source:RefSeq peptide;Acc:NP_001144503]	Heat shock factor (HSF)-type, D0-binding;Winged helix-turn-helix transcription repressor D0-binding	3:219545853-219552097	0.634121	0.477422	1.31791	0.514622	0.848896	17.9188	13.1628	31.7174	16.1962	25.6286
GRMZM2G006062			Thioredoxin;Thioredoxin-like fold	4:169459807-169461116	0	1.03495	0	0.46278	0	0	2.1938	0	0.952717	0
GRMZM2G006125			Aldehyde dehydroge0se, C-termi0l	1:152710-152926	0	2.85461	0	0	0	0	1.0969	0	0	0
GRMZM2G006162				2:221956041-221956248	0	0	3.56286	0	0	0	0	0.932863	0	0
GRMZM2G006284			IQ motif, EF-hand binding site	1:300141703-300147953	0.95586	1.38872	0.486404	0.320055	0.50361	23.189	31.8101	11.1944	7.62173	11.7464
GRMZM2G006341			Kinesin, motor domain	9:136765592-136770088	0.427044	1.00501	1.58623	0.623723	0.990236	21.0809	47.1668	76.4948	29.5342	45.9179
GRMZM2G006408				6:51937072-51938416	0.625603	1.04912	0.882236	0.178381	0.409243	3.16214	5.48451	4.66432	0.952717	2.13572
GRMZM2G006417			Transposase, MuDR, plant	10:127376188-127377042	0.650357	1.40171	0.591413	0.767302	0.683651	7.37832	15.3566	6.53004	8.57445	7.475
GRMZM2G006721	541916	D-type cyclin [Source:RefSeq peptide;Acc:NP_001105049]	Cyclin, A/B/D/E;Cyclin-related;"Cyclin, N-termi0l"	9:148058005-148060224	0.113787	0.399804	1.02931	0.35139	0.460814	2.10809	7.67831	18.6573	7.62173	9.61072
GRMZM2G006736		Putative uncharacterized protein [Source:UniProtKB/TrEMBL;Acc:B4FP19]	R0 polymerase sigma-70 region 3;R0 polymerase sigma-70 region 2;R0 polymerase sigma-70;R0 polymerase sigma-70 factor;Winged helix-turn-helix transcription repressor D0-binding;R0 polymerase sigma-70 region 4	10:75590042-75594655	0.250332	0.278276	1.12899	0.155397	0.802338	7.37832	7.67831	31.7174	4.76358	24.5607
GRMZM2G006759	100381562	hypothetical protein LOC100381562 [Source:RefSeq peptide;Acc:NP_001167858]		4:24476016-24477140	0.847207	2.36059	2.01555	0.899887	0.700093	7.37832	20.8411	17.7244	8.57445	6.40715
GRMZM2G007277	100280270	hypothetical protein LOC100280270 [Source:RefSeq peptide;Acc:NP_001146670]	Glycosyl hydrolase family 100;Six-hairpin glycosidase-like	4:204887860-204892631	0.288277	0.303169	1.09972	0.452609	0.769492	9.48641	9.87211	35.4488	15.5273	25.6286
GRMZM2G007286				3:181510229-181510380	0	63.3056	28.9603	0	0	0	2.1938	0.932863	0	0
GRMZM2G007477			Protein ki0se, catalytic domain;"Serine/threonine-protein ki0se, active site";"Protein ki0se, ATP binding site"	10:145605845-145607808	0.412275	1.73513	0.895144	0.639575	0.827738	10.5405	43.8761	21.4559	18.1016	22.425
GRMZM2G007514			Actin-binding WH2	9:137168654-137174643	0.799241	1.39401	1.09433	0.929261	0.827973	66.4049	110.787	88.622	77.1701	67.275
GRMZM2G007754			KOW;Iron/zinc purple acid phosphatase-like C-termi0l domain;Terpenoid synthase;"Ribosomal protein L24/L26, conserved site";Metallo-dependent phosphatase	9:113254943-113260816	0.816063	1.14709	1.07632	0.315035	0.856362	20.0269	27.4225	26.1202	7.62173	20.2893
GRMZM2G008033			Protein of unknown function DUF740	9:6573678-6574655	0	0.264428	2.76153	0.291363	0.341622	0	2.1938	21.4559	2.85815	3.20357
GRMZM2G008482	100277302	hypothetical protein LOC100277302 [Source:RefSeq peptide;Acc:NP_001144379]	CCT domain	4:37134415-37135903	0.659362	0.451334	1.02797	0.215039	0.317937	9.48641	6.58141	13.993	3.81087	5.33929
GRMZM2G008642	100278303	hypothetical protein LOC100278303 [Source:RefSeq peptide;Acc:NP_001145091]	Protein of unknown function DUF250	6:129405353-129408103	0.540245	1.87165	2.54797	0.822869	0.951169	5.27023	18.6473	25.1873	8.57445	9.61072
GRMZM2G008740	100278645	hypothetical protein LOC100278645 [Source:RefSeq peptide;Acc:NP_001145323]		7:156534001-156535069	0.474456	0.236077	1.08834	0	0.410999	4.21618	2.1938	9.32863	0	4.27143
GRMZM2G008797				4:140998785-140999889	0	0	1.3867	0	0.802918	0	0	13.0601	0	7.475
GRMZM2G008839				4:179817240-179818127	0.204041	1.26204	4.07709	0.300467	0	2.10809	13.1628	39.1803	3.81087	0
GRMZM2G008994				6:4017629-4018018	0	0.401585	2.4837	0	0.782942	0	1.0969	6.53004	0	2.13572
GRMZM2G009150				1:189232633-189233509	0.215946	1.11954	0	0.398985	0	1.05405	5.48451	0	1.90543	0
GRMZM2G009232	100273344	hypothetical protein LOC100273344 [Source:RefSeq peptide;Acc:NP_001141257]	Cytochrome P450, conserved site;"Cytochrome P450, E-class, group I";Cytochrome P450	1:60678271-60680833	0.151165	2.44644	0.0348753	0.189155	0.759915	4.21618	68.0079	0.932863	5.7163	22.425
GRMZM2G009421				1:120194396-120197215	0.556759	0.688947	1.87329	0.38052	0.329127	5.27023	6.58141	17.7244	3.81087	3.20357
GRMZM2G009465	542000	LOC542000 [Source:RefSeq peptide;Acc:NP_001105118]	Pollen Ole e 1 allergen/extensin	1:120200388-120202682	0.0394153	2.2818	0.0346345	0.972492	0	1.05405	60.3296	0.932863	26.6761	0
GRMZM2G009605				9:140327932-140330005	0.813709	0.351934	1.16924	0.430147	0.883773	15.8107	6.58141	22.3887	8.57445	17.0857
GRMZM2G009643				2:3704168-3705272	0.32981	0.847914	1.03076	0.296767	0.338612	2.10809	5.48451	6.53004	1.90543	2.13572
GRMZM2G009837	100194000	hypothetical protein LOC100194000 [Source:RefSeq peptide;Acc:NP_001132537]	Helix-loop-helix D0-binding	5:6514924-6519482	0.271184	0.51018	1.22363	0.0484534	0.992423	2.10809	8.77521	14.9258	0.952717	10.6786
GRMZM2G010306	100191459	hypothetical protein LOC100191459 [Source:RefSeq peptide;Acc:NP_001130364]	Dy0min;"Dy0min, GTPase domain"	3:197456713-197462345	0.664611	1.05449	0.32962	0.713618	0.588249	32.6754	50.4575	15.8587	36.2032	28.8322
GRMZM2G010542				2:217267298-217267768	0	1.40703	1.68911	0.47898	0.807766	0	5.48451	6.53004	1.90543	3.20357
GRMZM2G010592			D0-directed R0 polymerase, bacteriophage type;"D0-directed R0 polymerase, helix hairpin domain";Protein of unknown function DUF3633	1:160662870-160667718	0.736524	0.99412	1.05848	0.383139	0.95487	10.5405	14.2597	14.9258	5.7163	13.8821
GRMZM2G010702	100382154	hypothetical protein LOC100382154 [Source:RefSeq peptide;Acc:NP_001168385]		7:161997829-161998617	0.166759	0.171292	1.41417	0	0.149248	1.05405	1.0969	8.39577	0	1.06786
GRMZM2G010740			von Willebrand factor, type A	9:23070016-23072481	0.466735	1.56936	1.03477	0.715795	0.831546	10.5405	36.1977	22.3887	19.0543	21.3572
GRMZM2G010920	100275160	hypothetical protein LOC100275160 [Source:RefSeq peptide;Acc:NP_001142789]	SANT, D0-binding;"HTH transcriptio0l regulator, Myb-type, D0-binding";Homeodomain-like;"MYB-CC type transcription factor, LHEQLE-containing domain";"Myb-like D0-binding domain, SHAQKYF class"	5:77762321-77784526	0.601657	0.378452	1.88016	0.837112	0.452915	20.0269	12.0659	59.5967	28.5815	14.95
GRMZM2G010924	100285299	harpin-induced protein [Source:RefSeq peptide;Acc:NP_001151664]	Late embryogenesis abundant protein, group 2	2:204421579-204422295	0	0	1.60958	0.514205	0.588826	0	0	9.32863	3.81087	4.27143
GRMZM2G011447				7:153853565-153853877	0.76816	0	1.32309	0.686575	0	1.05405	0	1.86573	0.952717	0
GRMZM2G011604				3:230740093-230740588	0.289839	0.879662	1.86305	0.237552	0.269913	1.05405	3.2907	6.53004	0.952717	1.06786
GRMZM2G012243				10:26728171-26728399	0	0	2.45675	0	0	0	0	0.932863	0	0
GRMZM2G012564				1:83196293-83196753	0	1.31063	1.16143	0.293789	0.676287	0	4.38761	3.73145	0.952717	2.13572
GRMZM2G012798				1:244580576-244583078	0.677562	1.25807	0.450692	0.659579	0.461493	20.0269	36.1977	13.0601	19.0543	12.8143
GRMZM2G012861			Leucine-rich repeat;"Protein ki0se, catalytic domain";"Leucine-rich repeat-containing N-termi0l domain, type 2";"Protein ki0se, ATP binding site"	3:2763088-2767869	0.39255	1.39377	0.666798	0.675519	0.642372	8.43237	28.5194	12.1272	20.007	19.2214
GRMZM2G012923			Major facilitator superfamily;General substrate transporter;"Sugar transporter, conserved site";Sugar/inositol transporter	5:151484638-151489634	0.471456	1.12752	0.838474	0.653046	0.654551	24.2431	55.942	41.9789	34.2978	33.1036
GRMZM2G013855	100278848	hypothetical protein LOC100278848 [Source:RefSeq peptide;Acc:NP_001145462]		1:20694121-20697816	0	1.27646	0.480774	0.0615239	0.207355	0	19.7442	7.46291	0.952717	3.20357
GRMZM2G013873			HAT dimerisation	1:177585031-177586739	0.31459	1.3898	0.56749	0.921818	0.261887	6.32428	27.4225	11.1944	19.0543	5.33929
GRMZM2G014089			ABC transporter-like;"ABC transporter, transmembrane domain";"ATPase, AAA+ type, core";"ABC transporter, conserved site";ABC transporter integral membrane type 1	8:152253210-152257798	0.188481	1.92223	0.296364	0.384136	0.518102	7.37832	77.88	11.1944	13.338	27.7643
GRMZM2G014238				9:11268061-11268298	0	0	1.48294	0	0	0	0	0.932863	0	0
GRMZM2G014540				8:166019630-166019913	0	1.03026	0	0	0	0	1.0969	0	0	0
GRMZM2G014558	100281504	CSLE6 - cellulose synthase-like family E [Source:RefSeq peptide;Acc:NP_001147894]	Cellulose synthase	7:130735392-130740508	0.211285	0.0948291	1.23318	0.0725741	0.841284	7.37832	3.2907	41.046	2.85815	32.0357
GRMZM2G015186				3:195581916-195582958	0.443359	0.817046	1.45868	0.213605	0.486984	4.21618	7.67831	13.993	1.90543	4.27143
GRMZM2G015281			Pathogenesis-related transcriptio0l factor/ERF, D0-binding	1:37721438-37722170	0	1.48636	1.38887	0.636439	0.909164	0	7.67831	6.53004	3.81087	5.33929
GRMZM2G015314	100383157	hypothetical protein LOC100383157 [Source:RefSeq peptide;Acc:NP_001169293]	Tetraspanin	6:27028722-27030515	0.54814	0.397329	1.82983	0.185774	0.996509	7.37832	5.48451	24.2544	2.85815	14.95
GRMZM2G015395	100304245	hypothetical protein LOC100304245 [Source:RefSeq peptide;Acc:NP_001159162]	Protein of unknown function DUF3490;"Kinesin, motor domain"	2:195759655-195764068	0.53969	0.590814	2.3189	0.459279	0.929865	31.6214	32.907	122.205	26.6761	52.325
GRMZM2G015458				1:72057073-72063472	0.67659	1.04984	0.654816	0.557417	0.167317	17.9188	29.6163	18.6573	15.2435	4.27143
GRMZM2G015528				3:226260231-226260443	0	4.21977	0	0	0	0	1.0969	0	0	0
GRMZM2G015793		Putative uncharacterized protein [Source:UniProtKB/TrEMBL;Acc:B6SRK8]	Chloramphenicol acetyltransferase-like domain;Transferase	6:3317514-3319393	0.182445	1.09	1.69308	0.704721	0.97119	3.16214	19.7442	27.9859	15.2435	20.2893
GRMZM2G015856				7:92479741-92480157	0	0	1.2674	0.409515	0	0	0	2.79859	0.952717	0
GRMZM2G016178		Putative uncharacterized protein [Source:UniProtKB/TrEMBL;Acc:C4J7Y8]		2:162149941-162150648	0.994336	0	1.01102	0.675673	0.686373	5.27023	0	4.66432	3.81087	3.20357
GRMZM2G016241		Probable glutathione S-transferase BZ2 (EC 2.5.1.18)(Protein bronze-2) [Source:UniProtKB/Swiss-Prot;Acc:P50472]	Glutathione S-transferase, C-termi0l-like;"Glutathione S-transferase/chloride channel, C-termi0l";"Glutathione S-transferase, N-termi0l";Thioredoxin-like fold	1:241430767-241432121	0.265775	0.26223	2.01868	0.128933	0.232544	2.10809	3.2907	19.5901	1.90543	2.13572
GRMZM2G016362			Zinc finger, RING-type;"Zinc finger, RING/FYVE/PHD-type"	4:174983774-174985558	0.213535	0.163457	1.04009	0.120711	0.468476	4.21618	3.2907	19.5901	2.85815	10.6786
GRMZM2G016722			Pectin lyase fold;"Pectinesterase, catalytic"	1:153358617-153359493	0.43867	0.146553	2.88629	0.121684	0.56731	3.16214	1.0969	20.523	0.952717	4.27143
GRMZM2G016756			Helix-loop-helix D0-binding	5:5102184-5106027	0.606628	0.46773	1.80745	0.217055	0.248027	20.0269	15.3566	58.7704	7.62173	8.54286
GRMZM2G016844			Tetratricopeptide-like helical;Pentatricopeptide repeat	2:212562528-212564663	0.730971	1.0524	0.770027	0.487048	0.555569	23.189	32.907	24.2544	16.1962	18.1536
GRMZM2G016890	542414	Beta-glucosidase, chloroplastic Precursor (EC 3.2.1.21)(Gentiobiase)(Cellobiase)(Beta-D-glucoside glucohydrolase) [Source:UniProtKB/Swiss-Prot;Acc:P49235]	Glycoside hydrolase, subgroup, catalytic core;"Glycoside hydrolase, family 1, active site";"Glycoside hydrolase, family 1"	10:34240658-34246077	0.55323	11.1593	2.63177	0.201337	0.961189	17.9188	353.202	69.0319	6.66902	30.9679
GRMZM2G016941				7:18412978-18414051	0.691415	1.09734	0.155751	0.807121	0.37354	4.21618	6.58141	0.932863	4.76358	2.13572
GRMZM2G017022			Leucine-rich repeat;"Protein ki0se, catalytic domain";Serine-threonine/tyrosine-protein ki0se	4:228425475-228427703	0.602206	0.663926	1.74723	0.773415	0.386825	12.6486	14.2597	34.5159	20.0071	9.61072
GRMZM2G017164			Curculin-like (mannose-binding) lectin;"Protein ki0se, catalytic domain";"Serine/threonine-protein ki0se, active site";"Protein ki0se, ATP binding site"	10:100242425-100245138	0.666193	1.2982	0.659768	0.855423	0.613166	29.5133	55.942	28.9188	38.1087	26.6964
GRMZM2G017754				9:111479100-111479726	0.340061	1.05322	0.890658	0	0	1.05405	3.2907	2.79859	0	0
GRMZM2G017874			HAT dimerisation	7:19182648-19183535	0.363761	1.04216	0	0.110066	0.254255	3.16214	8.77521	0	0.952717	2.13572
GRMZM2G017894			Glycosyl transferase, family 8	7:173474947-173484155	0.756307	0.537167	2.33403	0.362851	0.855965	38.9997	26.3256	115.675	19.0543	43.7822
GRMZM2G018004	100275846	hypothetical protein LOC100275846 (LOC100275846), mR0 [Source:RefSeq D0;Acc:NM_001149826]		2:189535470-189536077	0.524829	0	1.10296	0.418768	0.479074	3.16214	0	6.53004	2.85815	3.20357
GRMZM2G018053				1:11766226-11767489	0.670309	1.04737	0.225819	0.228085	0.174643	8.43237	13.1628	2.79859	2.85815	2.13572
GRMZM2G018108	100273835	hypothetical protein LOC100273835 [Source:RefSeq peptide;Acc:NP_001141706]	Peptidase aspartic, catalytic;Peptidase A1	7:131469489-131471515	0.257672	0.637961	1.2658	0.178159	0.174038	4.21618	12.0659	22.3887	3.81087	3.20357
GRMZM2G018392				6:119859266-119878174	0.281792	1.02491	0.370639	0.392206	0.147992	2.10809	7.67831	2.82539	2.85815	1.06786
GRMZM2G018593			Ribosomal protein L7Ae/L30e/S12e/Gadd45;"H/ACA ribonucleoprotein complex, subunit Nhp2, eukaryote";Ribosomal protein L7Ae/L8/Nhp2 family	3:124743941-124747296	0	0.61715	1.23946	0	0.621433	0	4.38761	6.53004	0	3.20357
GRMZM2G018712	100193241	hypothetical protein LOC100193241 (LOC100193241), mR0 [Source:RefSeq D0;Acc:NM_001138391]		7:93103855-93108429	0	0	1.39609	0	0.170899	0	0	39.1803	0	5.33929
GRMZM2G018756	100273927	hypothetical protein LOC100273927 [Source:RefSeq peptide;Acc:NP_001141791]	TMS membrane protein/tumour differentially expressed protein	2:31176764-31181140	0.800251	1.94168	0.684903	0.739475	0.677964	14.7566	36.1977	13.0601	14.2908	12.8143
GRMZM2G018954				1:17491493-17491818	0	0	1.22226	0	0	0	0	1.86573	0	0
GRMZM2G019328		Putative uncharacterized protein [Source:UniProtKB/TrEMBL;Acc:B4FJ24]		8:114701819-114703025	0.31477	0.141831	1.31055	0.986501	0.189295	3.16214	2.1938	19.5901	12.3853	3.20357
GRMZM2G019905				5:8842342-8843700	0.89893	1.51659	0.901284	0.884397	0.764482	8.43237	14.2597	8.39577	8.57445	7.475
GRMZM2G020008			Pentatricopeptide repeat	8:146832424-146834374	0.401318	0.643088	1.20424	0.209433	0.761821	10.5405	16.4535	30.7845	5.7163	20.2893
GRMZM2G020162				4:164419874-164420162	0	2.15309	0.945147	0	0	0	2.1938	0.932863	0	0
GRMZM2G020280			MULE transposase, conserved domain	1:80795941-80796200	0	0	1.13085	0	0	0	0	0.932863	0	0
GRMZM2G020586				4:91422316-91424742	0.674108	1.50093	0.121963	0.208878	0.478365	5.27023	12.0659	0.932863	1.90543	4.27143
GRMZM2G020774			0D(P)-binding domain	4:75623265-75623754	0	0	3.40895	0	0	0	0	6.53004	0	0
GRMZM2G020781	100275235	hypothetical protein LOC100275235 (LOC100275235), mR0 [Source:RefSeq D0;Acc:NM_001149371]		2:108160442-108161988	0.753598	1.34627	0.333519	0.385743	0.450008	8.43237	15.3566	3.73145	4.76358	5.33929
GRMZM2G020789				5:42485342-42486294	0.15525	1.31289	0.549413	0.614772	0.771609	2.10809	17.5504	7.46291	8.57445	10.6786
GRMZM2G020998	100383697	hypothetical protein LOC100383697 [Source:RefSeq peptide;Acc:NP_001169805]		6:138942958-138945729	0.336604	0.905036	1.07367	0.916092	0.955309	6.32428	16.4535	19.5901	17.1489	17.0857
GRMZM2G021055	100383888	hypothetical protein LOC100383888 [Source:RefSeq peptide;Acc:NP_001169985]	Multi antimicrobial extrusion protein MatE	1:253775341-253780692	0.754067	0.671108	1.56479	0.59851	0.918495	14.7566	14.2597	31.7174	14.2908	21.3572
GRMZM2G021687	100277608	hypothetical protein LOC100277608 [Source:RefSeq peptide;Acc:NP_001144593]	Heat shock protein D0J, cysteine-rich domain	1:197879674-197881628	0.510993	0.107099	1.95865	0.423726	0.872482	5.27023	1.0969	19.5901	4.76358	9.61072
GRMZM2G021698				3:197395913-197396235	0	1.60117	1.39793	0	0.846919	0	2.1938	1.86573	0	1.06786
GRMZM2G021925			Protein of unknown function DUF1296	6:373060-375172	0	1.07393	0	0	0	0	1.0969	0	0	0
GRMZM2G022181			Protein of unknown function DUF581	5:87072678-87074546	0.220511	0.111357	1.51769	0	0.975423	2.10809	1.0969	13.993	0	10.6786
GRMZM2G022193		Putative uncharacterized protein [Source:UniProtKB/TrEMBL;Acc:B4FQP7]		1:148458263-148459450	0.998233	1.05624	0.326939	0.79284	0.286444	14.7566	15.3566	4.66432	12.3853	4.27143
GRMZM2G022368	100276175	hypothetical protein LOC100276175 [Source:RefSeq peptide;Acc:NP_001143497]	Protein of unknown function DUF3511	3:219335078-219335764	0.817546	0.32424	1.6027	0.24061	0.423279	5.27023	2.1938	10.2615	1.90543	3.20357
GRMZM2G022470			Glycosyl transferase, family 28, C-termi0l	9:39121989-39124169	0.833579	0	1.167	0	0.0713795	12.6486	0	17.7244	0	1.06786
GRMZM2G022627	100280960	nucleotide binding protein [Source:RefSeq peptide;Acc:NP_001147352]	WD40/YVTN repeat-like-containing domain;"G-protein beta WD-40 repeat, region";WD40 repeat;WD40-repeat-containing domain	2:37564854-37567063	0.229136	0.511254	1.15928	0.168583	0.196614	4.21618	9.87211	20.523	3.81087	4.27143
GRMZM2G022643				1:290210589-290232390	0	2.1122	3.64529	0	0	0	1.09705	1.86573	0	0
GRMZM2G022715				1:46970666-46971824	0.444225	1.37848	0.993271	0.371593	0.864989	2.10809	6.58141	4.66432	1.90543	4.27143
GRMZM2G022741		Putative uncharacterized protein [Source:UniProtKB/TrEMBL;Acc:B6SMF0]		10:87201359-87204543	0.601266	0.67517	1.09239	0.657771	0.417745	4.21618	6.58141	9.32863	5.7163	4.27143
GRMZM2G022813				10:87209749-87213731	0	0	1.02266	0	0	0	0	1.86573	0	0
GRMZM2G023186				5:1728110-1729390	0	0.876553	1.42675	0	0.343821	0	9.87211	14.9258	0	4.27143
GRMZM2G023332			Protein of unknown function DUF26	3:67820594-67821524	0	1.87356	0.35067	0.215801	0.12135	0	15.3566	2.79859	1.90543	1.06786
GRMZM2G024005			Predicted AT-hook D0-binding;Protein of unknown function DUF296	9:46645488-46646959	0.672075	0.758496	2.35611	0.412202	0.905147	10.5405	12.0659	35.4488	7.62173	16.0179
GRMZM2G024024	100281550	protein ki0se [Source:RefSeq peptide;Acc:NP_001147941]	Peptidoglycan-binding Lysin subgroup;"Protein ki0se, catalytic domain";Peptidoglycan-binding lysin domain;Serine-threonine/tyrosine-protein ki0se	5:125529366-125531699	0.813602	1.45707	0.370754	0.348152	0.610546	14.7566	27.4225	6.53004	7.62173	12.8143
GRMZM2G024047				3:24446882-24447130	0	2.43621	0	0	0	0	1.0969	0	0	0
GRMZM2G024175				1:78064807-78065608	0.144179	1.30575	1.31336	0	0.127656	1.05405	9.87211	9.32863	0	1.06786
GRMZM2G024814			UbiE/COQ5 methyltransferase	1:175516543-175521707	0.544664	0.899308	1.24623	0.152772	0.687512	3.16214	5.48451	7.46291	0.952717	4.27143
GRMZM2G024959	100284612	LOC100284612 [Source:RefSeq peptide;Acc:NP_001150979]	ThiJ/PfpI;DJ-1	4:63729697-63733713	0.907624	0.960609	1.07185	0.658521	0.887359	28.4592	29.6163	32.6502	21.9125	28.8322
GRMZM2G025058			Purple acid phosphatase, N-termi0l	4:202104269-202104528	0	0	1.50761	0	0	0	0	0.932863	0	0
GRMZM2G025109	100382321	hypothetical protein LOC100382321 [Source:RefSeq peptide;Acc:NP_001168541]	C1-like	4:15037821-15038813	0.769786	0.631984	3.8473	0.767133	0.996467	6.32428	5.48451	30.7845	7.62173	9.61072
GRMZM2G025367				7:172777365-172780913	0.750484	1.26224	0.224254	0.717082	0.554014	6.32428	11.1221	1.86573	7.07745	5.3393
GRMZM2G025396	845217	50S ribosomal protein L20, chloroplastic [Source:UniProtKB/Swiss-Prot;Acc:P26566]	Ribosomal protein L20	1:131362024-131362664	0	1.47774	0	0.432408	0.338977	0	9.87211	0	2.85815	2.13572
GRMZM2G025458				1:87810851-87811766	0.898937	0	2.81263	0	0.270295	3.16214	0	10.2615	0	1.06786
GRMZM2G025648	100193818	hypothetical protein LOC100193818 [Source:RefSeq peptide;Acc:NP_001132373]		1:267392842-267394986	0.606976	0.320029	1.26787	0.306956	0.361314	8.43237	4.38761	16.7915	4.76358	5.33929
GRMZM2G025649				3:171080927-171082990	0.663571	1.08915	0.393114	0.872769	0.611108	3.16214	5.48451	1.86573	4.76358	3.20357
GRMZM2G025833	100281141	beta-amylase [Source:RefSeq peptide;Acc:NP_001147532]	Glycoside hydrolase, family 14;"Glycoside hydrolase, subgroup, catalytic core";"Glycoside hydrolase, family 14, conserved site";"Glycoside hydrolase, family 14B, plant"	5:30794883-30797302	0.205788	0.102237	1.85232	0.0751571	0.307554	4.21618	2.1938	36.3817	1.90543	7.475
GRMZM2G025895	100193434	hypothetical protein LOC100193434 [Source:RefSeq peptide;Acc:NP_001132026]	D0-binding WRKY	7:93189727-93191396	0.407254	1.49463	1.25434	0.597473	0.122739	5.27023	20.8411	15.8587	9.52717	2.13572
GRMZM2G026151	100281590	protein ki0se [Source:RefSeq peptide;Acc:NP_001147981]	Protein ki0se, catalytic domain;Peptidoglycan-binding lysin domain;Serine-threonine/tyrosine-protein ki0se	4:234531365-234533650	0.496181	0.719369	3.65715	0.0817122	0.853999	9.48641	14.2597	67.1662	1.90543	19.2214
GRMZM2G026157			CCAAT-binding factor, conserved site;"CCAAT-binding transcription factor, subunit B"	5:12557663-12558570	0.540761	1.11302	0.812356	0.89958	0.513312	3.16214	6.58141	4.66432	5.7163	3.20357
GRMZM2G026438				6:141730561-141732951	0.566028	1.56617	0.583066	0.799829	0.74902	7.37832	19.7442	7.46291	10.4799	9.61072
GRMZM2G026444			Reverse transcriptase	1:194963801-194964224	0	2.31195	0.341639	0.326415	0.370452	0	6.58141	0.932863	0.952717	1.06786
GRMZM2G026459			Oligopeptide transporter	4:26006897-26012539	0.0817723	1.04979	1.91861	0.188294	0.916517	1.05405	14.2597	27.053	3.81087	14.95
GRMZM2G026529				4:183756608-183756982	0	1.18484	1.05449	0	0	0	1.0969	0.932863	0	0
GRMZM2G026532	100272916	hypothetical protein LOC100272916 (LOC100272916), mR0 [Source:RefSeq D0;Acc:NM_001147368]	Cytochrome P450, conserved site;"Cytochrome P450, E-class, group I";Cytochrome P450	2:204176990-204179237	0.470521	0.385539	1.48	0.395782	0.67293	10.5405	8.77521	31.7174	10.4799	17.0857
GRMZM2G026596			Cullin, N-termi0l	7:34730139-34731419	0.699499	0.722357	1.26218	0.63982	0.375039	2.10809	2.1938	3.73145	1.90543	1.06786
GRMZM2G026627			Transposon, En/Spm-like	1:4479286-4481495	0.935259	1.17658	0.552836	0.482096	0.863906	36.8916	44.973	21.4559	19.0543	33.1036
GRMZM2G026690				1:287137806-287138044	0	0	2.12473	0	0	0	0	0.932863	0	0
GRMZM2G027007	100277819	hypothetical protein LOC100277819 [Source:RefSeq peptide;Acc:NP_001144760]		3:2741368-2744803	0.431476	1.33935	0.22886	0.422406	0.837837	20.0269	60.3296	10.2615	20.9598	40.5185
GRMZM2G027054				3:2741368-2744803	0.640455	2.55067	1.57803	0.34213	0.667588	5.27023	20.8411	13.0601	2.85815	5.39939
GRMZM2G027298	100280658	nucleic acid binding protein [Source:RefSeq peptide;Acc:NP_001147048]	Ankyrin repeat-containing domain;"Zinc finger, CCCH-type";Ankyrin repeat	10:27956952-27959323	0.289836	0.729382	1.17496	0.52234	0.534657	7.37832	18.6473	28.9188	15.2435	14.95
GRMZM2G027351			Serine/threonine-protein ki0se domain;Calcium-binding EF-hand;EF-HAND 2;"Protein ki0se, catalytic domain";"EF-Hand 1, calcium-binding site";EF-hand-like domain;"Serine/threonine-protein ki0se, active site";"Protein ki0se, ATP binding site"	5:4651757-4655735	0.650649	1.27807	0.174793	0.629246	0.657604	25.2971	48.2637	6.53004	25.7234	25.6286
GRMZM2G027393				2:178761482-178762210	0.412306	0.208005	1.29348	0.738307	0.414308	2.10809	1.0969	6.53004	3.81087	2.13572
GRMZM2G027478	100275213	hypothetical protein LOC100275213 [Source:RefSeq peptide;Acc:NP_001142826]		3:184334213-184338119	0.318242	0.333824	1.1728	0.207735	0.760413	4.21618	4.3876	14.9258	1.90543	10.6786
GRMZM2G027663	100285440	LOC100285440 [Source:RefSeq peptide;Acc:NP_001151805]	Thiamine biosynthesis protein ThiC;ThiC-associated domain	1:256626739-256633146	0.642752	1.65926	0.206653	0.54962	0.667358	29.5133	52.6513	8.39577	15.2435	28.8322
GRMZM2G027769				2:86081294-86081871	0.25982	0.257947	2.27117	0	0.244094	1.05405	1.0969	9.32863	0	1.06786
GRMZM2G027847				9:48772903-48773326	0	0	1.29904	0.801058	0.453677	0	0	2.79859	1.90543	1.06786
GRMZM2G027943				10:58722130-58722894	0.252098	1.3057	0.439675	0.113634	0	2.10809	10.969	3.73145	0.952717	0
GRMZM2G028282				1:198236465-198237062	0	0.307578	1.35386	0.255082	0.292329	0	1.0969	4.66432	0.952717	1.06786
GRMZM2G028438	100281548	chitin-inducible gibberellin-responsive protein 2 [Source:RefSeq peptide;Acc:NP_001147939]	Transcription factor GRAS	4:156049664-156051935	0.559309	1.45515	1.25851	0.685213	0.74971	10.5405	28.5194	22.3887	16.1962	17.0857
GRMZM2G028471				1:270767769-270768270	0.272207	0	1.45493	0.472671	0.54596	1.05405	0	5.59718	1.90543	2.13572
GRMZM2G028830			RmlC-like jelly roll fold;"Protein of unknown function DUF861, cupin-3"	5:185696079-185697019	0.434826	0.152663	1.06982	0.337818	0.279233	3.16214	1.0969	7.46291	2.85815	2.13572
GRMZM2G028885	100279186	hypothetical protein LOC100279186 [Source:RefSeq peptide;Acc:NP_001145682]		8:80265099-80268877	0.169153	0.409214	1.21066	0.229815	0.391741	4.21618	9.87211	29.8516	5.7163	9.61072
GRMZM2G029065	100192880	hypothetical protein LOC100192880 [Source:RefSeq peptide;Acc:NP_001131540]	Protein of unknown function DUF296	5:73065645-73071345	0.123227	0.188608	1.40751	0.332304	0.669837	2.10809	3.2907	23.2274	6.66902	12.8143
GRMZM2G029096	100286078	D0-binding protein [Source:RefSeq peptide;Acc:NP_001152438]	Predicted AT-hook D0-binding;Protein of unknown function DUF296	7:127751567-127753536	0.390843	0.289259	1.04574	0.0715034	0.249515	4.21618	3.2907	11.1944	0.952717	3.20357
GRMZM2G029271				2:223892337-223892609	0	1.29104	0	0	0	0	1.0969	0	0	0
GRMZM2G029382				6:22558952-22562337	0.354521	1.6479	0.511824	0.452361	0.522553	5.27023	24.1318	7.46291	6.66902	7.475
GRMZM2G029431				5:11532424-11532978	0.263226	1.2682	0	0	0.250334	1.05405	5.38111	0	0	1.06786
GRMZM2G029623	100284937	RING-H2 finger protein ATL2I [Source:RefSeq peptide;Acc:NP_001151304]	Zinc finger, RING-type;"Zinc finger, RING/FYVE/PHD-type"	7:6143976-6144590	0.800431	0.794763	3.42864	0.783914	0.905093	3.16214	3.2907	13.0601	3.81087	4.27143
GRMZM2G029660			Tetratricopeptide-like helical;Tetratricopeptide repeat-containing;Tetratricopeptide repeat	7:6145173-6146040	0.537328	2.22761	1.13257	0.486191	0.925947	3.16214	13.1628	6.53004	2.85815	5.33929
GRMZM2G029756			Lipase, class 3	8:113237778-113242321	0.823695	0.421997	1.41321	0.307149	0.513666	18.9728	9.87211	30.7845	8.57445	13.8821
GRMZM2G030068			K+ potassium transporter	8:73648170-73649277	0	0	1.10717	0	0	0	0	5.59718	0	0
GRMZM2G030118			Fatty acid hydroxylase	8:147797921-147799853	0.602333	0	2.965	0.34333	0.259236	4.21618	0	20.523	2.85815	2.13572
GRMZM2G030234				8:123186298-123187710	0.355955	1.07951	1.03385	0.749808	0.545098	3.16214	9.87211	9.32863	7.62173	5.33929
GRMZM2G030263			Tetratricopeptide-like helical;Pentatricopeptide repeat	7:10562222-10565361	0.701323	1.15302	0.67971	0.939287	0.769724	24.2431	39.4885	23.3216	34.2978	27.7643
GRMZM2G030358				7:127005504-127007053	0.12248	0.511456	1.08675	0.657265	0.507011	1.05405	4.38761	9.32863	5.7163	4.27143
GRMZM2G030403			SANT, D0-binding;"HTH transcriptio0l regulator, Myb-type, D0-binding";Homeodomain-like;"Myb-like D0-binding domain, SHAQKYF class"	10:89125350-89126605	0.984267	0.596182	2.2146	0.505056	0.960766	16.8647	9.87211	37.3145	8.57445	16.0179
GRMZM2G030474				2:179654242-179654956	0	0	2.5419	0	0	0	0	0.932863	0	0
GRMZM2G030567	100192905	hypothetical protein LOC100192905 (LOC100192905), mR0 [Source:RefSeq D0;Acc:NM_001138092]		1:3731284-3736202	0.174485	0.178801	1.05058	0.242554	0.375566	2.10809	2.1938	13.993	4.76358	5.33929
GRMZM2G030814			Amino acid/polyamine transporter I	3:151373594-151376463	0.257086	0.85144	1.05421	0.0504471	0.528217	4.21618	14.2597	16.7915	0.952717	9.61072
GRMZM2G030945				5:143996660-143997216	0.940813	0.635915	4.18003	0.244869	0.577576	3.16214	2.1938	13.993	0.952717	2.13572
GRMZM2G031265				7:171071044-171071351	0	0	1.72034	0	0	0	0	1.86573	0	0
GRMZM2G031637			Heat shock protein D0J, N-termi0l;Tetratricopeptide-like helical	9:136107217-136109819	0.763658	1.04604	0.860608	0.846595	0.81089	14.7566	20.8411	15.8587	20.0071	18.1536
GRMZM2G031782				10:7114743-7115156	0	0	1.24905	0.822703	0.924634	0	0	2.79859	1.90543	2.13572
GRMZM2G031807	100277396	hypothetical protein LOC100277396 (LOC100277396), mR0 [Source:RefSeq D0;Acc:NM_001150963]	Transposase, Ptta/En/Spm, plant	9:78284962-78288509	0.448457	1.16291	0.406424	0.423732	0.486328	8.43237	20.8411	7.46291	7.62173	8.54286
GRMZM2G031993			Protein of unknown function DUF1639	3:207225866-207227128	0.298745	0.445782	1.50268	0.21325	0.503442	2.10809	3.2907	10.2615	1.90543	4.27143
GRMZM2G032099				9:44721081-44721386	0	0	1.31132	0.673605	0.752791	0	0	1.86573	0.952717	1.06786
GRMZM2G032386	100382026	hypothetical protein LOC100382026 [Source:RefSeq peptide;Acc:NP_001168262]		10:105112605-105117051	0.360373	0.370912	1.00638	0.385106	0.693997	4.21618	4.38761	12.1272	4.76358	8.54286
GRMZM2G032478			Protein of unknown function DUF623	2:142057405-142058499	0.421972	0.662619	1.2015	0.316125	0.822721	4.21618	6.58141	11.1944	3.81087	9.61072
GRMZM2G032555			UAA transporter	6:103788368-103789957	0.537625	1.30163	0.474463	0.806202	0.346809	6.32428	10.969	3.73145	5.7163	2.13572
GRMZM2G032602		Disease resistance gene a0log PIC17 Fragment [Source:UniProtKB/TrEMBL;Acc:Q9ZTI8]	Leucine-rich repeat;"ATPase, AAA+ type, core";NB-ARC;Disease resistance protein	2:29557867-29562262	0.135077	0.589357	1.30786	0.148956	0.551564	8.43237	35.1008	78.3605	9.52717	34.1714
GRMZM2G032856	541837	glutathione transferase24 [Source:RefSeq peptide;Acc:NP_001104988]	Glutathione S-transferase, C-termi0l-like;"Glutathione S-transferase/chloride channel, C-termi0l";"Glutathione S-transferase, N-termi0l";"Glutathione S-transferase, C-termi0l";Thioredoxin-like fold	5:211087583-211088858	0	1.16442	0.221126	0	0.58063	0	15.3566	2.79859	0	8.54286
GRMZM2G033074	100275752	hypothetical protein LOC100275752 [Source:RefSeq peptide;Acc:NP_001143234]	Protein of unknown function DUF247, plant	6:77164619-77166451	0.435204	1.63435	0.414978	0	0.0439353	8.43237	29.6163	8.39577	0	1.06786
GRMZM2G033785		Putative uncharacterized protein [Source:UniProtKB/TrEMBL;Acc:C0PDH3]	Kinesin, motor region, conserved site;"Kinesin, motor domain"	4:190849607-190860185	0.413264	1.10136	0.101646	0.717695	0.551485	15.8107	40.5854	3.73145	28.5815	21.3572
GRMZM2G033855			Zinc finger, RING-type;"Zinc finger, RING/FYVE/PHD-type"	4:226843675-226844230	0	0	1.1076	0	0.279924	0	0	3.73145	0	1.06786
GRMZM2G033915	100275489	hypothetical protein LOC100275489 [Source:RefSeq peptide;Acc:NP_001143023]	WRC	9:9306552-9308636	0.443729	0.630987	1.08624	0.640812	0.969865	5.27023	7.67831	12.1272	9.52717	13.8821
GRMZM2G034360	100284056	transferase [Source:RefSeq peptide;Acc:NP_001150426]	Chloramphenicol acetyltransferase-like domain;Transferase	8:166031513-166034207	0.721769	0.578575	1.13308	0.688496	0.739667	10.5405	8.77521	15.8587	12.3853	12.8143
GRMZM2G034651			Pre-mR0 processing factor 4 (PRP4) like;Prp18	10:131616255-131617841	0.709938	0.601221	1.21058	0.546429	0.267218	15.8107	13.1628	26.1202	13.338	6.40715
GRMZM2G035020				9:17300059-17304084	0.0869812	1.5732	0.155817	0	0.268548	1.05405	18.6473	1.86573	0	3.20357
GRMZM2G035077	100280601	D0 binding protein [Source:RefSeq peptide;Acc:NP_001146992]	Predicted AT-hook D0-binding;Protein of unknown function DUF296	4:226605396-226607008	0.572288	0.0664083	1.83703	0.151148	0.762641	9.48641	1.0969	28.9188	2.85815	13.8821
GRMZM2G035401				8:172900077-172901599	0.467822	0.399095	1.38531	0.404523	0.648388	5.27023	4.38761	14.9258	4.76358	7.475
GRMZM2G035531			VQ	9:120223777-120224648	0	1.17074	0.792081	0.181385	0.643161	0	5.48451	3.73145	0.952717	3.20357
GRMZM2G035568				8:106822774-106823065	0	0	1.37804	0	0	0	0	1.86573	0	0
GRMZM2G035708	100217145	hypothetical protein LOC100217145 [Source:RefSeq peptide;Acc:NP_001136983]	Peptidyl-prolyl cis-trans isomerase, FKBP-type	5:208123143-208124834	0.433556	0.383468	1.88273	0.183225	0.641611	4.21618	3.2907	16.7915	1.90543	7.475
GRMZM2G035712				9:114186082-114188473	0	3.39005	0	0	0	0	13.1628	0	0	0
GRMZM2G035890			Ribosome-i0ctivating protein, subdomain 1;Ribosome-i0ctivating protein;Ribosome-i0ctivating protein subgroup	1:286311515-286313580	0.906257	0	2.36306	0.21584	0.752174	21.0809	0	53.1732	5.7163	19.2214
GRMZM2G035937				7:157182126-157183708	0.661229	0.134362	1.28999	0.22566	0.259512	5.27023	1.0969	10.2615	1.90543	2.13572
GRMZM2G036009			D0/R0-binding protein Alba-like	5:207534650-207538067	0	0	1.18232	0	0.689356	0	0	4.66432	0	3.20357
GRMZM2G036217	100272790	hypothetical protein LOC100272790 [Source:RefSeq peptide;Acc:NP_001140715]	Male sterility, 0D-binding;Male sterility;0D(P)-binding domain	4:52923799-52927833	0.612128	0.877792	1.94609	0.361224	0.573204	15.8107	23.0349	49.4418	10.4799	16.0179
GRMZM2G036290			1-deoxy-D-xylulose 5-phosphate reductoisomerase, N-termi0l;0D(P)-binding domain;1-deoxy-D-xylulose 5-phosphate reductoisomerase;"1-deoxy-D-xylulose 5-phosphate reductoisomerase, C-termi0l"	8:8094881-8101495	0.423196	0.596043	1.25888	0.666565	0.820072	9.48641	13.1628	27.9859	15.2435	18.1536
GRMZM2G036505	100278309	hypothetical protein LOC100278309 [Source:RefSeq peptide;Acc:NP_001145097]		1:264583668-264585705	0.444739	0.34792	1.33743	0.465578	0.41903	4.09114	3.2907	12.9632	4.76358	4.27143
GRMZM2G036621				8:169675556-169680745	0.213926	1.05494	0.191587	0.317939	0.36722	1.05405	5.48451	0.932863	1.90543	2.13573
GRMZM2G036711	100281342	WRKY71 - superfamily of TFs having WRKY and zinc finger domains (LOC100281342), mR0 [Source:RefSeq D0;Acc:NM_001154260]		4:235658047-235659604	0	1.61674	1.77707	0.0921177	0	0	27.4225	27.9859	1.90543	0
GRMZM2G036759			Isocitrate dehydroge0se 0DP-dependent, eukaryotic;Isopropylmalate dehydroge0se-like domain	9:75081780-75089006	0.999706	1.12998	1.00263	0.950255	0.810637	18.9728	20.8411	18.6573	18.1016	14.95
GRMZM2G036773				8:169640969-169641171	0	0	4.37251	0	0	0	0	0.932863	0	0
GRMZM2G037010				6:58854019-58856103	0	2.02494	1.35984	0.800871	0	0	14.2597	9.32863	5.7163	0
GRMZM2G037189	100282334	LOC100282334 [Source:RefSeq peptide;Acc:NP_001148718]	Ataxin-2, C-termi0l	7:171577920-171579167	0.294832	0.629198	3.4535	0.800414	0.623295	3.73663	8.07659	43.2942	11.5246	8.58479
GRMZM2G037206				4:54366047-54366971	0	1.57048	0	0	0	0	8.77521	0	0	0
GRMZM2G037343			Cation/H+ exchanger	6:155165750-155168621	0.555034	1.75991	0.518602	0.857358	0.188744	13.7026	44.973	12.5713	25.1434	5.33929
GRMZM2G037392			Domain of unknown function DUF4216	1:72301601-72302512	0.791624	1.16391	0.142509	0.720034	0.495231	10.5405	15.3566	1.86573	9.52717	6.40715
GRMZM2G037630			CCAAT-binding factor, conserved site;"CCAAT-binding transcription factor, subunit B"	1:71582883-71595809	0	1.02172	9.92e-05	0.743201	0	0	10.2622	0.000978074	7.68578	0
GRMZM2G037648				1:207228150-207228837	0	1.49427	1.93958	0	0	0	8.77521	11.1944	0	0
GRMZM2G037800				10:118714957-118715644	0.132141	1.127	0.484029	0.236008	0.814102	1.05405	8.77521	3.73145	1.90543	6.40715
GRMZM2G037819			Nodulin-like	6:14021938-14022580	0.544367	1.56994	0.65362	0.519503	0.749505	3.16214	9.87211	3.73145	3.81087	5.33929
GRMZM2G038436			EF-HAND 2;"EF-Hand 1, calcium-binding site";EF-hand-like domain	9:7966606-7967113	0	0	1.43199	0	0	0	0	5.59718	0	0
GRMZM2G038554				7:108461781-108471266	0	0	3.23758	0	0	0	0	3.73145	0	0
GRMZM2G038669			PAN-1 domain;Curculin-like (mannose-binding) lectin;S-locus glycoprotein	5:168468852-168470723	0.940804	0.213856	1.44237	0.161183	0.608016	18.9728	4.38761	27.9859	3.81087	13.8821
GRMZM2G039009			SAM dependent carboxyl methyltransferase	6:72636668-72638193	0.571568	4.89287	2.094	0.202257	0.940168	7.08328	60.7584	25.4306	2.75677	12.4304
GRMZM2G039040				6:72636668-72638193	0.122727	1.36335	0.685515	0.00818465	0.122533	1.34909	14.9278	7.21964	0.101378	1.45179
GRMZM2G039580	100193068	hypothetical protein LOC100193068 [Source:RefSeq peptide;Acc:NP_001131706]	Major facilitator superfamily;General substrate transporter;"Sugar transporter, conserved site";Sugar/inositol transporter	4:4483103-4484980	0.169786	0.0890599	1.23978	0.0672949	0.233095	2.10809	1.0969	14.9258	0.952717	3.20357
GRMZM2G039689				4:98868660-98868936	0	0	1.02671	0	0	0	0	0.932863	0	0
GRMZM2G039971				4:9597754-9598020	0	1.5085	0	0	0	0	1.0969	0	0	0
GRMZM2G040309			UAA transporter	8:157205921-157211556	0.288028	0.265574	1.26496	0.149956	0.751542	6.32428	6.58141	28.9188	2.85815	19.2214
GRMZM2G040452	100285228	catalytic/ protein phosphatase type 2C [Source:RefSeq peptide;Acc:NP_001151594]	Protein phosphatase 2C;Protein phosphatase 2C-related	4:230075112-230077905	0.708826	0.56535	1.11273	0.446697	0.813596	14.2419	11.8823	20.677	9.74634	19.5939
GRMZM2G040554			Glutamine synthetase, catalytic domain;"Glutamine synthetase/guanido ki0se, catalytic domain"	1:285237276-285238930	0.43147	0.374656	1.04196	0.182681	0.846958	6.32428	5.48451	14.9258	2.85815	12.8143
GRMZM2G040598				7:169379849-169380905	0	0.553198	2.43669	0	0.716841	0	3.2907	13.993	0	4.27143
GRMZM2G040638	542571	Peroxidase 2 Precursor (EC 1.11.1.7)(Plasma membrane-bound peroxidase 2)(pmPOX2) [Source:UniProtKB/Swiss-Prot;Acc:Q9FEQ8]	Peroxidase, active site;"Haem peroxidase, plant/fungal/bacterial";Peroxidases heam-ligand binding site;Plant peroxidase	1:63648607-63650100	0.614379	0.402027	1.23106	0.170641	0.875535	9.13994	6.07734	18.0674	2.81501	14.1644
GRMZM2G040728	100279836	hypothetical protein LOC100279836 [Source:RefSeq peptide;Acc:NP_001146262]	Cytochrome P450, conserved site;"Cytochrome P450, E-class, group I";Cytochrome P450	1:27917244-27919033	0.59102	0.475698	1.86333	0.179105	0.977497	10.5405	8.77521	31.7174	3.81087	20.2893
GRMZM2G040840			Protein ki0se, catalytic domain;"Serine/threonine-protein ki0se, active site";Serine-threonine/tyrosine-protein ki0se	2:180452831-180456411	0.847052	0.991728	2.02918	0.123384	0.718511	10.5405	13.1628	25.1873	1.90543	10.6786
GRMZM2G040930				9:148114945-148115196	0	0	1.74518	0	0	0	0	0.932863	0	0
GRMZM2G040947	100381772	hypothetical protein LOC100381772 [Source:RefSeq peptide;Acc:NP_001168043]	Pentatricopeptide repeat	7:111759324-111761838	0.73211	1.36241	0.990491	0.829446	0.650003	26.3511	48.2637	35.4488	30.4869	23.4929
GRMZM2G041041				1:162601607-162611642	0.363133	1.13503	0.483791	0.818221	0.551206	2.11011	6.58219	2.79859	4.76379	3.20761
GRMZM2G041342				1:194566917-194568454	0.877296	1.64646	0.815766	0.46786	0.81169	7.37832	13.1628	6.53004	3.81087	6.40715
GRMZM2G041668	100281519	A0C076 [Source:RefSeq peptide;Acc:NP_001147909]	No apical meristem (0M) protein	9:28053151-28059473	0.296623	0.499298	1.00314	0.262456	0.969784	9.48641	15.3566	31.7174	8.57445	30.9679
GRMZM2G041746		0C domain-containing protein 76Putative uncharacterized protein ; [Source:UniProtKB/TrEMBL;Acc:B4FNX8]	No apical meristem (0M) protein	6:106419728-106421601	0.225444	0.179121	1.12394	0.186211	0.708786	4.21618	3.2907	20.523	3.81087	13.8821
GRMZM2G041823				1:166424275-166424871	0.201271	0	1.06482	0.165651	0.585579	1.05405	0	5.59718	0.952717	3.20357
GRMZM2G042506			FAD-dependent pyridine nucleotide-disulphide oxidoreductase;"Pyridine nucleotide-disulphide oxidoreductase, FAD/0D(P)-binding domain";Ribosomal protein S8e/ribosomal biogenesis NSA2=	1:241385088-241389177	0.531928	1.22745	1.00637	0.536622	0.841589	12.6486	28.5194	23.3216	13.338	20.2893
GRMZM2G042756	100281239	dehydration-responsive element-binding protein 1D [Source:RefSeq peptide;Acc:NP_001147630]	Pathogenesis-related transcriptio0l factor/ERF, D0-binding	2:16543814-16545074	0.296179	1.89892	5.10129	0.128402	0.0743238	1.05405	24.1318	60.6361	1.90543	1.06786
GRMZM2G042758	100191307	hypothetical protein LOC100191307 [Source:RefSeq peptide;Acc:NP_001130213]	Lipase, GDSL;"Esterase, SGNH hydrolase-type, subgroup"	5:48413175-48419498	0	1.06219	0.405735	0.348421	0.478465	0	15.3566	5.59718	5.7163	7.475
GRMZM2G042867	100384618	hypothetical protein LOC100384618 [Source:RefSeq peptide;Acc:NP_001170586]		10:142152704-142154066	0.226669	0.770094	1.54373	0.397991	0.375646	2.10809	7.67831	13.993	4.76358	4.27143
GRMZM2G042895	100284818	D0 binding like [Source:RefSeq peptide;Acc:NP_001151185]	Helix-loop-helix D0-binding	10:76600001-76602213	0.434964	1.95261	1.51386	0.202574	0.0780289	5.27023	24.1318	17.7244	2.85815	1.06786
GRMZM2G043154	100281743	taxadien-5-alpha-ol O-acetyltransferase [Source:RefSeq peptide;Acc:NP_001148135]	Chloramphenicol acetyltransferase-like domain;Transferase	2:210696694-210698579	0.136689	1.30537	0.897593	0.15292	0.87928	2.10809	20.8411	13.0601	2.85815	16.0179
GRMZM2G043205				3:231267303-231267840	0	0.479055	1.21757	0	0	0	1.0969	2.79859	0	0
GRMZM2G043301	100382502	hypothetical protein LOC100382502 (LOC100382502), mR0 [Source:RefSeq D0;Acc:NM_001175239]	Multicopper oxidase, type 3;"Multicopper oxidase, type 1";"Multicopper oxidase, type 2";Cupredoxin	7:2597361-2599901	0.238721	0.39315	1.46013	0.494593	0.334096	4.62905	7.8849	27.7122	11.4544	7.475
GRMZM2G043368				7:2588234-2595956	0.228053	1.46902	0.89575	0.782467	0.416384	3.1622	20.8412	12.1435	12.5048	6.40721
GRMZM2G043394				5:184788578-184794131	0.951222	0	4.10697	0	0.913594	1.05405	0	4.66433	0	1.06786
GRMZM2G043396	100276683	hypothetical protein LOC100276683 [Source:RefSeq peptide;Acc:NP_001143882]	Protein of unknown function DUF4228	8:169613453-169614374	0.281594	0.71756	1.43506	0.319687	0.502675	2.10809	5.48451	10.2615	2.85815	4.27143
GRMZM2G043470	100381573	hypothetical protein LOC100381573 [Source:RefSeq peptide;Acc:NP_001167869]	Protein ki0se, catalytic domain;"Serine/threonine-protein ki0se, active site";Serine-threonine/tyrosine-protein ki0se;"Protein ki0se, ATP binding site"	1:30299907-30304432	0.489038	0.522087	1.50443	0.584118	0.89305	15.8107	15.3566	46.6432	21.9125	32.0357
GRMZM2G043827			Oxysterol-binding protein;"Histidine phosphatase superfamily, clade-1"	4:173573399-173577221	0.487129	0.104854	1.32136	0.0885451	0.567497	10.5405	2.1938	27.9859	1.90543	11.7464
GRMZM2G044081				1:48017626-48017785	0	26.0008	0	0	0	0	1.0969	0	0	0
GRMZM2G044499				3:110270680-110272891	0.982301	2.82814	1.98792	0.228126	0.497729	7.5589	21.9973	14.6874	1.98182	4.27143
GRMZM2G044537	100280826	RING zinc finger protein-like [Source:RefSeq peptide;Acc:NP_001147218]	Zinc finger, RING-type;"Zinc finger, RING/FYVE/PHD-type"	4:155937504-155938986	0.629547	0.912484	3.93445	0.3431	0.0796557	7.37832	10.969	43.8446	4.76358	1.06786
GRMZM2G044740			Uridine ki0se;"ATPase, P-type, transmembrane domain"	1:244064951-244071229	0.757438	1.21265	0.958312	0.716074	0.955019	11.5945	18.6473	14.9258	11.4326	14.95
GRMZM2G045401	100285139	protein binding protein [Source:RefSeq peptide;Acc:NP_001151505]	Ankyrin repeat-containing domain;Ankyrin repeat	1:196627002-196630224	0.828786	0.919842	1.20053	0.483023	0.962672	33.7295	36.1977	43.8446	20.9598	39.5107
GRMZM2G045805				6:136547348-136551123	0.373712	0.389503	2.9094	0	0.909035	2.10809	2.1938	15.8587	0	5.33929
GRMZM2G045844			Late embryogenesis abundant protein, group 2	10:114889766-114891006	0.124197	0	1.3602	0	0	1.05405	0	11.1944	0	0
GRMZM2G045930				6:21662153-21662453	0	1.11619	0	0	0	0	1.0969	0	0	0
GRMZM2G046058			Tetratricopeptide-like helical;Pentatricopeptide repeat	5:196197005-196198793	0.675434	1.24942	1.83141	0.385391	0.975623	15.8107	28.5194	41.9789	9.52717	23.4929
GRMZM2G046458	100279123	hypothetical protein LOC100279123 [Source:RefSeq peptide;Acc:NP_001145636]		3:211838326-211839839	0.391541	1.17417	0.356835	0.577951	0.668251	5.27023	16.4535	4.66432	9.52717	10.6786
GRMZM2G046542				1:69026760-69027036	0	1.00083	0	0	0	0	1.0969	0	0	0
GRMZM2G046587	100383920	hypothetical protein LOC100383920 [Source:RefSeq peptide;Acc:NP_001170012]	Inorganic pyrophosphatase	5:200881598-200885907	0.342868	1.21929	0.447172	0.846275	0.265094	4.21618	15.3566	5.59718	11.4326	3.20357
GRMZM2G046743	100273979	hypothetical protein LOC100273979 [Source:RefSeq peptide;Acc:NP_001141837]	Amino acid transporter, transmembrane	4:36910204-36917779	0.360873	0.490465	1.50918	0.408762	0.992682	6.32442	8.76905	26.1202	7.62196	19.2216
GRMZM2G047028	100381624	hypothetical protein LOC100381624 [Source:RefSeq peptide;Acc:NP_001167912]	Phosphoglycerate ki0se, conserved site;"Phosphoglycerate ki0se, C-termi0l";"Phosphoglycerate ki0se, N-termi0l";Phosphoglycerate ki0se	3:188377657-188384310	0.890086	1.19375	0.318933	0.525896	0.834836	15.8107	20.8411	5.59721	9.21672	11.7465
GRMZM2G047119			ABC-2 type transporter	10:11047268-11048312	0	1.32359	2.43277	0	0	0	8.77521	15.8587	0	0
GRMZM2G047384	100191724	hypothetical protein LOC100191724 [Source:RefSeq peptide;Acc:NP_001130625]	Methyladenine glycosylase;D0 glycosylase	3:188393692-188396233	0.282267	0.472014	1.03627	0.481231	0.441147	4.21618	8.77521	19.5901	10.4799	7.475
GRMZM2G047479			Calcium-binding EF-hand;EF-HAND 2;"Protein ki0se, catalytic domain";"EF-Hand 1, calcium-binding site";EF-hand-like domain	8:152912795-152915491	0.562307	1.06577	1.29817	0.414698	0.269098	8.43237	16.4535	19.5901	9.52717	6.40715
GRMZM2G047561				2:229014458-229015459	0	0	5.72616	0	0	0	0	0.932863	0	0
GRMZM2G047843			Pyruvate carboxyltransferase;Aldolase-type TIM barrel	1:68426888-68428986	0.895577	1.2923	0.364466	0.923687	0.494773	11.5945	16.4535	4.66432	12.3853	6.40715
GRMZM2G048047			K Homology, type 1;K Homology	2:37869190-37872454	0.806687	1.01112	0.284636	0.215137	0.242639	10.5405	13.1628	3.73145	2.85815	3.20357
GRMZM2G048503				2:159961547-159964821	0.98735	0.443828	1.01115	0.24886	0.1406	7.37832	3.2907	7.46291	1.90543	1.06786
GRMZM2G048728			Plastid lipid-associated protein/fibrillin	5:189977827-189978016	0	7.11463	6.12965	0	0	0	1.0969	0.932863	0	0
GRMZM2G049083				6:78077758-78078461	0	1.65621	3.12338	0.980756	0	0	10.969	20.523	6.66902	0
GRMZM2G049372			Major facilitator superfamily;General substrate transporter;"Major facilitator superfamily, general substrate transporter";"Sugar transporter, conserved site";Sugar/inositol transporter	5:176054468-176077789	0.869141	0.39358	1.48798	0.608173	0.3507	11.5945	5.48451	19.5901	9.52717	5.33929
GRMZM2G049779				5:74362394-74362907	0.553493	0.188945	1.13782	0.658146	0.367483	3.16214	1.0969	6.53004	3.81087	2.13572
GRMZM2G050069				2:151019623-151019894	0	0	1.17925	0	0	0	0	0.932863	0	0
GRMZM2G050098				5:179796385-179799313	0	1.59421	0	0	0	0	12.0659	0	0	0
GRMZM2G050220				8:92749931-92750089	0	16.4873	0	0	0	0	1.0969	0	0	0
GRMZM2G050421				4:199916370-199916875	0	0.209534	1.34304	0.188077	0.435187	0	1.0969	6.53004	0.952717	2.13572
GRMZM2G050431				2:40767447-40767826	0.925683	0	1.18743	0	0.834998	2.10809	0	2.79859	0	2.13572
GRMZM2G050917			Protein of unknown function DUF640	6:105330990-105332934	0.172133	1.17631	0.0772701	0.0727116	0.662449	2.10809	14.2597	0.932863	0.952717	8.54286
GRMZM2G050923				6:105342598-105343685	0.25997	2.16207	3.92621	0.737092	0.658741	2.10809	17.417	31.7174	6.20511	5.42003
GRMZM2G051156				9:14738919-14739527	0.263997	1.37741	0.223321	0.24879	0	1.05405	5.48451	0.932863	0.952717	0
GRMZM2G051571	100273371	hypothetical protein LOC100273371 [Source:RefSeq peptide;Acc:NP_001141282]	Protein of unknown function DUF642	2:34092699-34094857	0.152277	0.379932	1.12396	0.28125	0.131198	2.10809	5.48451	14.9258	4.76358	2.13572
GRMZM2G051683	100304381	hypothetical protein LOC100304381 [Source:RefSeq peptide;Acc:NP_001159290]	UDP-glucuronosyl/UDP-glucosyltransferase	3:205769269-205770970	0.369776	0.812185	1.01889	0.27602	0.214756	6.32428	14.2597	16.7915	5.7163	4.27143
GRMZM2G051752			Protein of unknown function DUF581	2:177753431-177754662	0.174468	0.733578	2.14924	0.667226	0	2.10809	8.77521	24.2544	9.52717	0
GRMZM2G051894	100279225	hypothetical protein LOC100279225 [Source:RefSeq peptide;Acc:NP_001145721]	Condensin-2 complex subunit G2;Armadillo-like helical	1:254857117-254868235	0.46609	1.05928	0.712765	0.584987	0.547132	27.4052	60.3991	41.046	35.2505	32.0357
GRMZM2G051924				8:136995501-136996954	0.187935	1.13304	0.530001	0.512574	0	2.10809	12.0659	5.59718	5.7163	0
GRMZM2G052357	100284577	0D-dependent epimerase/dehydratase family protein [Source:RefSeq peptide;Acc:NP_001150944]	0D-dependent epimerase/dehydratase;0D(P)-binding domain;Nucleotide sugar epimerase	4:43617999-43620202	0.400004	0.408924	1.05724	0.0443378	0.414809	7.37832	7.67831	18.6573	0.952717	8.54286
GRMZM2G052571	100281369	glutathione S-transferase [Source:RefSeq peptide;Acc:NP_001147759]	Glutathione S-transferase, C-termi0l-like;"Glutathione S-transferase/chloride channel, C-termi0l";"Glutathione S-transferase, N-termi0l";Thioredoxin-like fold	3:149424177-149425328	0.56775	0.688381	1.42167	0.872549	0.77177	7.37832	8.77521	17.7244	12.3853	10.6786
GRMZM2G052761				1:124655504-124655685	0	7.42546	6.57101	0	0	0	1.0969	0.932863	0	0
GRMZM2G053307				7:147158466-147159148	0	3.07717	1.74121	0.537513	0	0	14.2597	7.46291	2.85815	0
GRMZM2G053311			F-box domain, cyclin-like	2:216215271-216218760	0.679886	1.02923	0.497698	0.48416	0.698756	14.7566	25.2287	12.1272	12.3853	18.1536
GRMZM2G053315	100285270	LOC100285270 [Source:RefSeq peptide;Acc:NP_001151636]	Dimethylaniline monooxyge0se, N-oxide-forming;Flavin-containing monooxyge0se-like	7:147159834-147162058	0	1.68095	0.146791	0.621839	0.113044	0	43.8761	3.73145	18.1016	3.20357
GRMZM2G054050	100384267	hypothetical protein LOC100384267 [Source:RefSeq peptide;Acc:NP_001170303]	Multicopper oxidase, type 3;"Multicopper oxidase, type 1";"Multicopper oxidase, type 2";Cupredoxin	3:24354425-24358548	0.134982	0.635462	1.11657	0.270049	0.873277	3.16214	15.3566	25.1873	7.62173	23.4929
GRMZM2G054152	100381827	hypothetical protein LOC100381827 (LOC100381827), mR0 [Source:RefSeq D0;Acc:NM_001174621]	Protein ki0se, catalytic domain;"Serine/threonine-protein ki0se, active site"	1:232346243-232351350	0.934699	1.23624	0.716516	0.855143	0.93737	36.8916	47.1668	27.0531	35.2505	37.0847
GRMZM2G054211				5:3782235-3785900	0.392389	0	1.02657	0.327741	0.762159	1.05405	0	2.79859	0.952717	2.13572
GRMZM2G054608		Putative uncharacterized protein [Source:UniProtKB/TrEMBL;Acc:C0PD29]		8:129092398-129096141	0.163057	0.0504721	1.16945	0.093163	0.45653	3.16214	1.0969	9.15845	0.952717	6.93272
GRMZM2G054700				6:120928380-120928574	0	16.7298	9.68277	0	0	0	3.2907	1.86573	0	0
GRMZM2G054807	100191889	hypothetical protein LOC100191889 [Source:RefSeq peptide;Acc:NP_001130785]	Protein of unknown function DUF3475;Protein of unknown function DUF668	3:180252598-180254787	0.180492	1.90091	2.7574	0.259647	0.158566	4.21618	46.0699	61.569	6.66902	4.27143
GRMZM2G054826				3:200042187-200042513	0	2.76156	1.54246	0	0.885712	0	3.2907	1.86573	0	1.06786
GRMZM2G054872				4:6541191-6542353	0.74518	0.672845	1.22994	0.195226	0.446249	7.37832	6.58141	12.1272	1.90543	4.27143
GRMZM2G054924				3:180257441-180257996	0	0.702015	1.84406	0.623113	0	0	1.0969	2.79859	0.952717	0
GRMZM2G055052	100286029	immediate-early fungal elicitor protein CMPG1 [Source:RefSeq peptide;Acc:NP_001152389]	U box domain;"Zinc finger, RING/FYVE/PHD-type";Armadillo-like helical	1:32232065-32233807	0.361014	0.803127	1.22809	0.230956	0.108039	6.32428	14.2597	20.523	4.76358	2.13572
GRMZM2G055313	100281681	xylosyltransferase oxt [Source:RefSeq peptide;Acc:NP_001148073]	Glycosyl transferase, family 14	3:4706845-4710504	0.486699	0.747234	1.36286	0.52329	0.384575	14.7566	23.0349	40.1131	18.1016	12.8143
GRMZM2G055817			Retrotransposon gag protein	4:4545942-4547070	0	2.59716	0.334726	0.310139	0.268775	0	29.6163	3.73145	3.81087	3.20357
GRMZM2G055854			Pyridoxal phosphate-dependent transferase, major region, subdomain 2;"Aminotransferase, class I/classII";"Pyridoxal phosphate-dependent transferase, major region, subdomain 1"	2:68801170-68803613	0.846861	0.980168	1.09444	0.485684	0.792295	11.5945	13.1628	14.9258	6.66902	10.6786
GRMZM2G055982			Protein ki0se, catalytic domain;"Serine/threonine-protein ki0se, active site";Serine-threonine/tyrosine-protein ki0se	9:10130270-10132941	0.323192	1.86396	2.06284	0.642632	0.698269	6.32428	37.2946	38.2474	15.2435	16.0179
GRMZM2G056216				5:124731222-124731982	0.849184	0.286904	1.18928	0	0.545582	3.16214	1.0969	4.66432	0	2.13572
GRMZM2G056889	100272646	hypothetical protein LOC100272646 [Source:RefSeq peptide;Acc:NP_001140576]	Protein of unknown function DUF761, plant	5:191683192-191684658	0.262294	0.336312	1.03581	0.302784	0.408849	4.21618	5.48451	15.8587	5.7163	7.475
GRMZM2G056956				4:159915276-159915536	0	1.35758	0	0	0	0	1.0969	0	0	0
GRMZM2G056961	100275427	hypothetical protein LOC100275427 (LOC100275427), mR0 [Source:RefSeq D0;Acc:NM_001149502]	Protein of unknown function DUF761, plant	6:7162279-7163046	0.223928	1.73932	3.862	0.330574	0.949911	1.05405	8.77521	17.7244	1.90543	5.33929
GRMZM2G056996			Tetratricopeptide-like helical;Pentatricopeptide repeat	2:58003494-58033733	0.623035	0.56775	1.17889	0.529955	0.919699	41.1078	36.1977	76.4948	34.2978	58.7322
GRMZM2G057140			Histidine phosphatase superfamily, clade-2	3:191473359-191555799	0.436354	1.03743	0.510548	0.509854	0.694657	22.135	50.4575	25.1873	25.7234	34.1714
GRMZM2G057159	100193256	hypothetical protein LOC100193256 [Source:RefSeq peptide;Acc:NP_001131877]	Peptidase S8/S53, subtilisin/kexin/sedolisin;"Peptidase S8, subtilisin, Ser-active site";"Peptidase S8, subtilisin-related";"Protease-associated domain, PA";"Protei0se inhibitor I9, subtilisin propeptide"	2:222036148-222040746	0.0472679	1.07694	0.866021	0.150124	0.434737	1.05405	30.7132	20.523	4.76358	11.7464
GRMZM2G057529	100193540	hypothetical protein LOC100193540 [Source:RefSeq peptide;Acc:NP_001132123]	CCT domain	9:152320063-152322739	0.672284	1.22289	0.354324	0.491309	0.721465	17.9188	31.9648	9.32863	13.338	19.2214
GRMZM2G058073			HAT dimerisation	3:223908201-223908460	0	1.59371	0	0	0	0	1.0969	0	0	0
GRMZM2G058261	100283467	deoxyribodipyrimidine photolyase [Source:RefSeq peptide;Acc:NP_001149840]		1:285139940-285142972	0.513941	1.1228	2.27527	0.901318	0.989741	9.48641	20.8411	41.046	18.1016	19.2214
GRMZM2G058394			Thaumatin, pathogenesis-related	4:767834-768923	0.697742	0	1.25276	0.086417	0.880851	6.32428	0	11.1944	0.952717	9.61072
GRMZM2G058597		Putative uncharacterized protein [Source:UniProtKB/TrEMBL;Acc:C0PCT3]		2:108047592-108048320	0	0.429303	1.25374	0.11282	0.788314	0	3.2907	9.32863	0.952717	6.40715
GRMZM2G058881				3:33127661-33129415	0.42733	0.290205	1.28779	0.385443	0.126688	6.32428	4.38761	18.6573	6.66902	2.13572
GRMZM2G059078	100281688	6-phosphofructoki0se 2 [Source:RefSeq peptide;Acc:NP_001148080]	Pyrophosphate-dependent phosphofructoki0se TP0108;Phosphofructoki0se	8:108903780-108906130	0.143432	1.07671	0.698957	0.0366496	0.51763	3.16214	24.1318	14.9258	0.952717	12.8143
GRMZM2G059361			Short-chain dehydroge0se/reductase SDR;"Short-chain dehydroge0se/reductase, conserved site";0D(P)-binding domain;Glucose/ribitol dehydroge0se	9:25871262-25871953	0.572139	1.08482	0	0.497165	0.547858	2.10809	4.38761	0	1.90543	2.13572
GRMZM2G059419				9:25869810-25870412	0	1.72018	0	0.245127	0.842711	0	6.58141	0	0.952717	3.20357
GRMZM2G059582				10:4292079-4292876	0	0.548044	1.45168	0	0.327496	0	3.2907	8.39577	0	2.13572
GRMZM2G060038				10:88867582-88877313	0.769135	0.96021	1.67418	0.668117	0.767454	12.6486	15.3566	27.053	10.4799	11.7464
GRMZM2G060432				6:114558727-114561162	0.722415	0.707096	1.86825	0	0	1.05405	1.0969	2.79859	0	0
GRMZM2G060712				2:40524434-40524907	0	0	1.58542	0.503719	0	0	0	2.79859	0.952717	0
GRMZM2G060720	100304178	hypothetical protein LOC100304178 [Source:RefSeq peptide;Acc:NP_001159105]	VQ	10:115143083-115144591	0.298138	0.78776	1.85076	0.749162	0.529905	3.16214	8.77521	19.5901	9.52717	6.40715
GRMZM2G060742	100281495	citrate transporter family protein [Source:RefSeq peptide;Acc:NP_001147885]	Divalent ion symporter	1:236033390-236042480	0.044204	0.536999	1.17705	0.116278	0.234673	1.05405	14.2597	29.8516	3.81087	6.40715
GRMZM2G060866	100284218	anther-specific proline-rich protein APG [Source:RefSeq peptide;Acc:NP_001150585]	Lipase, GDSL;"Twin-arginine translocation pathway, sig0l sequence";"Esterase, SGNH hydrolase-type, subgroup"	7:5042138-5044297	0.487466	0.880365	1.10211	0.342502	0.342244	8.43237	15.3566	18.6573	6.66902	6.40715
GRMZM2G060991			GH3 auxin-responsive promoter	3:2949793-2952547	0.670986	0.112457	1.07718	0.166514	0.7261	12.6486	2.1938	19.5901	3.81087	16.0179
GRMZM2G061184	100193168	hypothetical protein LOC100193168 (LOC100193168), mR0 [Source:RefSeq D0;Acc:NM_001138323]		2:182902342-182904227	0.7009	0.72512	1.3903	0.621786	0.500083	12.6486	13.1628	24.2544	13.338	9.61072
GRMZM2G061408	100193434	hypothetical protein LOC100193434 [Source:RefSeq peptide;Acc:NP_001132026]	D0-binding WRKY	8:109092837-109094506	0.280153	1.2304	0.636986	0.261408	0.0613694	4.21618	17.5504	6.53004	4.76358	1.06786
GRMZM2G061700			Protein of unknown function DUF3537	5:175282624-175300017	0.402733	0.924347	1.50115	0.553762	0.701462	5.27023	10.969	13.993	9.52717	11.7464
GRMZM2G061728	100272375	hypothetical protein LOC100272375 [Source:RefSeq peptide;Acc:NP_001140328]		10:86435046-86444161	0.50934	1.04189	0.224658	0.809106	0.447717	10.5405	20.8422	3.73272	20.9598	14.9504
GRMZM2G061751			Protein of unknown function DUF641, plant	6:131540897-131542776	0.13518	0.666946	1.19495	0.286983	0.55927	2.10809	10.969	17.7244	5.7163	10.6786
GRMZM2G061779			Endonuclease/exonuclease/phosphatase	3:109701531-109702065	0	1.05529	0.35966	0.1845	0.210382	0	5.48451	1.86573	0.952717	1.06786
GRMZM2G061791				1:187029275-187032569	0.0839705	0.661727	1.27857	0.524395	0.897098	3.16214	24.1318	47.576	19.0543	32.0357
GRMZM2G061804			Fe-S metabolism associated SufE	3:109717161-109717911	0.226142	0.227278	2.04765	0.506202	0.198171	1.05405	1.0969	9.32863	2.85815	1.06786
GRMZM2G061816			Zinc finger, BED-type predicted	1:187032895-187035135	0.740415	1.04807	0	0.370352	0.561796	5.27023	7.67831	0	2.85815	4.27143
GRMZM2G061910	100192081	hypothetical protein LOC100192081 [Source:RefSeq peptide;Acc:NP_001130976]	Late embryogenesis abundant protein, group 2	5:193501620-193502733	0.330086	0	1.2042	0.165182	0.191215	3.16214	0	11.1944	1.90543	2.13572
GRMZM2G061926				9:10908807-10909178	0	2.25414	0.976179	0.89213	0	0	4.38761	1.86573	1.90543	0
GRMZM2G061965	4055918	hypothetical protein ZeamMp061 [Source:RefSeq peptide;Acc:YP_588324]		7:174244124-174244445	0	1.92302	0.836975	0	0	0	2.1938	0.932863	0	0
GRMZM2G062084	100273492	hypothetical protein LOC100273492 (LOC100273492), mR0 [Source:RefSeq D0;Acc:NM_001147927]	Kinesin, motor domain	4:172084973-172089808	0.923653	1.60038	0.547919	0.890078	0.817181	54.8104	91.0428	29.8516	55.2576	49.1215
GRMZM2G062370	100275779	hypothetical protein LOC100275779 [Source:RefSeq peptide;Acc:NP_001143251]		3:190825392-190826457	0.626099	0.756524	1.04323	0.770425	0.194954	7.37832	8.77521	12.1272	8.57445	2.13572
GRMZM2G062396	100191369	hypothetical protein LOC100191369 [Source:RefSeq peptide;Acc:NP_001130275]	Oxoglutarate/iron-dependent oxyge0se	2:3561474-3563418	0.286181	0.8727	2.247	0.131604	0.0501355	5.27023	16.4535	40.1131	2.85815	1.06786
GRMZM2G062600			Glycoside hydrolase, subgroup, catalytic core;"Glycoside hydrolase, family 17"	4:235365037-235366239	0.369804	0.732574	1.23225	0.184814	0.533865	3.16214	6.58141	10.2615	1.90543	5.33929
GRMZM2G062609				3:93996669-93996899	0	0	2.12156	0	0	0	0	0.932863	0	0
GRMZM2G062946	100273577	hypothetical protein LOC100273577 [Source:RefSeq peptide;Acc:NP_001141467]	Cytochrome P450, conserved site;"Cytochrome P450, E-class, group I";Cytochrome P450	1:8735651-8737767	0	0.285877	1.4561	0.248132	0.465768	0	7.67831	37.3145	7.62173	13.8821
GRMZM2G063042			UDP-glucuronosyl/UDP-glucosyltransferase	10:100447882-100449683	0.993203	0.323274	1.52969	0.83211	0.70354	20.0269	6.58141	30.7845	18.1016	14.95
GRMZM2G063426	100277475	hypothetical protein LOC100277475 (LOC100277475), mR0 [Source:RefSeq D0;Acc:NM_001151023]		4:166995241-166996331	0.158352	0.165359	1.19579	0.0595442	0.352672	2.10809	2.1938	14.9258	0.952717	5.33929
GRMZM2G063575	100383629	hypothetical protein LOC100383629 [Source:RefSeq peptide;Acc:NP_001169748]	Tetratricopeptide-like helical;Pentatricopeptide repeat	10:89999124-90001318	0.918904	0.897673	1.11624	0.722704	0.586881	29.5133	28.5194	34.5159	25.7234	20.2893
GRMZM2G063737	100193595	hypothetical protein LOC100193595 [Source:RefSeq peptide;Acc:NP_001132170]	Dy0min;"Dy0min, GTPase domain"	8:174087438-174092584	0.553706	1.15638	0.632529	0.841424	0.891415	23.189	47.1668	26.1202	36.2032	37.375
GRMZM2G063812			SANT, D0-binding;MYB-like;Homeodomain-like	10:69117780-69118080	0	1.98086	0	0.531635	0	0	3.2907	0	0.952717	0
GRMZM2G064015	100272619	hypothetical protein LOC100272619 [Source:RefSeq peptide;Acc:NP_001140554]	NB-ARC	3:132410798-132412650	0.53834	0.572407	1.12778	0.477171	0.826158	15.8107	16.4535	31.7174	15.2435	25.6286
GRMZM2G064193	100284217	gibberellin receptor GID1L2 [Source:RefSeq peptide;Acc:NP_001150584]	Alpha/beta hydrolase fold-3	4:89541303-89542915	0.600277	0.946899	1.07087	0.697365	0.869905	9.48641	15.3566	16.7915	12.3853	14.95
GRMZM2G064562			Calmodulin-binding protein, plant	5:53562122-53564051	0.142	0.0373508	1.05879	0.0267885	0.127337	4.21618	1.0969	28.9188	0.952717	4.27143
GRMZM2G064710				9:140199020-140201503	0.200324	0	1.83259	0.676241	0.195982	1.05405	0	9.32863	3.81087	1.06786
GRMZM2G064810				2:203091579-203092589	0.226597	0	1.35277	0.333249	0.679635	3.16214	0	18.6573	4.76358	9.61072
GRMZM2G064829				2:139261443-139262929	0	0.72431	1.26722	0.303446	0.340106	0	2.1938	3.73145	0.952717	1.06786
GRMZM2G064831			Drug/metabolite transporter	10:144630449-144635115	0.647786	0.384745	1.31115	0.635945	0.385361	15.8107	8.77521	33.5831	21.9125	13.8821
GRMZM2G064936	100284088	ribonuclease 2 (LOC100284088), mR0 [Source:RefSeq D0;Acc:NM_001156986]	Ribonuclease T2, active site;Ribonuclease T2	3:167726478-167729421	0.765194	0.787783	1.2263	0.830222	0.66091	10.5405	10.969	16.7915	12.3853	9.61072
GRMZM2G065157	100274938	hypothetical protein LOC100274938 [Source:RefSeq peptide;Acc:NP_001142653]		2:43423584-43424193	0	0.363201	2.98409	0.676622	0.795051	0	3.2907	25.1873	6.66902	7.475
GRMZM2G065939			Glycosyltransferase AER61, uncharacterised	9:68521941-68523353	0.334068	0.620451	1.94653	0.0545105	0.933412	5.27023	9.87211	29.8516	0.952717	16.0179
GRMZM2G065984				6:122507476-122510706	0.0475277	0.357142	1.089	0.64968	0.792196	1.05405	5.48451	6.53004	5.7163	7.475
GRMZM2G066158	100273194	hypothetical protein LOC100273194 [Source:RefSeq peptide;Acc:NP_001141110]	Pathogenesis-related transcriptio0l factor/ERF, D0-binding	8:120401708-120402944	0.474554	0.800573	6.19435	0.356994	0.490169	6.32428	10.969	79.2934	5.7163	7.475
GRMZM2G066234	100283943	single-strand binding protein [Source:RefSeq peptide;Acc:NP_001150313]	Single-strand D0-binding;"Nucleic acid-binding, OB-fold";Primosome PriB/single-strand D0-binding	1:253340337-253358260	0.499597	0.473852	1.5551	0.772901	0.616805	8.43237	8.77521	28.9188	15.2435	11.7464
GRMZM2G066394			H/ACA ribonucleoprotein complex, subunit Gar1, eukaryote;"H/ACA ribonucleoprotein complex, subunit Gar1/0f1"	2:227254988-227256505	0.258377	0	2.28467	0.579977	0	1.31303	0	11.4712	3.54271	0
GRMZM2G066700				2:132471591-132476547	0.520014	1.09845	0.0768123	0.385636	0.997228	9.48641	16.4535	0.932863	7.62173	16.0179
GRMZM2G067053	100279255	hypothetical protein LOC100279255 [Source:RefSeq peptide;Acc:NP_001145748]	BTB/POZ;BTB/POZ fold;BTB/POZ-like;NPH3	9:12796512-12801350	0.580104	1.24661	0.741516	0.720702	0.766792	24.2431	44.973	26.1202	34.2978	33.1036
GRMZM2G067382				1:55159743-55160154	0.341126	0	1.50494	0	0.590626	1.05405	0	4.66432	0	2.13572
GRMZM2G067575		Putative uncharacterized protein [Source:UniProtKB/TrEMBL;Acc:B6SP90]		8:156311938-156312648	0.321486	0.302685	1.99312	0.262387	0.936312	2.10809	2.1938	13.993	1.90543	6.40715
GRMZM2G067648			0D(P)-binding domain	3:38530781-38539408	0.0709446	3.87838	2.21291	0	0	1.05405	5.48451	2.79859	0	0
GRMZM2G067716				5:45311239-45315931	0.548962	1.31741	0.980959	0.605696	0.280243	4.21618	9.87211	7.46291	4.76358	2.13572
GRMZM2G067904				7:78813281-78813438	0	30.6615	0	0	0	0	1.0969	0	0	0
GRMZM2G068221			D0 mismatch repair protein;"Three-deoxy-D-manno-octulosonic-acid transferase, N-termi0l";D0 mismatch repair protein Mlh1	1:282799814-282803660	0.469985	1.07877	0.559785	0.478865	0.469174	6.32428	14.2597	7.46291	6.66902	6.40715
GRMZM2G068322	100286305	harpin-induced protein (LOC100286305), mR0 [Source:RefSeq D0;Acc:NM_001159192]	Late embryogenesis abundant protein, group 2	3:5792480-5794370	0.677022	0.0851431	1.01006	0.514921	0.522866	8.43237	1.0969	12.1272	7.62173	7.475
GRMZM2G068398			Leucine-rich repeat;"Protein ki0se, catalytic domain";"Leucine-rich repeat-containing N-termi0l domain, type 2";"Serine/threonine-protein ki0se, active site"	4:10223588-10229102	0.590288	0.722958	1.06003	0.381044	0.696382	18.9728	24.1318	32.6502	15.2435	26.6964
GRMZM2G068604	100382434	hypothetical protein LOC100382434 [Source:RefSeq peptide;Acc:NP_001168647]	Helix-loop-helix D0-binding	1:178455866-178460697	0.567046	0.21067	1.16383	0.0963613	0.898304	14.7566	5.48451	28.9188	2.85815	25.6286
GRMZM2G069082	100272507	hypothetical protein LOC100272507 [Source:RefSeq peptide;Acc:NP_001140448]	Pathogenesis-related transcriptio0l factor/ERF, D0-binding	7:141162776-141163747	0	0.627138	3.04385	0	0	0	4.38761	19.5901	0	0
GRMZM2G069093	100216859	hypothetical protein LOC100216859 [Source:RefSeq peptide;Acc:NP_001136722]	Peroxidase, active site;"Haem peroxidase, plant/fungal/bacterial";Peroxidases heam-ligand binding site;Plant peroxidase	2:54244814-54246444	0.221355	0.301839	1.67456	0.114761	0.200005	3.16214	4.38761	23.3216	1.90543	3.20357
GRMZM2G069126	100280778	sbCBF6 [Source:RefSeq peptide;Acc:NP_001147172]	Pathogenesis-related transcriptio0l factor/ERF, D0-binding	7:141170322-141171382	0.230967	0.349608	11.6343	0.174318	0	2.10809	3.2907	100.749	1.90543	0
GRMZM2G069146			Pathogenesis-related transcriptio0l factor/ERF, D0-binding	7:141174420-141175307	0.186027	0.169631	1.09521	0	0	1.15073	1.0969	6.59503	0	0
GRMZM2G069335			C2 calcium-dependent membrane targeting	6:63696475-63697498	0.146897	1.56718	1.62134	0.51926	0.361504	1.05405	12.0659	11.1944	4.76358	3.20357
GRMZM2G069979				2:202603529-202603938	0.473665	1.91058	0.42926	0.866529	0.508135	1.05405	4.38761	0.932863	1.90543	1.06786
GRMZM2G070312	100273722	hypothetical protein LOC100273722 [Source:RefSeq peptide;Acc:NP_001141604]	Nucleotidyl transferase domain;PAP/25A-associated	4:184448469-184459981	0.269873	1.10295	0.8815	0.646875	0.357119	5.27023	14.2597	18.6573	10.4799	7.475
GRMZM2G070494			DOG1 domain	3:54803226-54804095	0	1.31014	1.35133	0.12053	0.27898	0	8.77521	8.39577	0.952717	2.13572
GRMZM2G070563			Auxin efflux carrier	2:216298099-216300491	0.427495	0.185154	1.19027	0.0727323	0.585572	5.27023	2.1938	13.993	0.952717	7.475
GRMZM2G070673			IQ motif, EF-hand binding site;Domain of unknown function DUF4005	1:240097762-240099705	0.797168	0.589232	2.13103	0.105072	0.557696	11.5945	8.77521	28.9188	1.90543	9.61072
GRMZM2G070747				8:63527640-63529057	0.589708	0.345135	1.05978	0.699111	0.644467	7.37832	4.38761	13.0601	9.52717	8.54286
GRMZM2G070991			Pre-mR0 processing ribonucleoprotein, snoR0-binding domain	7:140400749-140401248	0	0.76431	1.31455	0.674778	0.781256	0	2.1938	3.73145	1.90543	2.13572
GRMZM2G071100	100216594	hypothetical protein LOC100216594 [Source:RefSeq peptide;Acc:NP_001136480]	Calcium-binding EF-hand;EF-HAND 2;"EF-Hand 1, calcium-binding site";EF-hand-like domain	6:122846831-122848227	0.402461	0.99995	3.07471	0.751912	0.504283	6.32428	15.3566	45.7103	13.338	8.54286
GRMZM2G071174	100381529	hypothetical protein LOC100381529 [Source:RefSeq peptide;Acc:NP_001167829]	Myo-inositol-1-phosphate synthase;0D(P)-binding domain;"Myo-inositol-1-phosphate synthase, GAPDH-like"	5:38506212-38507708	0.510903	0.764027	1.0373	0.880523	0.574993	7.37832	10.969	14.9258	13.338	8.54286
GRMZM2G071196	100272727	hypothetical protein LOC100272727 (LOC100272727), mR0 [Source:RefSeq D0;Acc:NM_001147180]	Protein phosphatase 2C;Protein phosphatase 2C-related	4:198503415-198507704	0.778395	0.626293	1.17669	0.517488	0.681668	26.3511	20.8411	38.2474	19.0543	24.5607
GRMZM2G071997	100191220	hypothetical protein LOC100191220 [Source:RefSeq peptide;Acc:NP_001130126]	F-box domain, cyclin-like	7:160328923-160332535	0.884814	1.06656	0.969778	0.691618	0.981022	23.189	21.938	24.2544	19.0543	23.4929
GRMZM2G072086				9:5285809-5287111	0.363429	1.09713	0.986288	0.28436	0.647373	2.10809	6.58141	5.59718	1.90543	4.27143
GRMZM2G072586	100274878	hypothetical protein LOC100274878 [Source:RefSeq peptide;Acc:NP_001142610]	FBD-like	3:195850594-195852399	0.824483	0.16356	1.35237	0.362567	0.623586	16.8647	3.2907	26.1202	8.57445	13.8821
GRMZM2G072814	100273580	hypothetical protein LOC100273580 [Source:RefSeq peptide;Acc:NP_001141470]		1:280894106-280895001	0	0.128072	3.57779	0	0.574219	0	1.0969	28.9188	0	5.33929
GRMZM2G072904				3:187509391-187529888	0	3.06589	0	0	0	0	1.0969	0	0	0
GRMZM2G072926			Pathogenesis-related transcriptio0l factor/ERF, D0-binding	4:152189366-152190424	0.284469	0	1.28258	0.211284	0.246473	2.10809	0	9.32863	1.90543	2.13572
GRMZM2G072987				4:152182727-152184454	0.581176	1.09422	0.693723	0.589579	0.404654	9.48641	17.5504	11.1944	9.52717	6.40715
GRMZM2G073114				5:24994672-24995519	0.13687	0.278329	1.35865	0.218138	0.374062	1.05405	2.1938	10.2615	1.90543	3.20357
GRMZM2G073145			Rossmann-like alpha/beta/alpha sandwich fold;"D0 photolyase, N-termi0l"	9:47560949-47561848	0.520553	0.272943	1.03911	0.224731	0.513845	4.21618	2.1938	8.39577	1.90543	4.27143
GRMZM2G073219			Phosphoenolpyruvate carboxyki0se, C-termi0l;"Phosphoenolpyruvate carboxyki0se, ATP-utilising"	4:209044350-209046566	0.0687357	1.40881	1.15079	0.247746	0	1.05405	14.2597	11.1944	3.81087	0
GRMZM2G073222			Ribosomal protein S3, conserved site;"Ribosomal protein S3, C-termi0l"	1:147189464-147189988	0.495142	4.26238	0.694793	0.235421	0.812742	2.10809	17.5504	2.79859	0.952717	3.20357
GRMZM2G073489	100384193	hypothetical protein LOC100384193 [Source:RefSeq peptide;Acc:NP_001170240]		6:3058190-3059373	0.829406	1.33268	2.15243	0.534705	0.912062	11.5945	18.6473	29.8516	7.62173	12.8143
GRMZM2G073779		Putative uncharacterized protein [Source:UniProtKB/TrEMBL;Acc:C4J6B2]	Transcription factor GRAS	4:836060-838338	0.462263	1.16157	0.687337	0.505072	0.591603	15.8107	39.4885	22.3887	20.0071	22.425
GRMZM2G074427	100272504	hypothetical protein LOC100272504 [Source:RefSeq peptide;Acc:NP_001140445]	Aux/IAA-ARF-dimerisation;AUX/IAA protein	6:160362229-160365730	0.222924	1.25484	0.699555	0.865514	0.957997	5.27023	28.5194	15.8587	21.9125	23.4929
GRMZM2G074645	100382470	hypothetical protein LOC100382470 [Source:RefSeq peptide;Acc:NP_001168681]	Homeobox KN domain;Homeobox;POX;Homeodomain-like	8:95285619-95290526	0.43964	0.902294	1.1507	0.255143	0.920344	11.5945	24.1318	29.8516	7.62173	26.6964
GRMZM2G074664			NUDIX hydrolase domain-like;NUDIX hydrolase domain	2:225900550-225902696	0.108305	1.66106	4.88124	0.366934	0.104346	1.05405	16.4535	46.6432	3.81087	1.06786
GRMZM2G074677				4:222747910-222748066	0	22.3795	0	0	0	0	1.0969	0	0	0
GRMZM2G074684			Domain of unknown function DUF3452, retinoblastoma-associated	2:225902745-225903476	0	0.284978	1.23219	0	0	0	1.0969	4.66432	0	0
GRMZM2G074743	542676	alter0tive oxidase AOX3 precursor [Source:RefSeq peptide;Acc:NP_001105663]	Alter0tive oxidase	2:12274610-12276371	0.299407	0.937896	1.10471	0.348873	0.545349	4.21618	13.1628	14.9258	5.7163	8.54286
GRMZM2G074754			C2 membrane targeting protein;Phosphoribosyltransferase C-termi0l;C2 calcium-dependent membrane targeting	10:148071181-148074292	0.884505	1.15058	0.706862	0.822757	0.60945	44.2699	55.942	35.4488	40.9668	29.9
GRMZM2G074863	100274764	hypothetical protein LOC100274764 [Source:RefSeq peptide;Acc:NP_001142524]		1:247480028-247480775	0.849287	1.03794	1.31107	0.994501	0.986925	5.27023	6.58141	8.39577	6.66902	6.40715
GRMZM2G074908			SANT, D0-binding;"HTH transcriptio0l regulator, Myb-type, D0-binding";Homeodomain-like;"Myb-like D0-binding domain, SHAQKYF class"	3:180310732-180312482	0.386493	0.304084	1.00441	0.216798	0.171814	4.21618	3.2907	10.2615	2.85815	2.13572
GRMZM2G074987			Protein BYPASS related	5:68418134-68419638	0.174607	0.896432	1.83766	0.369742	0.148354	2.10809	10.969	20.523	5.7163	2.13572
GRMZM2G075058				8:148683423-148684996	0	0.567886	1.29252	0.106746	0.12228	0	8.77521	18.6573	1.90543	2.13572
GRMZM2G075372	100191213	hypothetical protein LOC100191213 [Source:RefSeq peptide;Acc:NP_001130119]	Protein of unknown function DUF250	5:204223653-204235209	0.054713	0.341505	1.76729	0.229222	0.261835	1.05405	6.58141	31.7171	4.76347	5.33915
GRMZM2G075595	100384061	hypothetical protein LOC100384061 [Source:RefSeq peptide;Acc:NP_001170134]	Putative harbinger transposase-derived nuclease	5:19078179-19079565	0.29869	0.304893	5.29826	0.515953	0.959554	4.21618	4.38761	75.5619	7.62173	13.8821
GRMZM2G075951				7:87820078-87823267	0.85605	1.71244	1.4818	0.696309	0.680405	13.7026	25.2287	23.3216	11.4326	10.6786
GRMZM2G076327			Lateral organ boundaries, LOB	1:124634055-124634920	0.186084	1.11185	0	0.292167	0	1.05405	6.58141	0	1.90543	0
GRMZM2G076389	100382098	hypothetical protein LOC100382098 [Source:RefSeq peptide;Acc:NP_001168330]	Exo70 exocyst complex subunit	4:62892657-62895181	0.840362	1.13449	1.26167	0.735271	0.830842	22.135	31.8101	34.5159	22.8652	24.5607
GRMZM2G076621	100277262	hypothetical protein LOC100277262 [Source:RefSeq peptide;Acc:NP_001144353]		3:153336685-153337403	0.439724	0.218228	1.00361	0.47943	0.74912	2.10809	1.0969	4.66432	2.85815	4.27143
GRMZM2G076634			Calcium-binding EF-hand;EF-HAND 2;"Protein ki0se, catalytic domain";"EF-Hand 1, calcium-binding site";EF-hand-like domain	5:13284936-13286625	0.631148	0.144137	1.48604	0.165874	0.896254	9.48641	2.1938	21.4559	2.85815	14.95
GRMZM2G076868			Regulator of chromosome condensation/beta-lactamase-inhibitor protein II;"Conca0valin A-like lectin/gluca0se, subgroup";"Protein ki0se, catalytic domain";"Serine/threonine-protein ki0se, active site";"Protein ki0se, ATP binding site"	6:26667780-26670660	0.171744	1.24671	1.39544	0.184742	0.433477	4.21618	31.8101	32.6502	5.7163	12.8143
GRMZM2G076989				1:157148500-157149991	0.09037	0.279158	1.03134	0.0732848	0.620802	1.05405	3.2907	13.0601	0.952717	8.54286
GRMZM2G077320	100216817	hypothetical protein LOC100216817 [Source:RefSeq peptide;Acc:NP_001136685]	Tetratricopeptide-like helical;Pentatricopeptide repeat	1:197004617-197007092	0.663744	0.763374	1.00201	0.770356	0.877435	26.3511	29.6163	39.1803	32.3924	36.3072
GRMZM2G077746				8:157291940-157292099	0	0	20.4541	0	0	0	0	0.932863	0	0
GRMZM2G077789	100384757	hypothetical protein LOC100384757 [Source:RefSeq peptide;Acc:NP_001170687]	SANT, D0-binding;MYB-like;"HTH transcriptio0l regulator, Myb-type, D0-binding";Myb transcription factor;Homeodomain-like	6:150884610-150885947	0.482058	0.698513	1.117	0.593318	0.617581	4.21618	5.48451	9.32863	5.7163	6.40715
GRMZM2G078311				10:26213235-26213538	0	1.01809	2.60503	0.904182	0.994612	0	1.0969	2.79859	0.952717	1.06786
GRMZM2G078428				5:84532493-84533106	0.984723	1.44065	0.532137	0.97827	0.386849	5.27023	7.67831	2.79859	5.7163	2.13572
GRMZM2G078566	100281282	glucan endo-1,3-beta-glucosidase 5 [Source:RefSeq peptide;Acc:NP_001147672]	Glycoside hydrolase, subgroup, catalytic core;X8;"Glycoside hydrolase, family 17"	5:15450065-15453287	0.305702	0.431478	1.39223	0.0483962	0.652565	5.27023	7.67826	23.2124	0.952717	13.0087
GRMZM2G078918			Pathogenesis-related transcriptio0l factor/ERF, D0-binding	8:7615548-7615794	0	0	1.51326	0	0	0	0	0.932863	0	0
GRMZM2G079490			Peptidase aspartic, catalytic;Peptidase A1;"Peptidase aspartic, active site"	10:120691470-120693146	0.170053	1.09084	0.231029	0	0.290011	2.10809	14.2597	2.79859	0	4.27143
GRMZM2G079547		Putative uncharacterized protein [Source:UniProtKB/TrEMBL;Acc:C0PIR2]		6:157284296-157284902	0	0	1.50558	0.487278	0	0	0	5.59718	1.90543	0
GRMZM2G079748				5:215525178-215525748	0.849846	1.6138	0.762437	0.46701	0.177677	5.27023	9.87211	4.66432	2.85815	1.06786
GRMZM2G080050			HAT dimerisation	4:231450165-231450779	0	1.04432	0.146642	0.149909	0	0	6.58141	0.932863	0.952717	0
GRMZM2G080071				9:7620628-7626030	0	4.14766	0	0	0	0	1.0969	0	0	0
GRMZM2G080103			Protein of unknown function DUF1645	9:7649979-7651380	0.230874	0.779173	1.59695	0.166966	0.780206	3.16214	10.969	20.523	2.85815	12.8143
GRMZM2G080217			Proteasome B-type subunit;"Proteasome, subunit alpha/beta"	8:132526398-132533594	0.798626	0.817704	1.31301	0.929232	0.590868	6.32428	7.67831	7.46291	8.57445	5.33929
GRMZM2G080507			Pleckstrin homology-type;Pleckstrin homology	7:145655094-145662817	0.788676	1.44543	0.630135	0.697124	0.903285	18.9728	34.0039	14.9258	16.1962	20.2893
GRMZM2G080698				3:153038087-153041221	0.284337	0.816776	1.21747	0.885716	0.820671	4.21618	12.0659	17.7244	14.2908	12.8143
GRMZM2G080839			FAD-linked oxidase, FAD-binding, subdomain 2;Berberine/berberine-like;"FAD linked oxidase, N-termi0l";"FAD-binding, type 2"	9:78160378-78162226	0.324349	1.8518	2.13607	0	0.24183	6.32428	37.2946	41.046	0	5.33929
GRMZM2G081214			Phosphate-induced protein 1	5:208686048-208687458	0.0932333	0.0909	1.24249	0.0735532	0.0835165	1.05405	1.0969	13.993	0.952717	1.06786
GRMZM2G081285	100280990	RING-H2 finger protein ATL1R [Source:RefSeq peptide;Acc:NP_001147382]	Zinc finger, RING-type;"Zinc finger, RING/FYVE/PHD-type"	4:156997731-156998604	0	1.30031	0.169084	0.93311	0.311855	0	7.67831	0.932863	6.66902	2.13572
GRMZM2G081445	100383309	hypothetical protein LOC100383309 [Source:RefSeq peptide;Acc:NP_001169438]	MYB-like;Homeodomain-like	2:2481977-2484701	0.501773	0.641488	1.67735	0.905273	0.741626	7.57275	10.0935	24.6421	16.8227	13.1633
GRMZM2G081515	100304411	hypothetical protein LOC100304411 [Source:RefSeq peptide;Acc:NP_001159319]	Protein of unknown function DUF640	1:231450467-231452066	0.663886	0.209208	1.0801	0.313644	0.742006	7.37832	2.1938	12.1272	3.81087	9.61072
GRMZM2G081671	100284616	myb family transcription factor-related protein (LOC100284616), mR0 [Source:RefSeq D0;Acc:NM_001157511]	SANT, D0-binding;"HTH transcriptio0l regulator, Myb-type, D0-binding";Homeodomain-like;"MYB-CC type transcription factor, LHEQLE-containing domain";"Myb-like D0-binding domain, SHAQKYF class"	9:109631595-109634230	0.397426	0.423329	1.19458	0.262715	0.912254	9.48641	9.87211	27.9859	6.66902	22.425
GRMZM2G081689	100280348	LOC100280348 (AY110266), mR0 [Source:RefSeq D0;Acc:NM_001153274]		2:33070085-33073088	0.734986	1.08068	0.623059	0.705018	0.588872	23.189	32.907	18.6573	23.8179	19.2214
GRMZM2G081771				7:158998084-158999609	0.795423	0.558168	1.6012	0.898638	0.541315	7.4174	5.51012	15.0941	9.5595	5.33961
GRMZM2G081843	542014	Aquaporin PIP1-5 (Plasma membrane intrinsic protein 1-5)(ZmPIP1-5)(ZmPIP1;5)(ZmPIP1-5b) [Source:UniProtKB/Swiss-Prot;Acc:Q9AR14]	Aquaporin;Major intrinsic protein;Aquaporin-like;"Major intrinsic protein, conserved site"	4:170004632-170006133	0.375826	0.28228	1.0781	0.149091	0.783798	4.21618	3.2907	12.1272	1.90543	9.61072
GRMZM2G081888	100277827	hypothetical protein LOC100277827 [Source:RefSeq peptide;Acc:NP_001144768]	Methyltransferase-16, putative	7:158983176-158984322	0.80757	0.416888	1.45359	0.875562	0.463634	8.43237	4.38761	14.9258	10.4799	5.33929
GRMZM2G081900			Protein ki0se, catalytic domain	2:53307836-53309650	0.536723	1.36172	1.4841	0.479816	0.634492	8.43237	20.8411	22.3887	7.62173	9.61072
GRMZM2G081928			Haem peroxidase, plant/fungal/bacterial;Peroxidases heam-ligand binding site;Plant peroxidase	6:23524017-23525540	0.877417	1.37711	0.987812	0.666892	0.0852514	9.48641	15.3566	10.2615	8.57445	1.06786
GRMZM2G082342				5:14523652-14526563	0.452155	0.118079	1.28855	0.486902	0.557898	4.21618	1.0969	11.9171	4.76358	5.33929
GRMZM2G082514				5:51096991-51098922	0.610576	0.59989	1.58529	0	0.611205	1.05405	1.0969	2.79859	0	1.06786
GRMZM2G082644			Aminoacyl-tR0 synthetase, class Ia;"Isoleucyl-tR0 synthetase, type 1";"Aminoacyl-tR0 synthetase, class I, conserved site";Rossmann-like alpha/beta/alpha sandwich fold	4:29184420-29187241	0	1.29472	0.389022	0.885042	0.405614	0	6.58141	1.86573	4.76358	2.13572
GRMZM2G082680				2:29333281-29333712	0	1.59206	0	0	0.842423	0	4.38761	0	0	2.13572
GRMZM2G082821				2:225656216-225659295	0.46611	1.2809	0.316023	0.657121	0.283328	12.6486	34.0039	8.39577	18.1016	7.475
GRMZM2G082986				2:233593175-233594207	0	0.458205	1.08906	0.193631	0	0	4.38761	10.2615	1.90543	0
GRMZM2G083166				9:137399225-137400180	0	0	4.63741	0.367161	0.828277	0	0	12.1272	0.952717	2.13572
GRMZM2G083186				9:137400767-137402062	0	0.519434	1.7729	0.180196	0.509031	0	5.48451	18.8492	1.90543	5.33929
GRMZM2G083402			Protein ki0se, catalytic domain;"Serine/threonine-protein ki0se, active site";Serine-threonine/tyrosine-protein ki0se;"Protein ki0se, ATP binding site"	9:141036907-141040085	0.574067	1.23602	1.04361	0.564556	0.645315	17.4139	36.4776	30.7845	17.1489	19.2214
GRMZM2G083483				1:194723505-194724622	0.570045	1.7224	1.5457	0.481428	0.846101	2.10809	6.58141	5.59718	1.90543	3.20357
GRMZM2G083538	100281771	LOC100281771 [Source:RefSeq peptide;Acc:NP_001148163]	Amino acid-binding ACT	1:194707433-194710731	0.11008	0.191632	1.07152	0.142108	0.66227	3.16214	5.48451	28.9188	4.76358	21.3572
GRMZM2G083610			Transposase, Ptta/En/Spm, plant	1:123985986-123988120	0.386693	0.642096	1.15041	0.734143	0	9.48641	14.2597	26.1202	17.1489	0
GRMZM2G084124			Endonuclease/exonuclease/phosphatase	1:298879249-298880782	0.466591	1.13303	0.769802	0.49236	0.922041	11.5945	27.4225	18.6573	12.3853	22.425
GRMZM2G084576	100275788	hypothetical protein LOC100275788 [Source:RefSeq peptide;Acc:NP_001143259]	Helix-loop-helix D0-binding	10:146014392-146015453	0.783	0.92175	2.0953	0.703261	0.962203	5.27023	6.58141	13.993	5.7163	7.475
GRMZM2G085145			Actin-like;"Actin, conserved site"	5:59341422-59342895	0.134171	2.42515	1.0445	0.844238	0.745771	1.05405	19.7442	8.39577	7.62173	6.40715
GRMZM2G085198	100216632	hypothetical protein LOC100216632 [Source:RefSeq peptide;Acc:NP_001136517]	Peroxidase, active site;"Haem peroxidase, plant/fungal/bacterial";Peroxidases heam-ligand binding site;Plant peroxidase	1:83531701-83533706	0.384642	0.321968	1.3096	0.358007	0.491325	6.32428	5.48451	20.523	6.66902	8.54286
GRMZM2G085381	542117	Indole-3-glycerol phosphate lyase, chloroplastic Precursor (EC 4.1.2.8)(Indole synthase)(Tryptophan synthase alpha chain)(EC 4.2.1.20)(Benzoxazineless 1) [Source:UniProtKB/Swiss-Prot;Acc:P42390]	Tryptophan synthase, alpha chain;Aldolase-type TIM barrel;"Tryptophan synthase, alpha chain, active site"	4:3260761-3263006	0.112674	0	2.8725	0	0	2.10809	0	61.569	0	0
GRMZM2G085408	100273686	hypothetical protein LOC100273686 [Source:RefSeq peptide;Acc:NP_001141570]	Protein of unknown function DUF1639	8:151193220-151194564	0.500965	1.98053	1.37072	0.798436	0.93197	4.21618	17.5504	11.1944	8.57445	9.61072
GRMZM2G085457				9:142008266-142008728	0	1.50712	0	0	0	0	1.0969	0	0	0
GRMZM2G085467	100284866	helix-loop-helix D0-binding domain containing protein [Source:RefSeq peptide;Acc:NP_001151233]	Helix-loop-helix D0-binding	7:132922696-132925252	0.216881	0.280569	1.33202	0.270087	0.0973395	4.21618	5.48448	20.1014	4.76358	2.13572
GRMZM2G085661		Cytochrome P450 71C4 (EC 1.14.-.-)(Protein benzoxazineless 2) [Source:UniProtKB/Swiss-Prot;Acc:Q43257]	Cytochrome P450, conserved site;"Cytochrome P450, E-class, group I";Cytochrome P450	4:3265212-3267368	0.55319	0.126074	7.41447	0.0475859	0.0554616	9.48641	2.1938	153.922	0.952717	1.06786
GRMZM2G085698				5:71010749-71011692	0.241755	1.20071	0.21525	0.221339	0.74742	1.05405	5.48451	0.932863	0.952717	3.20357
GRMZM2G085705				3:3547512-3551592	0	1.02713	0.731244	0.115764	0.176237	0	7.11193	4.79523	0.952717	1.40823
GRMZM2G085729				3:127176746-127177013	0	1.52735	1.34104	0	0	0	1.0969	0.932863	0	0
GRMZM2G086100				5:170234366-170235745	0.392534	0.612781	1.21183	0.18263	0.815044	2.10809	3.2907	6.53004	0.952717	4.27143
GRMZM2G086683				3:19632055-19633111	0	1.53009	1.68222	0.680974	0.39335	0	4.38761	4.66432	1.90543	1.06786
GRMZM2G086835	100285491	LOC100285491 [Source:RefSeq peptide;Acc:NP_001151855]	Zinc finger, C2H2-like;"Zinc finger, C2H2-type"	3:86787069-86788149	0.458021	0	1.55767	0.261448	0.506828	4.21618	0	13.993	2.85815	5.33929
GRMZM2G086856		Putative uncharacterized protein [Source:UniProtKB/TrEMBL;Acc:Q5GAT1]	Protein of unknown function DUF1645	7:165984663-165985940	0.191552	0.576426	1.40785	0.142042	0.414247	2.10809	6.58141	14.9258	1.90543	5.33929
GRMZM2G086925	100216698	hypothetical protein LOC100216698 [Source:RefSeq peptide;Acc:NP_001136576]	UDP-glucuronosyl/UDP-glucosyltransferase	2:74388370-74390028	0.31124	0.189034	1.23625	0.190773	0.167384	5.27023	3.2907	20.523	3.81087	3.20357
GRMZM2G086935		Putative uncharacterized protein [Source:UniProtKB/TrEMBL;Acc:C4J790]	Mitochondrial inner membrane translocase complex, subunit Tim17/22	7:71407003-71409755	0.812171	0.286814	1.30039	0.640478	0.453407	9.48641	3.2907	14.9258	7.62173	5.33929
GRMZM2G087065				1:157264171-157264632	0.797701	0.808396	2.13255	0.227996	0.782742	3.16214	3.2907	8.39577	0.952717	3.20357
GRMZM2G087097				1:134438864-134440110	0.547064	0.189785	1.44262	0.158072	0.364288	3.16214	1.0969	8.39577	0.952717	2.13572
GRMZM2G087101			Heavy metal transport/detoxification protein	3:209674247-209676204	0.762781	0.585874	1.1023	0.555571	0.722993	12.5293	9.52755	17.4403	10.4799	13.2597
GRMZM2G087474			R0 polymerase Rpb1, domain 3	1:252630920-252631174	0	1.62285	0	0	0	0	1.0969	0	0	0
GRMZM2G087899				8:688997-693845	0.291172	1.22958	0.133399	0.955034	0	2.10809	8.77524	0.932863	6.66902	0
GRMZM2G088086	100286007	speckle-type POZ protein (LOC100286007), mR0 [Source:RefSeq D0;Acc:NM_001158895]	BTB/POZ;BTB/POZ fold;BTB/POZ-like;MATH;TRAF-type	6:93605546-93607608	0.710919	0.477972	2.31146	0.464231	0.857355	16.4089	10.9103	52.1827	11.4326	20.446
GRMZM2G088242	100283853	AT-HSFB4 [Source:RefSeq peptide;Acc:NP_001150223]	Heat shock factor (HSF)-type, D0-binding;Winged helix-turn-helix transcription repressor D0-binding	2:185666361-185668432	0.97721	0.707721	1.21196	0.529411	0.874305	17.9188	13.1628	21.4559	11.4326	18.1536
GRMZM2G088320			Protein of unknown function DUF567	10:3019738-3021114	0	0.223524	1.39165	0.170379	0.591757	0	2.1938	13.0601	1.90543	6.40715
GRMZM2G088490			Protein ki0se-like domain;Serine/threonine-protein ki0se domain;"Protein ki0se, catalytic domain";"Serine/threonine-protein ki0se, active site"	1:158418777-158419456	0.79411	1.00962	0.517347	0.348561	0.390976	4.21618	5.48451	2.79859	1.90543	2.13572
GRMZM2G088501	100193404	hypothetical protein LOC100193404 [Source:RefSeq peptide;Acc:NP_001132000]	Phosphatidylinositol transfer protein-like, N-termi0l;"Cellular reti0ldehyde-binding/triple function, C-termi0l"	6:134052640-134061915	0.661008	0.561305	2.80881	0.251913	0.734071	14.7566	12.0659	59.7033	5.7163	16.0179
GRMZM2G088613			WD40/YVTN repeat-like-containing domain;WD40 repeat;WD40-repeat-containing domain	1:166076723-166081866	0.196952	1.19718	1.11697	0.38084	0.885325	7.37832	44.973	40.1131	16.1962	36.3072
GRMZM2G088626				10:36031866-36056874	0.95389	2.20235	1.20733	0.177464	0.81616	5.27023	12.0659	6.53004	0.952717	4.27143
GRMZM2G088819	100284831	LOC100284831 [Source:RefSeq peptide;Acc:NP_001151198]	Calcium-binding EF-hand;EF-HAND 2;"EF-Hand 1, calcium-binding site";EF-hand-like domain	2:182492509-182493406	0	0.845371	2.68452	0.104334	0.489777	0	6.58141	19.5901	0.952717	4.27143
GRMZM2G088971				4:221624448-221624645	0	5.45272	0	0	0	0	1.0969	0	0	0
GRMZM2G089417				5:77557279-77557807	0.286916	0.852519	1.75449	0	0.77091	1.05405	3.2907	6.53004	0	3.20357
GRMZM2G089720			Protein of unknown function DUF247, plant	1:50417703-50419209	0	0.260711	1.04372	0	0.222476	0	3.2907	12.1272	0	3.20357
GRMZM2G089776		Putative uncharacterized protein [Source:UniProtKB/TrEMBL;Acc:B6UFT4]		9:99362050-99362650	0.225623	0.917167	2.6601	0.179657	0	1.05405	4.38761	12.1272	0.952717	0
GRMZM2G089929			Phosphoglycerate/bisphosphoglycerate mutase, active site;Phosphoglycerate mutase 1;"Histidine phosphatase superfamily, clade-1"	6:38402806-38405182	0.772152	0	1.46988	0	0.332302	7.37832	0	13.993	0	3.20357
GRMZM2G089958		Stress responsive protein [Source:UniProtKB/TrEMBL;Acc:B6SMG3]		10:97471413-97474835	0.227867	0	1.33639	0.29555	0	2.10809	0	12.1272	2.85815	0
GRMZM2G090051			Fatty acid hydroxylase	1:5373807-5376230	0.425894	1.3611	1.16604	0.208781	0.695504	6.32428	20.8411	16.7915	3.81087	11.7464
GRMZM2G090328	100383500	hypothetical protein LOC100383500 [Source:RefSeq peptide;Acc:NP_001169619]		4:229853665-229855201	0	1.53715	1.00973	0.264791	0.0611222	0	23.0349	13.993	4.76358	1.06786
GRMZM2G090411			CMP/dCMP deami0se, zinc-binding	1:174960022-174960961	0.30506	1.58558	1.22976	0.817099	0	2.10809	10.969	8.39577	5.7163	0
GRMZM2G090733			Short-chain dehydroge0se/reductase SDR;"Short-chain dehydroge0se/reductase, conserved site";0D(P)-binding domain;Glucose/ribitol dehydroge0se	1:60808225-60832906	0.326872	0.335315	1.30114	0.557134	0.184546	3.1621	3.2907	12.1272	6.66899	2.1357
GRMZM2G090976				5:205285771-205286019	0	1.75956	0	0	0	0	1.0969	0	0	0
GRMZM2G091088	100382486	hypothetical protein LOC100382486 [Source:RefSeq peptide;Acc:NP_001168696]	ATPase, AAA+ type, core;NB-ARC;Disease resistance protein	3:61341904-61344669	0.704161	0.993487	2.01774	0.313817	0.942902	30.5673	41.6823	84.8906	14.2908	41.6464
GRMZM2G091191			Xyloglucan endotransglucosylase/hydrolase;"Conca0valin A-like lectin/gluca0se, subgroup";"Xyloglucan endo-transglycosylase, C-termi0l";"Glycoside hydrolase, family 16, active site";"Glycoside hydrolase, family 16"	2:11891564-11892745	0.449985	0.581198	1.02121	0.55055	0.525018	4.21618	5.48451	9.32863	5.7163	5.33929
GRMZM2G091220				2:118064652-118064895	0	0	2.1278	0	0	0	0	0.932863	0	0
GRMZM2G091519			Pyruvate/Phosphoenolpyruvate ki0se, catalytic core;Ketopantoate hydroxymethyltransferase	9:7412693-7413085	0	1.64927	0.722098	0	0	0	2.1938	0.932863	0	0
GRMZM2G091592				8:122697604-122699255	0.409197	2.05055	1.08512	0.994072	0.381064	1.05405	5.48451	2.79859	2.85815	1.06786
GRMZM2G092311	100281791	chlorophyll a-b binding protein 6A [Source:RefSeq peptide;Acc:NP_001148183]	Chlorophyll A-B binding protein;"Chlorophyll A-B binding protein, plant";Chlorophyll a/b binding protein domain	5:85425434-85426742	0.178302	1.22906	0.159912	0.0904511	0.424639	2.10809	12.0659	1.86573	0.952717	5.33929
GRMZM2G092525		Putative uncharacterized protein [Source:UniProtKB/TrEMBL;Acc:C0HDT5]	Protein of unknown function DUF4228	7:109354513-109358530	0.540562	0.217986	1.08346	0.485196	0.413221	5.27025	2.19381	10.2615	5.7163	4.68315
GRMZM2G093035				6:14130404-14131463	0.98889	0.671053	1.31526	0.811079	0.93637	6.32428	4.38761	8.39577	5.7163	6.40715
GRMZM2G093260				4:164805493-164805684	0	0	4.15258	0	0	0	0	0.932863	0	0
GRMZM2G093300				3:3842082-3847168	0.675626	1.74154	1.03139	0.982444	0.717239	7.37832	18.6473	11.1944	10.4799	7.475
GRMZM2G093313			RmlC-like jelly roll fold;Cyclic nucleotide-binding;Ion transport;Ion transport 2;Protein of unknown function DUF3354;"Potassium channel, voltage-dependent, EAG/ELK/ERG"	3:3842082-3847168	0.905268	1.68566	1.23143	0.899262	0.764262	29.5133	51.5544	38.2474	27.6288	22.425
GRMZM2G093474				6:162085130-162097425	0.973945	1.01934	0.797818	0.704755	0.673661	21.2077	22.0027	16.9975	16.2638	15.0439
GRMZM2G093632	100273642	hypothetical protein LOC100273642 [Source:RefSeq peptide;Acc:NP_001141530]	X8	2:10559845-10561874	0.168878	0	1.36617	0	0.746661	2.10809	0	16.7915	0	10.6786
GRMZM2G093736	100281556	lectin-like receptor ki0se 7 [Source:RefSeq peptide;Acc:NP_001147947]	Conca0valin A-like lectin/gluca0se, subgroup;"Legume lectin, beta chain";"Protein ki0se, catalytic domain";"Serine/threonine-protein ki0se, active site";"Protein ki0se, ATP binding site"	1:156502163-156504722	0.366253	1.29798	0.630717	0.516899	0.724019	8.43237	30.7132	13.993	14.2908	19.2214
GRMZM2G093776			Protein phosphatase 2C;Protein phosphatase 2C-related	1:293531157-293535465	0.453451	1.52348	1.76771	0.445864	0.723992	12.6486	42.7792	47.576	14.2908	22.425
GRMZM2G093824			Tubulin/FtsZ, GTPase domain;Tubulin;Beta tubulin	1:179993658-180004798	0.453684	0.37666	1.04955	0.314881	0.268047	5.27023	4.38761	12.1272	3.81087	3.20357
GRMZM2G094036				7:78022979-78025162	0	0	1.44082	0	0	0	0	1.86573	0	0
GRMZM2G094046				10:85660330-85661333	0.489921	0.343491	1.44668	0.299289	0.34041	3.16214	2.1938	9.32863	1.90543	2.13572
GRMZM2G094168	100216682	hypothetical protein LOC100216682 [Source:RefSeq peptide;Acc:NP_001136561]	Protein of unknown function DUF597	1:98770497-98772402	0.664681	1.22517	1.28867	0.956555	0.927313	8.43237	17.5504	16.7915	15.2435	13.8821
GRMZM2G094375			Multicopper oxidase, type 3;"Multicopper oxidase, type 1";Laccase;Cupredoxin	10:12171975-12174400	0.345622	0.648991	1.83219	0	0.701026	5.27023	9.87211	30.7845	0	11.7464
GRMZM2G094398			Ubiquitin supergroup;14-3-3 domain	3:219702449-219708854	0.877404	1.49646	0.556222	0.673963	0.923708	17.9188	29.6163	11.1944	14.2908	19.2214
GRMZM2G094707				10:112707452-112707924	0.959177	1.57471	1.13858	0.84733	0.638956	3.16214	5.48451	3.73145	2.85815	2.13572
GRMZM2G094744				8:26740996-26741611	0.53472	1.38224	2.33262	0	0.27342	2.10809	5.48451	9.32863	0	1.06786
GRMZM2G094768			Protein of unknown function DUF632;Protein of unknown function DUF630	5:191180975-191183011	0.757598	1.27604	1.51616	0.484583	0.846756	14.7566	25.2287	27.9859	11.4326	19.2214
GRMZM2G095075	100384284	hypothetical protein LOC100384284 (LOC100384284), mR0 [Source:RefSeq D0;Acc:NM_001176846]	HAT dimerisation;"Polynucleotidyl transferase, ribonuclease H fold"	9:128997035-128999946	0.432515	1.04162	0.833986	0.574838	0.874053	20.0269	47.1668	38.2474	26.6761	39.5107
GRMZM2G095090				5:39427194-39427706	0	1.86583	0.703717	0.531383	0	0	9.87211	3.73145	2.85815	0
GRMZM2G095287	100281068	fructose-1,6-bisphosphatase [Source:RefSeq peptide;Acc:NP_001147459]	Fructose-1,6-bisphosphatase class 1	9:109332667-109340091	0.752847	0.503365	1.14647	0.320526	0.791212	14.7566	9.87211	22.3887	6.66902	16.0179
GRMZM2G095822	100217005	hypothetical protein LOC100217005 [Source:RefSeq peptide;Acc:NP_001136854]	Protein of unknown function DUF250	9:150011356-150012854	0.370368	0	1.8132	0.070545	0.48885	4.21618	0	20.523	0.952717	6.40715
GRMZM2G096008			Heavy metal transport/detoxification protein	3:69563061-69564685	0.627409	0.734621	1.96906	0.308558	0.724929	10.5405	12.0659	31.7174	5.7163	12.8143
GRMZM2G096088				2:71935421-71935667	0	0	1.47485	0	0	0	0	0.932863	0	0
GRMZM2G096115			Serine/threonine-protein ki0se domain;0F domain;0F/FISL domain;"Protein ki0se, catalytic domain";"Serine/threonine-protein ki0se, active site";"Protein ki0se, ATP binding site"	8:122674720-122676803	0.247169	0.075427	1.8333	0.0576457	0.509087	7.37832	2.1938	52.2404	1.90543	16.0179
GRMZM2G096264				7:126162265-126164613	0.256205	0.254178	1.1113	0	0.236628	1.05405	1.0969	4.66432	0	1.06786
GRMZM2G096645				7:157945391-157975786	0	25.8667	0	0	0	0	1.0969	0	0	0
GRMZM2G096662			Protein synthesis factor, GTP-binding	6:137030516-137032690	0.768428	1.07388	1.06337	0.582258	0.911267	9.48641	13.1628	13.0601	7.62173	11.7464
GRMZM2G096753	606428	phosphoenolpyruvate carboxylase ki0se 3 [Source:RefSeq peptide;Acc:NP_001105773]	Serine/threonine-protein ki0se domain;"Protein ki0se, catalytic domain";"Serine/threonine-protein ki0se, active site";"Protein ki0se, ATP binding site"	5:186556055-186557725	0.943953	0.985732	1.42563	0.375671	0.810235	9.48641	14.2597	18.6573	6.66902	13.8821
GRMZM2G096904				8:20084780-20088310	0.285437	1.67994	2.03342	0.316295	0.549178	8.43237	44.973	49.4418	10.4799	18.1536
GRMZM2G097020			Arf GTPase activating protein	8:24278778-24279329	0	0.908123	3.37419	0.810423	0.908349	0	3.2907	12.1272	2.85815	3.20357
GRMZM2G097253				1:19525039-19525896	0	1.07508	0	0	0	0	1.0969	0	0	0
GRMZM2G097297			O-methyltransferase, COMT, eukaryota;"O-methyltransferase, family 2";Plant methyltransferase dimerisation;Winged helix-turn-helix transcription repressor D0-binding	4:193094388-193096319	0.132312	0	1.68573	0	0.0618863	2.10809	0	26.1202	0	1.06786
GRMZM2G097414				5:18002867-18003244	0.487038	1.5141	0	0	0	1.05405	3.2907	0	0	0
GRMZM2G097789				3:174098858-174099605	0.672111	1.24661	0.299322	0.786588	0.534246	4.21618	7.67831	1.86573	4.76358	3.20357
GRMZM2G097827	100282374	calcium ion binding protein [Source:RefSeq peptide;Acc:NP_001148758]	Calcium-binding EF-hand;EF-HAND 2;"EF-Hand 1, calcium-binding site";EF-hand-like domain	2:111907517-111908696	0.0827794	0.258984	1.30703	0	0.078729	1.05405	3.2907	15.8587	0	1.06786
GRMZM2G097841	100282500	leucoanthocyanidin reductase [Source:RefSeq peptide;Acc:NP_001148881]	0D-dependent epimerase/dehydratase;0D(P)-binding domain	10:143173067-143175664	0.583849	0.424386	1.1425	0.318999	0.951738	10.5405	7.67831	19.5901	6.66902	19.2214
GRMZM2G098290	542746	Glutamine synthetase, chloroplastic Precursor (EC 6.3.1.2)(GS2)(Glutamate--ammonia ligase) [Source:UniProtKB/Swiss-Prot;Acc:P25462]	Glutamine synthetase, beta-Grasp;"Glutamine synthetase, catalytic domain";"Glutamine synthetase/guanido ki0se, catalytic domain"	10:145900759-145906241	0.775354	1.43707	0.921754	0.604223	0.755868	31.6214	58.1358	36.3817	26.6761	32.0357
GRMZM2G098648				7:72979148-72982229	0.764345	0.323442	1.01184	0.721189	0.992068	15.8107	6.58141	20.523	15.2435	20.2893
GRMZM2G098653				4:191419763-191420174	0	1.10692	0.329193	0.330183	0	0	3.2907	0.932863	0.952717	0
GRMZM2G098676			Protein of unknown function DUF604	10:136041156-136044090	0.605475	1.79788	1.77903	0.733252	0.646498	16.8647	50.4575	47.576	23.8179	20.2893
GRMZM2G098693				4:179799062-179799509	0	0	1.09329	0	0.415725	0	0	2.79859	0	1.06786
GRMZM2G098704				2:234903146-234904588	0.570469	0	1.24203	0.129171	0.439035	4.21618	0	9.32863	0.952717	3.20357
GRMZM2G098925			Zinc finger, RING-type;"Zinc finger, RING/FYVE/PHD-type"	5:143048021-143048659	0.491465	0	1.51938	0	0	2.10809	0	6.53004	0	0
GRMZM2G098988	100217078	hypothetical protein LOC100217078 [Source:RefSeq peptide;Acc:NP_001136920]	Helix-loop-helix D0-binding	9:78708541-78711328	0.797615	0.280087	1.24272	0.371105	0.572811	14.7566	5.48451	22.3887	8.57445	10.6786
GRMZM2G099206				3:86923803-86924554	0.850857	0.679174	1.16401	0.855502	0.980557	5.27023	4.38761	7.46291	5.7163	6.40715
GRMZM2G099420			0D-dependent epimerase/dehydratase;0D(P)-binding domain	4:171813346-171815152	0	1.05222	2.30065	0.216886	0.436537	0	16.4535	33.5831	3.81087	7.475
GRMZM2G099458				1:179631696-179632188	0.261173	1.85848	0.235251	0.703023	0	1.05405	7.67831	0.932863	2.85815	0
GRMZM2G099577	100282117	D0 binding protein [Source:RefSeq peptide;Acc:NP_001148502]	Transcription factor, MADS-box	9:70600798-70601941	0.746149	0.337879	1.12216	0.519212	0.967864	9.48641	4.38761	13.993	7.62173	13.8821
GRMZM2G099619			ABC transporter-like;ABC-2 type transporter;"ATPase, AAA+ type, core";"ABC transporter, conserved site"	6:31420601-31423013	0.900498	0.448062	1.6419	0.45718	0.677964	16.8647	8.77521	29.8516	10.4799	14.95
GRMZM2G099839			Myb/SANT-like domain	4:202194003-202195121	0.343868	0.152052	1.18202	0.320768	0.582352	5.27023	2.1938	17.7244	4.76358	8.54286
GRMZM2G099875	100279357	hypothetical protein LOC100279357 [Source:RefSeq peptide;Acc:NP_001145846]	Tetratricopeptide-like helical;Pentatricopeptide repeat	3:148318904-148321366	0.427071	0.884367	1.01598	0.534181	0.752655	15.8107	31.8101	36.3817	20.9598	28.8322
GRMZM2G100005			Ribosomal protein S4e;"Ribosomal protein S4e, central"	2:161650143-161651231	0.675607	1.08216	0.70797	0.500169	0.79651	6.32428	9.87211	6.53004	4.76358	7.475
GRMZM2G100090	100281075	ubiquitin-protein ligase [Source:RefSeq peptide;Acc:NP_001147466]	U box domain;Armadillo;"Zinc finger, RING/FYVE/PHD-type";Armadillo-like helical	7:105655306-105657845	0.519882	1.04683	1.71765	0.757344	0.966865	11.5945	24.1318	36.3817	20.9598	25.6286
GRMZM2G100351				4:45162386-45166009	0.365122	1.15957	0.163681	0.494023	0.379105	2.10809	6.58141	0.932863	2.85815	2.13572
GRMZM2G100454	100280200	hypothetical protein LOC100280200 [Source:RefSeq peptide;Acc:NP_001146603]	Tyrosine-protein ki0se, catalytic domain;Protein ki0se-like domain;"Tyrosine-protein ki0se, active site";"Protein ki0se, catalytic domain";Serine-threonine/tyrosine-protein ki0se;"Protein ki0se, ATP binding site"	3:171682642-171689574	0.885486	1.13954	0.76943	0.715081	0.837605	30.5673	38.3916	26.1202	24.7706	28.8322
GRMZM2G100675		Putative uncharacterized protein [Source:UniProtKB/TrEMBL;Acc:B6SZT7]		1:11298551-11299266	0.150385	0.625865	1.07807	0.611559	0.144123	1.05405	4.38761	7.46291	4.76358	1.06786
GRMZM2G100841				10:60754183-60754860	0.376182	1.55676	0	0.676076	0.380984	2.10809	8.77521	0	3.81087	2.13572
GRMZM2G101024		Putative uncharacterized protein [Source:UniProtKB/TrEMBL;Acc:B6SQY2]		7:12253859-12254856	0.216504	0.452308	1.57937	0.173012	0.915641	2.10809	4.38761	14.9258	1.90543	9.61072
GRMZM2G101116	100217274	hypothetical protein LOC100217274 [Source:RefSeq peptide;Acc:NP_001137098]	RmlC-like jelly roll fold;"Pirin, N-termi0l";Pirin;"Pirin, C-termi0l"	1:220837772-220841134	0.441091	0.373482	1.28592	0.44611	0.390776	6.32428	5.48451	17.7244	7.62173	6.40715
GRMZM2G101513				7:2542230-2543781	0.439339	1.15147	0.395222	0.399412	0.61144	9.48641	24.1318	8.39577	8.57445	12.8143
GRMZM2G101928	100216807	hypothetical protein LOC100216807 [Source:RefSeq peptide;Acc:NP_001136677]	Major facilitator superfamily;Major facilitator superfamily MFS-1	10:4161243-4165105	0.629259	1.3307	0.972941	0.44302	0.611957	12.6486	26.3256	19.5901	9.52717	12.8143
GRMZM2G102770				3:3428860-3429262	0	1.34112	1.1918	0.363824	0.826947	0	3.2907	2.79859	0.952717	2.13572
GRMZM2G102929			Protein of unknown function DUF241, plant	1:206361432-206362391	0.791892	1.11242	0.580328	0.275797	0.712239	10.5405	14.2597	7.46291	3.81087	9.61072
GRMZM2G103251	100273723	hypothetical protein LOC100273723 [Source:RefSeq peptide;Acc:NP_001141605]	BTB/POZ;BTB/POZ fold;BTB/POZ-like	6:93500452-93502316	0.206016	0.109301	1.50482	0.129689	0.600147	4.21618	2.1938	29.8516	2.85815	12.8143
GRMZM2G103436			AMP-dependent synthetase/ligase	4:235135404-235138657	0.453827	1.66345	0.403581	0.589346	0.964289	3.16214	12.0659	2.79859	4.76358	7.475
GRMZM2G103559			Serine/threonine-protein ki0se domain;"Protein ki0se, catalytic domain";"Serine/threonine-protein ki0se, active site"	1:251222922-251224655	0.0934366	0.609127	1.13105	0.108254	0.0633523	1.30606	8.96314	15.2452	1.90543	1.06786
GRMZM2G103657	100193369	hypothetical protein LOC100193369 [Source:RefSeq peptide;Acc:NP_001131971]	Pollen Ole e 1 allergen/extensin	1:251206204-251209818	0.36173	0.724616	1.24271	0.53769	0.10342	3.16214	6.58141	10.477	5.7163	1.06786
GRMZM2G103847	100279961	hypothetical protein LOC100279961 [Source:RefSeq peptide;Acc:NP_001146383]	Protein of unknown function DUF1624	10:113371072-113379732	0.694107	0.916187	1.45358	0.425327	0.503665	13.7026	18.6473	31.7174	9.52717	11.7464
GRMZM2G103881	606425	senescence-inducible chloroplast stay-green protein 1 [Source:RefSeq peptide;Acc:NP_001105770]	Staygreen protein	2:219091762-219093749	0.47603	0.479018	1.28873	0.207951	0.490044	7.37832	7.67831	19.5901	3.81087	9.61072
GRMZM2G104146	100194069	hypothetical protein LOC100194069 [Source:RefSeq peptide;Acc:NP_001132597]		7:169912625-169917640	0.244454	0.782493	1.01601	0.132443	0.455189	5.27023	16.4535	20.523	2.85815	8.54286
GRMZM2G104260			Pathogenesis-related transcriptio0l factor/ERF, D0-binding	10:145554184-145555089	0.291952	0.29323	1.4947	0	0.374324	2.10809	2.1938	10.2615	0	3.20357
GRMZM2G104342			Transcription factor GRAS	5:9827130-9829504	0.841451	1.04936	1.12664	0.637549	0.776728	20.0269	25.2287	26.1202	17.1489	20.2893
GRMZM2G104553			0DH-quinone oxidoreductase, subunit D	1:241968-242811	0.247988	1.15978	0	0.547147	0.372189	2.10809	9.87211	0	4.76358	3.20357
GRMZM2G104556				3:132334570-132335446	0.938439	1.40155	1.09155	0.285339	0.750729	9.48641	14.2597	11.1944	2.85815	7.475
GRMZM2G104626	100285592	senescence-associated protein 15 (LOC100285592), mR0 [Source:RefSeq D0;Acc:NM_001158483]	FAE1/Type III polyketide synthase-like protein;3-Oxoacyl-[acyl-carrier-protein (ACP)] synthase III C-termi0l;Very-long-chain 3-ketoacyl-CoA synthase;"Thiolase-like, subgroup"	9:143183573-143186403	0.0797269	0.488435	1.08325	0.0925868	0.323173	2.10809	13.1628	27.9859	2.85815	9.61072
GRMZM2G104741	100272655	hypothetical protein LOC100272655 (LOC100272655), mR0 [Source:RefSeq D0;Acc:NM_001147113]		4:122584264-122586671	0.0816383	0.252133	1.01532	0	0.389092	1.05405	3.2907	13.0194	0	5.33929
GRMZM2G104831				5:210185159-210185475	0.917527	0	1.58475	0	0	1.05405	0	1.86573	0	0
GRMZM2G104854				7:188553-189026	0	0	1.83777	0	0.362924	0	0	5.59718	0	1.06786
GRMZM2G104866	100193380	hypothetical protein LOC100193380 [Source:RefSeq peptide;Acc:NP_001131981]	Pathogenesis-related transcriptio0l factor/ERF, D0-binding	9:98042536-98044099	0.985477	0.437408	1.30572	0.574873	0.671264	9.48641	4.38761	12.1272	6.66902	7.475
GRMZM2G104929				6:55974234-55974514	0	1.19103	1.04649	0	0	0	1.0969	0.932863	0	0
GRMZM2G105330			Domain of unknown function DUF4009;AMP-dependent synthetase/ligase;"AMP-binding, conserved site"	2:1920975-1923155	0.522486	0.50533	1.01066	0.448273	0.820474	10.9	10.969	20.523	11.4326	20.2893
GRMZM2G105358				7:142984484-142984655	0	0	22.7232	0	0	0	0	1.86573	0	0
GRMZM2G105682	100280976	uclacyanin-2 (LOC100280976), mR0 [Source:RefSeq D0;Acc:NM_001153896]	Plastocyanin-like;Blue (type 1) copper domain;Cupredoxin	7:1140644-1141932	0.117792	0.356027	1.2799	0	0.107154	1.05405	3.2907	11.1944	0	1.06786
GRMZM2G105791	100101526	starch synthase IIb-2 precursor [Source:RefSeq peptide;Acc:NP_001106014]	Starch synthase, catalytic domain;"Glycogen/starch synthases, ADP-glucose type";"Glycosyl transferase, group 1"	5:206900640-206905640	0.876207	0.716731	1.11713	0.436793	0.915171	30.3618	24.8242	37.2865	16.8781	34.372
GRMZM2G105987	100281231	NHL25 [Source:RefSeq peptide;Acc:NP_001147622]	Late embryogenesis abundant protein, group 2	5:25048331-25050001	0.12494	0.639403	2.70685	0.244593	0.112474	2.10809	10.969	43.8446	4.76358	2.13572
GRMZM2G106376	100193984	hypothetical protein LOC100193984 [Source:RefSeq peptide;Acc:NP_001132522]	GTP cyclohydrolase I/Nitrile oxidoreductase;GTP cyclohydrolase I	10:146402763-146407217	0.419966	0.412216	1.54717	0.392007	0.583634	12.6486	12.0659	44.7774	12.3853	18.1536
GRMZM2G106392				9:7393650-7395331	0.0799443	0.974486	1.8089	0.0629783	0.946376	1.05405	13.1628	23.3216	0.952717	13.8821
GRMZM2G106604	100275544	hypothetical protein LOC100275544 [Source:RefSeq peptide;Acc:NP_001143072]	Protein of unknown function DUF593	2:227043363-227047534	0.560268	1.02603	1.07415	0.736414	0.868553	13.7026	25.2287	25.1873	20.9598	23.4929
GRMZM2G106773				4:26533160-26534479	0	1.27565	0	0	0	0	2.1938	0	0	0
GRMZM2G107228	100273283	hypothetical protein LOC100273283 [Source:RefSeq peptide;Acc:NP_001141196]	Peroxidase, active site;"Haem peroxidase, plant/fungal/bacterial";Peroxidases heam-ligand binding site;Plant peroxidase	3:59327337-59329683	0.0709511	2.17321	0.962265	0.338544	0.26096	1.05405	32.907	13.993	5.7163	4.27143
GRMZM2G107455				7:7272527-7272701	0	0	12.813	0	0	0	0	0.932863	0	0
GRMZM2G107501	100285901	transferase, transferring glycosyl groups [Source:RefSeq peptide;Acc:NP_001152262]	Protein of unknown function DUF604	2:231686970-231689458	0.512415	0.878787	1.55647	0.458065	0.354465	10.5405	18.6473	30.7845	11.4326	8.54286
GRMZM2G107718			Ribosomal protein L5;Ribosomal protein L5 domain	8:52967534-52971132	0.991579	0.909628	1.20187	0.555928	0.900473	16.8647	15.3566	17.7244	9.52717	14.95
GRMZM2G107945	100383277	hypothetical protein LOC100383277 (LOC100383277), mR0 [Source:RefSeq D0;Acc:NM_001175937]	F-box domain, cyclin-like;PAS;Kelch-type beta propeller;PAC motif	2:225575239-225579603	0.56446	1.16018	0.274624	0.779364	0.363644	17.9188	37.2946	8.39577	28.5815	12.8143
GRMZM2G108251	1466390	Uncharacterized protein ycf72 (ORF137) [Source:UniProtKB/Swiss-Prot;Acc:Q37082]		10:90133147-90135701	0.182851	1.72852	1.16361	0.495298	0.524938	4.21618	40.5854	27.053	11.4326	9.61072
GRMZM2G108322				2:222471881-222472167	0	5.74696	0	0	0	0	1.0969	0	0	0
GRMZM2G108668				9:117068038-117069106	0.443337	1.01055	1.21045	0.918	0.956731	3.16214	7.67831	8.39577	8.57445	8.54286
GRMZM2G108772				7:4645905-4646888	0.48163	1.24083	1.1533	0.780822	0.637307	4.21618	10.969	10.2615	6.66902	5.33929
GRMZM2G109120				2:212009566-212011263	0.508346	0.474892	1.71297	0.525034	0.925346	10.5405	9.87211	34.5159	12.3853	21.3572
GRMZM2G109165	100193892	hypothetical protein LOC100193892 [Source:RefSeq peptide;Acc:NP_001132440]	Ribosomal protein L3, conserved site;"Ribosomal protein L3, bacterial/organelle-type";Ribosomal protein L3	5:76970868-76976307	0.264894	0.274194	1.16502	0.484151	0.48553	3.16214	3.2907	13.7035	6.66888	6.40609
GRMZM2G109527			ABC transporter-like;"ATPase, AAA+ type, core"	2:133780021-133781745	0.263782	0.34808	1.03486	0.193583	0.597094	3.16214	4.38761	12.1272	2.85815	8.54286
GRMZM2G109586			Profilin, plant;"Cellular reti0ldehyde-binding/triple function, C-termi0l";Profilin/allergen	1:17701890-17709093	0.916759	1.04417	0.57419	0.685769	0.779807	13.7026	15.3566	8.39577	10.4799	11.7464
GRMZM2G109587				1:17701890-17709093	0	0	2.0711	0	0	0	0	1.86573	0	0
GRMZM2G109959	100280774	LOC100280774 [Source:RefSeq peptide;Acc:NP_001147168]	Glycine rich protein	5:178970657-178971460	0.271395	0	6.34599	0.000477013	0.544799	1.46986	0	33.6336	0.00285912	3.19753
GRMZM2G110228				1:73923164-73923976	0	3.36141	2.95776	0	0	0	1.0969	0.932863	0	0
GRMZM2G110330			F-box domain, cyclin-like	5:212408240-212409135	0.260475	0.265468	1.74797	0.212312	0.368801	2.10809	2.1938	13.993	1.90543	3.20357
GRMZM2G110511		Cis-zeatin O-glucosyltransferase 2 (cisZOG2)(EC 2.4.1.215) [Source:UniProtKB/Swiss-Prot;Acc:Q8RXA5]	UDP-glucuronosyl/UDP-glucosyltransferase	8:166957555-166959303	0.466508	0.403181	1.10873	0.299664	0.819945	7.37832	6.58141	16.7915	5.7163	14.95
GRMZM2G110840				1:21838918-21839527	0.598113	1.54681	1.32826	0.250223	0.576765	2.10809	5.48451	4.66432	0.952717	2.13572
GRMZM2G111164	100194257	hypothetical protein LOC100194257 [Source:RefSeq peptide;Acc:NP_001132769]	HAD-like domain;"2,3-diketo-5-methylthio-1-phosphopentane phosphatase"	3:33058989-33062922	0.612066	1.27357	0.806679	0.586092	0.459941	10.5405	23.0349	15.8587	13.338	8.54286
GRMZM2G111666			Helix-loop-helix D0-binding	3:204533957-204536514	0.62878	0.199822	1.83037	0.0791835	0.892781	11.5945	3.2907	27.053	0.952717	18.5361
GRMZM2G111868				2:20670196-20675878	0	0.300624	1.00371	0.799158	0	0	1.0969	3.73145	2.85815	0
GRMZM2G111975			Glycosyl transferase, family 29	2:31027234-31028508	0.221631	1.18817	3.68089	0.0789561	0.912587	2.10809	12.0659	33.5831	0.952717	10.6786
GRMZM2G112068				10:85465785-85466584	0	1.04633	0.921317	0	0	0	2.1938	1.86573	0	0
GRMZM2G112158			Protein synthesis factor, GTP-binding	3:20586476-20592424	0.188674	1.01562	0.919375	0.337723	0.0652156	3.16214	16.4535	14.9258	5.7163	1.06786
GRMZM2G112416				1:40778485-40778846	0	1.45469	0	0.662234	0.78429	0	2.1938	0	0.952717	1.06786
GRMZM2G112629	100272488	hypothetical protein LOC100272488 [Source:RefSeq peptide;Acc:NP_001140429]	Helix-loop-helix D0-binding	3:29613766-29617374	0.548846	0.15839	1.43232	0.421012	0.68853	7.52046	2.1938	18.9859	6.66902	10.6786
GRMZM2G112684			IQ motif, EF-hand binding site;"Myosin head, motor domain"	2:58990891-58993754	0.76101	1.16697	0.97626	0.425279	0.753235	18.9728	28.5194	24.2544	10.4799	18.1536
GRMZM2G112836			Protein of unknown function DUF966	8:168615455-168617634	0.349158	1.00245	0.72144	0.799136	0.220613	7.37832	21.938	14.9258	20.0071	5.33929
GRMZM2G113068				7:174530260-174530924	0.387848	0.786634	1.35765	0.349984	0	1.05405	2.1938	3.73145	0.952717	0
GRMZM2G113443				2:209909424-209909623	0	5.47364	0	0	0	0	1.0969	0	0	0
GRMZM2G113480	100275199	hypothetical protein LOC100275199 [Source:RefSeq peptide;Acc:NP_001142819]		9:46856863-46857545	0.977569	0	1.16895	0.257116	0.441848	6.32428	0	7.46291	1.90543	3.20357
GRMZM2G113548				1:262874205-262874418	0	6.20123	0	0	0	0	2.1938	0	0	0
GRMZM2G113579			Tubulin/FtsZ, GTPase domain;Tubulin;"Tubulin, conserved site"	5:118958069-118966040	0	3.44579	0	0	0	0	37.2946	0	0	0
GRMZM2G113618	100382204	hypothetical protein LOC100382204 [Source:RefSeq peptide;Acc:NP_001168434]	Cytochrome P450, conserved site;"Cytochrome P450, E-class, group I";Cytochrome P450	2:196077948-196079957	0.687144	0.804663	1.34143	0.741874	0.830154	17.9188	20.8411	33.5831	21.9125	23.4929
GRMZM2G113662				10:75085424-75087485	0.459988	0.703398	1.12562	0.602801	0.613861	7.37832	10.969	17.7244	9.52717	9.61072
GRMZM2G113718			Protease inhibitor I4, serpin;Serpin domain;"Protease inhibitor I4, serpin, plant"	1:183827082-183828025	0.81575	0.313216	2.11593	0.249073	0.767086	8.43237	3.2907	21.4559	2.85815	8.54286
GRMZM2G113754				4:235701483-235701663	0	10.4782	0	0	0	0	1.0969	0	0	0
GRMZM2G113769				1:261276954-261277130	0	9.51081	0	0	0	0	1.0969	0	0	0
GRMZM2G114013				4:110696233-110696805	0.471279	1.40815	0.410304	0.421836	0.4722	1.05405	3.2907	0.932863	0.952717	1.06786
GRMZM2G114064			Smr protein/MutS2 C-termi0l	3:26586403-26589681	0.615215	0.510087	1.10781	0.123194	0.920265	9.48641	7.67831	16.7915	1.90543	13.8821
GRMZM2G114066				3:2817420-2817720	0	2.82553	0	0	0	0	1.0969	0	0	0
GRMZM2G114087				1:3287682-3288840	0	1.04406	0	0	0.962641	0	2.1938	0	0	2.13572
GRMZM2G114227				1:21695451-21695693	0	1.61605	0	0	0	0	1.0969	0	0	0
GRMZM2G114276			Leucine-rich repeat;"Protein ki0se, catalytic domain";Leucine rich repeats (2 copies);"Leucine-rich repeat-containing N-termi0l domain, type 2";"Serine/threonine-protein ki0se, active site"	2:16005189-16009431	0.952465	1.34953	0.303896	0.753745	0.864932	45.324	64.9944	13.993	41.0378	45.4084
GRMZM2G114432				4:159808157-159808610	0.33771	0.6793	2.96987	0	0.686283	1.05405	2.1938	9.32863	0	2.13572
GRMZM2G114899	100191422	hypothetical protein LOC100191422 [Source:RefSeq peptide;Acc:NP_001130327]	Protein ki0se, catalytic domain;Rossmann-like alpha/beta/alpha sandwich fold;"Serine/threonine-protein ki0se, active site";"Protein ki0se, ATP binding site"	1:296926109-296930238	0.87923	1.3743	0.935805	0.853487	0.613968	47.4321	71.294	47.576	49.5413	34.6467
GRMZM2G114992	100275626	hypothetical protein LOC100275626 [Source:RefSeq peptide;Acc:NP_001143146]	Protein of unknown function DUF688	1:296925254-296925855	0	0	2.25676	0.382369	0	0	0	9.32863	1.90543	0
GRMZM2G115025				1:65596222-65596961	0.32952	0.163918	1.31758	0.249952	0.143892	2.10809	1.0969	8.39577	1.90543	1.06786
GRMZM2G115169				8:98116585-98117337	0.275665	0.286693	1.2134	0.125425	0	2.10809	2.1938	9.32863	0.952717	0
GRMZM2G115280			Calcium-transporting ATPase, N-termi0l autoinhibitory domain	5:88253181-88286973	0.867357	1.82138	1.0661	0.82906	0.926693	31.6214	64.7172	38.2474	30.4869	33.1036
GRMZM2G115357	100280600	IAA24 - auxin-responsive Aux/IAA family member [Source:RefSeq peptide;Acc:NP_001146991]	Aux/IAA-ARF-dimerisation;AUX/IAA protein	7:10975560-10976899	0.997673	1.21448	7.94837	0.856433	0.760377	14.8997	17.8054	117.633	14.6552	12.2843
GRMZM2G115557				7:167526669-167526873	0	5.3693	4.61376	0	0	0	1.0969	0.932863	0	0
GRMZM2G115792	100303833	hypothetical protein LOC100303833 [Source:RefSeq peptide;Acc:NP_001158930]		4:215315017-215316022	0.373847	0.097432	1.14619	0.0737108	0.171858	4.21618	1.0969	12.1272	0.952717	2.13572
GRMZM2G116360	100217152	hypothetical protein LOC100217152 [Source:RefSeq peptide;Acc:NP_001136990]	Lipase, GDSL	1:234829921-234831774	0.191624	2.45768	0.492336	0.902407	0.805275	2.10809	29.6163	5.59718	12.3853	10.6786
GRMZM2G116475	100284380	salt tolerance-like protein [Source:RefSeq peptide;Acc:NP_001150747]	Zinc finger, B-box	6:84690278-84691702	0.53522	1.31203	1.08538	0.739895	0.757108	5.27023	13.1628	10.2615	8.57445	8.54286
GRMZM2G116494				6:84692618-84693476	0.676474	1.44533	0.297326	0.622598	0.469724	6.32428	13.1628	2.79859	5.7163	4.27143
GRMZM2G116603	100285044	F-box domain containing protein [Source:RefSeq peptide;Acc:NP_001151411]	F-box domain, cyclin-like	7:156114536-156116318	0.56245	0.160254	1.04849	0.222217	0.208066	11.5945	3.2907	21.4559	4.76358	4.27143
GRMZM2G116685	100384671	hypothetical protein LOC100384671 (LOC100384671), mR0 [Source:RefSeq D0;Acc:NM_001177154]	Regulator of chromosome condensation/beta-lactamase-inhibitor protein II;"Protein ki0se, catalytic domain";"Serine/threonine-protein ki0se, active site";"Protein ki0se, ATP binding site"	6:2592674-2595500	0.089054	0.803844	1.38032	0.19164	0.223664	2.10809	19.7442	30.7845	5.7163	6.40715
GRMZM2G117113	100276189	hypothetical protein LOC100276189 [Source:RefSeq peptide;Acc:NP_001143506]	mR0 splicing factor, Cwf21	4:228802433-228803213	0.595097	0.297163	1.0235	0.666083	0.13137	4.21618	2.1938	7.06138	5.7163	1.06786
GRMZM2G117344	100274251	hypothetical protein LOC100274251 [Source:RefSeq peptide;Acc:NP_001142089]		6:155645429-155648419	0.693602	1.37297	0.890167	0.88996	0.812706	29.5133	57.0389	36.3817	40.9668	36.3072
GRMZM2G117736				3:220547573-220550383	0	1.14429	0.660933	0.379908	0.393212	0	3.43185	1.93152	1.11813	1.15242
GRMZM2G117833			ATPase, F0 complex, subunit B, mitochondrial	1:87460900-87461397	0.281632	1.48101	0	0.255297	0.585339	1.05405	5.48451	0	0.952717	2.13572
GRMZM2G117878	100280143	cytokinin-N-glucosyltransferase 1 [Source:RefSeq peptide;Acc:NP_001146547]	UDP-glucuronosyl/UDP-glucosyltransferase	7:85288736-85290669	0.673402	0.964295	2.1897	0.73585	0.798367	12.6486	18.6473	40.1131	16.1962	17.0857
GRMZM2G117968			Peptidyl-prolyl cis-trans isomerase, cyclophilin-type	2:206372637-206378204	0.77205	1.01316	1.1052	0.798797	0.640007	32.9312	42.9993	45.5808	37.9438	29.1322
GRMZM2G118272			Myb/SANT-like domain	2:118689702-118691249	0.14259	0	1.1023	0.0664136	0	2.10809	0	15.8587	0.952717	0
GRMZM2G118416			Domain of unknown function DUF4216	10:104392054-104392892	0	2.74498	1.5753	0.445364	0	0	24.1318	13.993	3.81087	0
GRMZM2G118444				4:163694783-163697400	0.386522	0.572574	1.0325	0	0	2.10809	3.2907	5.59718	0	0
GRMZM2G118725	100381516	hypothetical protein LOC100381516 [Source:RefSeq peptide;Acc:NP_001167817]		2:7209506-7214273	0.824482	0.432054	1.09943	0.28083	0.892521	20.7847	7.67831	26.9554	4.05549	25.6285
GRMZM2G119527			Ferroporti-1	8:130643879-130646681	0.360066	0.60844	1.10201	0.541118	0.79233	6.32428	10.969	18.6573	11.4326	16.0179
GRMZM2G119663				10:19038365-19041022	0.515309	0.549007	1.38288	0.116933	0.66701	4.21618	4.38761	11.1944	0.952717	5.33929
GRMZM2G119681				1:14375603-14375823	0	3.73963	0	0	0	0	1.0969	0	0	0
GRMZM2G119705	100192066	hypothetical protein LOC100192066 [Source:RefSeq peptide;Acc:NP_001130961]	Ribosome-i0ctivating protein, subdomain 1;Ribosome-i0ctivating protein;Ribosome-i0ctivating protein subgroup	7:162849639-162851038	0.66012	0.0580924	1.01229	0.183936	0.845669	12.6486	1.0969	18.6573	3.81087	17.0857
GRMZM2G119764				8:59011914-59012319	0.742656	0.228147	1.22886	0	0	3.16209	1.0969	5.59718	0	0
GRMZM2G119970	100280431	hypothetical protein LOC100280431 [Source:RefSeq peptide;Acc:NP_001146825]	Xanthine/uracil/vitamin C permease	6:142393786-142396033	0.870641	1.65046	1.25274	0.927448	0.990267	16.8647	32.907	25.1873	19.0543	20.2893
GRMZM2G120686				4:110543376-110543816	0.552184	1.6118	0.950424	0	0.535063	1.05405	3.2907	1.86573	0	1.06786
GRMZM2G121151	100275474	hypothetical protein LOC100275474 [Source:RefSeq peptide;Acc:NP_001143011]	Zinc finger, C2H2-like;"Zinc finger, C2H2-type"	4:177357392-177358980	0.0825854	0.411153	1.42765	0.439453	0.800751	1.05405	5.48451	17.7244	6.66902	11.7464
GRMZM2G121229	100274973	hypothetical protein LOC100274973 [Source:RefSeq peptide;Acc:NP_001142678]	Uncharacterised protein family Ycf36	6:161907861-161911092	0.713589	0.951346	1.985	0.742662	0.867423	6.32428	8.77521	17.7244	7.62173	8.54286
GRMZM2G121502				1:160142896-160143849	0.886744	0.446017	1.18287	0.233845	0.735569	6.32428	3.2907	8.39577	1.90543	5.88378
GRMZM2G121796			HAT dimerisation	9:52109141-52109960	0.759583	1.08711	0.237417	0.581365	0.135384	6.32428	8.77521	1.86573	4.76358	1.06786
GRMZM2G121861			TMS membrane protein/tumour differentially expressed protein	4:184505070-184505433	0	2.11901	1.88828	0	0	0	2.1938	1.86573	0	0
GRMZM2G122160	100275133	hypothetical protein LOC100275133 [Source:RefSeq peptide;Acc:NP_001142774]	Tify	4:11373949-11375953	0.64414	1.06524	1.0689	0.846775	0.35929	7.37832	12.0659	13.0601	10.4799	4.27143
GRMZM2G122172			Aldehyde dehydroge0se, N-termi0l;"Aldehyde dehydroge0se, conserved site";"Aldehyde dehydroge0se, C-termi0l";Aldehyde dehydroge0se domain	6:103673938-103677110	0.305767	1.53376	0.284885	0.362943	0.423413	7.37832	37.2946	6.53004	10.4799	11.7464
GRMZM2G122584				3:209159594-209160447	0.927165	0.27004	1.09807	0.488552	0.804464	7.37832	2.1938	8.39577	4.76358	7.475
GRMZM2G122670				2:8356932-8357663	0	1.07626	0	0.220292	0.502191	0	4.38761	0	0.952717	2.13572
GRMZM2G122765				4:165711156-165712265	0.50311	1.5219	0.433186	0.446851	0	2.10809	6.58141	1.86573	1.90543	0
GRMZM2G122965	100381956	hypothetical protein LOC100381956 (LOC100381956), mR0 [Source:RefSeq D0;Acc:NM_001174729]	Calponin-like actin-binding;"Kinesin, motor domain"	1:47703604-47709758	0.947445	1.0518	1.15676	0.793308	0.953043	60.0806	63.6203	70.8976	50.494	58.7322
GRMZM2G123107			Glycoside hydrolase, subgroup, catalytic core;"Glycoside hydrolase, family 17"	9:140713090-140714500	0	4.6417	0.35792	0.369694	0.936601	0	63.6203	4.66432	5.7163	13.8821
GRMZM2G123123				5:84538525-84538734	0	10.758	0	0	0	0	2.1938	0	0	0
GRMZM2G123273				8:102788531-102789577	0.653123	0.885696	1.78513	0.178604	0.404412	3.16214	4.38761	8.39577	0.952717	2.13572
GRMZM2G123446		Cytochrome P450 CYP71Y10 [Source:UniProtKB/TrEMBL;Acc:B6SYC8]	Cytochrome P450, conserved site;"Cytochrome P450, E-class, group I";Cytochrome P450	6:97391233-97393698	0.578278	0.809334	2.22227	0.544334	0.881706	10.5405	15.3566	38.2474	12.3853	19.2214
GRMZM2G123450				10:133611037-133612429	0.679828	0.773004	1.10243	0.503882	0.292418	8.43237	9.87211	13.0601	7.62173	4.27143
GRMZM2G123718				5:126856374-126856665	0	1.10004	0	0	0	0	1.0969	0	0	0
GRMZM2G123973	100382128	hypothetical protein LOC100382128 [Source:RefSeq peptide;Acc:NP_001168360]	Multi antimicrobial extrusion protein MatE	2:195152243-195154369	0.315995	1.4883	0.286729	0.741526	0.107773	5.27023	26.3256	4.66432	15.2435	2.13572
GRMZM2G124037	542660	CBF3-like protein [Source:RefSeq peptide;Acc:NP_001105651]	Pathogenesis-related transcriptio0l factor/ERF, D0-binding	2:195129908-195130993	0.129088	0.390928	2.02121	0	0	1.05405	3.2907	15.8587	0	0
GRMZM2G124602		PPR-816 [Source:UniProtKB/TrEMBL;Acc:C9W4C0]	Tetratricopeptide-like helical;Pentatricopeptide repeat	2:228629417-228633247	0.57977	1.05555	0.591173	0.455685	0.556544	31.6214	55.942	31.7174	24.7706	29.6629
GRMZM2G124630				1:280261977-280262329	0	1.66648	0	0	0	0	3.2907	0	0	0
GRMZM2G125140				1:244656234-244663916	0.625952	0.835142	1.12402	0.247332	0.724653	15.8107	20.8411	27.9859	6.66902	19.2214
GRMZM2G125649	100277350	hypothetical protein LOC100277350 (LOC100277350), mR0 [Source:RefSeq D0;Acc:NM_001150941]		1:225199779-225202561	0.32733	0.220097	1.18452	0.128151	0.346203	6.32428	4.38761	22.3887	2.85815	7.475
GRMZM2G125669	542074	alter0tive oxidase1 [Source:RefSeq peptide;Acc:NP_001105180]	Alter0tive oxidase	2:12345072-12348033	0.369184	0.759909	3.2717	0.704233	0.683174	7.37832	15.3566	63.4347	16.1962	14.95
GRMZM2G125677				4:103199881-103200958	0	0.845584	1.78723	0.217322	0.759238	0	10.969	23.3216	2.85815	9.61072
GRMZM2G125773				4:50120927-50121710	0.629817	1.10377	0.578377	0	0.436978	3.16214	5.48451	2.79859	0	2.13572
GRMZM2G126062	100274507	hypothetical protein LOC100274507 [Source:RefSeq peptide;Acc:NP_001142337]	Aldo/keto reductase subgroup;"Aldo/keto reductase, conserved site";0DP-dependent oxidoreductase domain;Aldo/keto reductase	2:45424521-45427038	0.809866	0.59414	1.18413	0.203254	0.709029	15.6256	10.7901	20.7117	4.2295	14.3811
GRMZM2G126079	100273921	hypothetical protein LOC100273921 [Source:RefSeq peptide;Acc:NP_001141785]	Arf GTPase activating protein	6:161249611-161256814	0.644214	2.31922	1.47289	0.488029	0.842837	14.7566	52.6513	33.5831	11.4326	19.2214
GRMZM2G126106		Putative uncharacterized protein [Source:UniProtKB/TrEMBL;Acc:B6UG97]	Remorin, C-termi0l	7:103616215-103619617	0.269162	1.30851	1.35894	0.988002	0.695018	3.16214	17.5504	18.6573	13.338	9.61072
GRMZM2G126367				3:154690072-154691048	0.260839	0.131024	1.40223	0	0.232683	2.10809	1.0969	11.1944	0	2.13572
GRMZM2G126742			Amino acid/polyamine transporter I;Cationic amino acid transporter	10:134067695-134070718	0.765178	1.59789	0.571722	0.638232	0.512205	12.6486	27.4225	9.32863	12.3853	9.61072
GRMZM2G126986				5:214778032-214778757	0.732032	0.364761	1.32274	0.560444	0	2.10809	1.0969	3.73145	1.90543	0
GRMZM2G127035	100275771	hypothetical protein LOC100275771 [Source:RefSeq peptide;Acc:NP_001143246]		7:165341866-165342477	0.795493	0.606076	1.08654	0.771709	0.710603	4.21618	3.2907	5.59718	4.76358	4.27143
GRMZM2G127040				3:182087099-182087589	0.588774	4.02737	0.504007	0.946739	0	2.10809	15.3566	1.86573	3.81087	0
GRMZM2G127138			Amino acid/polyamine transporter I	1:64970377-64972835	0.878706	0.878528	1.01021	0.491998	0.50698	12.6486	13.1628	13.993	8.57445	8.54286
GRMZM2G127251	100274269	hypothetical protein LOC100274269 [Source:RefSeq peptide;Acc:NP_001142105]	Chloramphenicol acetyltransferase-like domain;Transferase	6:107006045-107007725	0.501602	1.13991	0.927526	0.209131	0.0605156	7.37832	17.5504	13.0601	3.81087	1.06786
GRMZM2G127429			Aconitase/3-isopropylmalate dehydratase large subunit, alpha/beta/alpha;Aconitase/isopropylmalate dehydratase;Aconitase/Iron regulatory protein 2/2-methylisocitrate dehydratase;"Aconitase family, 4Fe-4S cluster binding site";"Aconitase/3-isopropylmalate dehydratase large subunit, alpha/beta/alpha, subdomain 1/3"	1:214244784-214247947	0.62303	1.27657	0.627654	0.607545	0.617636	16.8647	34.0039	16.7915	17.1489	17.0857
GRMZM2G127537	100194027	hypothetical protein LOC100194027 [Source:RefSeq peptide;Acc:NP_001132562]	Homeobox;Homeodomain-like;"Leucine zipper, homeobox-associated";"Homeobox, conserved site"	7:123539133-123541042	0.613329	0.811939	1.15866	0.41509	0.784841	11.5945	15.3566	20.523	9.52717	17.0857
GRMZM2G127648	100281941	ras-related protein RIC2 [Source:RefSeq peptide;Acc:NP_001148331]	Ras GTPase;"Ras small GTPase, Rab type";Small GTP-binding protein	6:159201779-159205796	0.648013	0.188381	1.03091	0.711157	0.820061	18.9728	5.5132	29.0385	23.447	25.9552
GRMZM2G127805			CASC3/Barentsz eIF4AIII binding	2:181076118-181078195	0.379281	0.868944	1.0777	0.728148	0.788674	6.32428	14.2597	16.7915	14.2908	14.95
GRMZM2G127850	100282624	SEC13-related protein [Source:RefSeq peptide;Acc:NP_001149004]	WD40/YVTN repeat-like-containing domain;"G-protein beta WD-40 repeat, region";WD40 repeat;WD40-repeat-containing domain	4:63752323-63754514	0.899279	0.64696	1.30612	0.685686	0.94436	16.8647	12.0659	24.2544	13.338	18.1536
GRMZM2G128212			Zinc finger, C2H2-like;"Zinc finger, C2H2-type"	7:122751793-122752975	0.215274	1.09077	2.04989	0.490318	0.380028	2.10809	10.969	19.5901	5.7163	4.27143
GRMZM2G128421	100283322	IAA12 - auxin-responsive Aux/IAA family member [Source:RefSeq peptide;Acc:NP_001149696]	Aux/IAA-ARF-dimerisation;AUX/IAA protein	5:17364529-17365963	0.747598	0.653385	1.11264	0.291941	0.826671	11.5945	9.87211	14.9258	4.76358	12.8143
GRMZM2G128466		Putative uncharacterized protein [Source:UniProtKB/TrEMBL;Acc:B4FWN1]	0DPH-dependent FMN reductase	8:157374786-157377019	0.640615	0.618089	2.71291	0.37481	0.741627	5.02584	5.09806	20.9778	3.5374	6.76466
GRMZM2G128560	100304367	hypothetical protein LOC100304367 [Source:RefSeq peptide;Acc:NP_001159277]		6:91803563-91805222	0	0.672727	1.48161	0.210683	0.0829226	0	7.67831	15.8587	2.85815	1.06786
GRMZM2G128605			ATPase, AAA-type, CDC48;"ATPase, AAA-type, core";"ATPase, AAA+ type, core"	1:210687034-210692797	0.863367	1.47625	0.830763	0.510276	0.857017	16.8647	28.5194	15.8587	10.4799	17.0857
GRMZM2G129127				10:132411700-132411958	0	1.7996	1.69838	0	0	0	1.0969	0.932863	0	0
GRMZM2G129166	100274775	hypothetical protein LOC100274775 (LOC100274775), mR0 [Source:RefSeq D0;Acc:NM_001149060]		6:155264532-155265651	0.479972	0.263708	1.04435	0.722337	0.714412	4.21618	2.1938	8.39577	6.66902	6.40715
GRMZM2G129209	100281245	omega-3 fatty acid desaturase [Source:RefSeq peptide;Acc:NP_001147636]	Fatty acid desaturase, type 1;Protein of unknown function DUF3474	2:219128384-219132228	0.4089	0.469861	1.48131	0.190336	0.664328	9.48641	10.969	33.5831	4.76358	16.0179
GRMZM2G129285				6:150271452-150271850	0.475742	1.43847	0	0.430725	0.526438	1.05405	3.2907	0	0.952717	1.06786
GRMZM2G129493				2:38970354-38971365	0.673787	0.271338	1.30943	0.532504	0.61896	5.27023	2.1938	10.2615	4.76358	5.33929
GRMZM2G129548				1:248679787-248680103	0	0	3.7794	0	0	0	0	0.932863	0	0
GRMZM2G129563				1:181527700-181528969	0.588449	0	1.30093	0.245448	0	2.10809	0	4.66432	0.952717	0
GRMZM2G129642	100279621	hypothetical protein LOC100279621 (LOC100279621), mR0 [Source:RefSeq D0;Acc:NM_001152617]	C2 membrane targeting protein;Phosphoribosyltransferase C-termi0l;C2 calcium-dependent membrane targeting	6:98735101-98738156	0.453469	0.5311	1.08821	0.10449	0.301968	13.7026	16.4535	31.7174	3.81087	10.6786
GRMZM2G130076				5:18239497-18239812	0.839664	0	1.45081	0	0	1.05405	0	1.86573	0	0
GRMZM2G130244				1:4410973-4411333	0	1.47135	0	0.403445	0.90162	0	3.2907	0	0.952717	2.13572
GRMZM2G130314	100382009	hypothetical protein LOC100382009 [Source:RefSeq peptide;Acc:NP_001168246]	Tetratricopeptide-like helical;Pentatricopeptide repeat	5:659364-661360	0.823755	1.09297	0.981996	0.956727	0.611834	18.9728	25.2287	22.3887	23.8179	14.95
GRMZM2G130382			Transcription factor, MADS-box	5:85114742-85115386	0	0	1.22617	0	0.239704	0	0	5.59718	0	1.06786
GRMZM2G130567				8:26686010-26686498	0.597409	0.927225	2.57833	0	0.307824	2.10809	3.2907	9.32863	0	1.06786
GRMZM2G130728	100285022	LOC100285022 [Source:RefSeq peptide;Acc:NP_001151389]	Chloramphenicol acetyltransferase-like domain;Transferase	6:17956542-17958948	0.217124	0.338276	1.147	0.0469934	0.696359	4.21618	6.58141	22.3887	0.952717	13.8821
GRMZM2G131099	100275282	hypothetical protein LOC100275282 [Source:RefSeq peptide;Acc:NP_001142877]		3:203241104-203243485	0.10978	0.173405	1.12335	0.134422	0.780689	0.675232	1.0969	6.85998	0.952717	5.33929
GRMZM2G131113				2:188568773-188569295	0.252909	1.02622	0.664027	0.217378	0	1.05405	4.38761	2.79859	0.952717	0
GRMZM2G131766				8:174142526-174142986	0	1.083	0	0	0	0	4.38761	0	0	0
GRMZM2G131822			Zinc finger, RING-type;"Zinc finger, RING/FYVE/PHD-type"	5:53651851-53653927	0.861191	0.56608	2.37071	0.483405	0.900442	15.8107	10.969	41.9789	11.4326	20.2893
GRMZM2G131846				9:84608795-84609848	0	1.10529	0	0.981871	0	0	3.2907	0	2.85815	0
GRMZM2G132176				1:87247953-87248625	0.723014	1.05619	0.130939	0.511737	0.583012	5.27023	7.67831	0.932863	3.81087	4.27143
GRMZM2G132232			Zinc finger, CCHC-type	2:128128297-128129203	0.87713	1.28986	0.483421	0.218638	0.0849002	10.5405	15.3566	5.59718	2.85815	1.06786
GRMZM2G132270				10:10550906-10551155	0	6.78809	0	0	0	0	3.2907	0	0	0
GRMZM2G132331			Lipase, GDSL	5:62711151-62712692	0.758028	0.214307	1.28467	0.318792	0.937482	7.37832	2.1938	12.1272	3.81087	10.6786
GRMZM2G132531			Zinc finger, RING-type;"Zinc finger, RING/FYVE/PHD-type";"Glycolipid transfer protein, GLTP"	4:217952616-217956390	0.269055	0.404244	1.25251	0.4017	0.824527	2.10809	3.2907	9.32863	3.81087	7.475
GRMZM2G132577	100275329	hypothetical protein LOC100275329 [Source:RefSeq peptide;Acc:NP_001142901]	Protein of unknown function DUF3511	8:137924799-137925530	0.457762	0.913697	1.74872	0.592816	0.953601	3.16214	6.58141	12.1272	4.76358	7.475
GRMZM2G132618				4:87275391-87275587	0	0	4.99076	0	0	0	0	0.932863	0	0
GRMZM2G132811			Peptidyl-prolyl cis-trans isomerase, cyclophilin-type	8:8350045-8351261	0.663733	0.094403	1.31317	0.20393	0.0793983	7.37832	1.0969	13.993	2.85815	1.06786
GRMZM2G132909				1:287776724-287785837	0	1.03021	0	0.929588	0	0	1.09699	0	0.952717	0
GRMZM2G132932				4:188584285-188585671	0.852057	0.841817	1.63794	0.528913	0.796218	3.16214	4.38761	8.39577	1.90543	4.27143
GRMZM2G133198	100276750	hypothetical protein LOC100276750 [Source:RefSeq peptide;Acc:NP_001143937]		1:270626193-270627181	0.0834365	0.174912	1.10655	0	0.30078	1.05405	2.1938	13.0601	0	4.27143
GRMZM2G133428	100273107	hypothetical protein LOC100273107 [Source:RefSeq peptide;Acc:NP_001141028]	Tetratricopeptide-like helical;"Zinc finger, MYND-type";Sel1-like	3:159859812-159861901	0.117139	0.875792	2.31999	0.823638	0.328392	1.05401	9.22462	25.3301	11.7227	3.32788
GRMZM2G133633			EXTL2, alpha-1,4-N-acetylhexosaminyltransferase;"Glycosyl hydrolase family 43, five-bladed beta-propellor domain"	1:261720798-261723642	0.397394	1.08266	0.733258	0.508419	0.993258	14.7566	39.4885	27.053	19.0543	36.3072
GRMZM2G133684		Putative uncharacterized protein [Source:UniProtKB/TrEMBL;Acc:B4FCL4]	HPP	1:261723747-261726329	0.640784	0.535781	1.04962	0.679137	0.850344	10.5405	8.77521	16.7915	12.3853	14.95
GRMZM2G133742				5:216814436-216815121	0.30298	0.476374	1.90254	0.135664	0.623171	2.10809	3.2907	13.0601	0.952717	4.27143
GRMZM2G133978	100283268	rapid ALkalinization Factor family protein [Source:RefSeq peptide;Acc:NP_001149642]	Rapid ALkalinization Factor	1:58364148-58364892	0	0	1.22522	0	0.165543	0	0	6.53004	0	1.06786
GRMZM2G134523				10:134275709-134279291	0.851169	0.854262	1.13724	0.880312	0.614901	4.21618	4.38761	5.59718	4.76358	3.20357
GRMZM2G134531				6:10247368-10247763	0	1.01603	0.425074	0.423096	0	0	2.1938	0.932863	0.952717	0
GRMZM2G134888	100284302	amino acid permease [Source:RefSeq peptide;Acc:NP_001150669]	Amino acid transporter, transmembrane	6:110751129-110757381	0.733436	3.03374	1.3322	0.865699	0.498889	18.9728	77.88	34.5159	22.8652	12.8143
GRMZM2G135002	100273406	hypothetical protein LOC100273406 [Source:RefSeq peptide;Acc:NP_001141315]	F-box domain, cyclin-like	2:233552436-233554659	0.316482	1.37364	0.874045	0.649555	0.854408	8.43237	35.4614	22.6214	18.1016	21.9721
GRMZM2G135073	100285238	STE20/SPS1-related proline-alanine-rich protein ki0se [Source:RefSeq peptide;Acc:NP_001151604]	Serine/threonine-protein ki0se domain;"Protein ki0se, catalytic domain";"Protein ki0se, ATP binding site"	4:174795711-174802051	0.395174	1.03852	0.649731	0.647638	0.817419	16.8647	42.7792	27.053	27.6288	34.1714
GRMZM2G135128				4:161979109-161979432	0.768684	1.43221	0.638137	0	0	1.05405	2.1938	0.932863	0	0
GRMZM2G135244	100280458	lysM domain containing protein [Source:RefSeq peptide;Acc:NP_001146850]	Peptidoglycan-binding Lysin subgroup;Peptidoglycan-binding lysin domain	8:171495301-171496099	0.584386	0.195435	1.75122	0.150267	0.172796	3.16214	1.0969	9.32863	0.952717	1.06786
GRMZM2G135367	100281130	electron transporter [Source:RefSeq peptide;Acc:NP_001147521]	Glutaredoxin;Thioredoxin-like fold	8:169447183-169448295	0.372316	0	1.00263	0.133276	0.94261	2.10809	0	5.59718	0.952717	6.40715
GRMZM2G135392				6:10953688-10954173	0	1.18138	0	0.323821	0.37871	0	3.2907	0	0.952717	1.06786
GRMZM2G135586		Putative uncharacterized protein [Source:UniProtKB/TrEMBL;Acc:C0PMP2]	Riboflavin ki0se domain;HAD-like domain;Haloacid dehydroge0se/epoxide hydrolase;"HAD-superfamily hydrolase, subfamily IA, variant 3";"HAD-superfamily hydrolase, subfamily IA, variant 1"	8:173341633-173346646	0.308062	0.122175	2.74745	0.30014	0.0780584	8.43237	3.2907	73.6962	8.57445	2.13572
GRMZM2G135617	100281421	ACR4 [Source:RefSeq peptide;Acc:NP_001147811]	Amino acid-binding ACT	1:194761998-194771939	0.908843	1.40993	0.641762	0.310847	0.477799	18.9728	27.4225	12.1273	8.57445	12.8143
GRMZM2G136002				2:49945214-49948235	0	1.89752	0.483561	0.476621	0.55068	0	10.969	2.79859	2.85815	3.20357
GRMZM2G136495			Peptidase S10, serine carboxypeptidase;"Peptidase S10, serine carboxypeptidase, active site"	9:121838114-121841737	0.184295	0.601205	3.31767	0.246967	0.823043	3.16214	12.0659	58.7704	3.81087	17.0857
GRMZM2G136513			Leucine-rich repeat;NB-ARC;Disease resistance protein	1:35137153-35141520	0.703585	1.30199	0.473601	0.419364	0.266069	27.4052	51.5544	17.7244	19.0543	11.7464
GRMZM2G136750		Putative uncharacterized protein [Source:UniProtKB/TrEMBL;Acc:B6SX71]		6:121566908-121567683	0.41192	0.704096	1.12126	0.639514	0.375078	3.16214	5.48451	8.39577	5.7163	3.20357
GRMZM2G136884	100272542	hypothetical protein LOC100272542 [Source:RefSeq peptide;Acc:NP_001140482]	Peptidase aspartic, catalytic;Peptidase A1	7:164117974-164119991	0.428382	1.04507	3.48531	0.366728	0.373979	7.37832	18.6473	57.8375	7.62173	7.475
GRMZM2G136886			Domain of unknown function DUF4218	3:70405759-70407360	0.543329	1.14862	0.438838	0.503626	0.234606	10.5405	21.938	8.39577	9.52717	4.27143
GRMZM2G137321			AAA-type ATPase, N-termi0l domain;"ATPase, AAA-type, conserved site";"ATPase, AAA-type, core";"ATPase, AAA+ type, core"	1:289403847-289405743	0.558834	0.713859	1.08589	0.180651	0.718163	13.9346	17.7177	25.5817	5.28029	20.1485
GRMZM2G137341	100284491	dehydration-responsive element-binding protein 1A [Source:RefSeq peptide;Acc:NP_001150858]	Pathogenesis-related transcriptio0l factor/ERF, D0-binding	5:195885969-195887098	0	0.47857	3.61493	0.0718046	0	0	5.48451	39.1803	0.952717	0
GRMZM2G137507			Lipase, GDSL	5:99874750-99876009	0	0.225385	1.13044	0	0.196908	0	2.1938	10.2615	0	2.13572
GRMZM2G137525			Ribonuclease CAF1	2:230588333-230589200	0.343242	0.679771	1.39777	0.258308	0.149273	2.10809	4.38761	8.39577	1.90543	1.06786
GRMZM2G137606			Inorganic H+ pyrophosphatase	7:75483865-75486203	0.917251	1.41446	1.05213	0.971417	0.960358	11.5945	18.6473	13.993	13.338	12.8143
GRMZM2G137636				4:161542705-161542897	0	11.1564	0	0	0	0	2.1938	0	0	0
GRMZM2G137713	100274175	hypothetical protein LOC100274175 (LOC100274175), mR0 [Source:RefSeq D0;Acc:NM_001148549]	Pleckstrin homology-type;START-like domain;Lipid-binding START;Pleckstrin homology	2:215959386-215965889	0.154366	1.16591	0.841593	0.118593	0.840316	7.37832	53.7482	39.1803	5.7163	39.5107
GRMZM2G137857				1:184952049-184952431	0	1.15709	0	0	0	0	1.0969	0	0	0
GRMZM2G138008			Cytochrome P450, conserved site;"Cytochrome P450, E-class, group I";Cytochrome P450	7:164026277-164028417	0.164957	1.00643	0.100975	0.332517	0.292174	3.16214	19.7442	1.86573	7.62173	6.40715
GRMZM2G138020				1:87791123-87792332	0.554194	0.253144	1.12285	0.569497	0.829364	7.37832	3.2907	14.9258	7.62173	10.6786
GRMZM2G138047				2:92111707-92115986	0.0960491	1.10415	0	0.165	0.190406	1.05405	12.0659	0	1.90543	2.13572
GRMZM2G138095			HAT dimerisation	4:200547405-200548329	0.100553	0.73933	1.52696	0.644672	0.61995	1.05405	7.67831	15.8587	6.66902	6.40715
GRMZM2G138252				10:90257373-90259083	0.60169	1.52498	0.505667	0.745311	0.583707	11.5945	29.6163	9.32863	17.1489	12.8143
GRMZM2G138259			Protein of unknown function DUF1262	4:77234780-77235944	0.177742	0	1.14849	0.0662182	0.382208	2.10809	0	13.0601	0.952717	5.33929
GRMZM2G138328				7:107486754-107486983	0	0	2.30944	0	0	0	0	0.932863	0	0
GRMZM2G138396			Pathogenesis-related transcriptio0l factor/ERF, D0-binding	2:186957471-186958546	0.362742	2.86862	4.589	0.0675338	0.0783792	4.21618	34.0039	50.3746	0.952717	1.06786
GRMZM2G138398				2:66067545-66068291	0	0.520601	1.55016	0	0.248693	0	2.1938	6.53004	0	1.06786
GRMZM2G138603				5:138122995-138123159	0	14.2196	25.8228	0	0	0	1.0969	1.86573	0	0
GRMZM2G138705				5:28466855-28468036	0.769624	0.394083	1.34891	0.707677	0.392948	4.21618	2.1938	7.46291	3.81087	2.13572
GRMZM2G138736				9:31230632-31230948	0.883344	0	1.49142	0.74593	0	1.05405	0	1.86573	0.952717	0
GRMZM2G138750	100382270	hypothetical protein LOC100382270 [Source:RefSeq peptide;Acc:NP_001168492]	Cytochrome P450, conserved site;"Cytochrome P450, E-class, group I";Cytochrome P450	3:11218170-11221842	0.923291	1.38257	0.624282	0.677248	0.719737	22.135	32.907	13.993	19.0543	19.2214
GRMZM2G138752	100383485	hypothetical protein LOC100383485 [Source:RefSeq peptide;Acc:NP_001169604]	Tetratricopeptide-like helical;Pentatricopeptide repeat	5:1353565-1356037	0.0977185	1.39658	0.107406	0.0363871	0	2.10809	35.1008	2.79859	0.952717	0
GRMZM2G139034				2:35819223-35819567	0	1.38388	0.617213	0	0	0	2.1938	0.932863	0	0
GRMZM2G139193	100284694	early nodulin-like protein 3 [Source:RefSeq peptide;Acc:NP_001151061]	Plastocyanin-like;Cupredoxin	8:171335233-171336501	0.522273	0.390876	1.5528	0.600295	0.234106	4.21618	3.2907	12.1272	5.7163	2.13572
GRMZM2G139263				9:48705632-48706189	0.538753	1.12391	0.161302	0	0	3.16214	6.58141	0.932863	0	0
GRMZM2G139412			Protein of unknown function DUF250	5:151873312-151876064	0.58609	0.725618	1.41244	0.70689	0.900625	6.32428	7.67831	14.9258	7.62173	9.61072
GRMZM2G139660				5:180717072-180718601	0.497154	0.629291	1.06812	0.441317	0.20319	5.27023	6.58141	11.1944	4.76358	2.13572
GRMZM2G139765			Pathogenesis-related transcriptio0l factor/ERF, D0-binding	5:188716604-188718676	0.1583	0.911577	2.05123	0.328393	0.428702	3.16214	18.6473	40.1131	7.62173	9.61072
GRMZM2G139803		Ferredoxin-thioredoxin reductase, variable chain (FTR-V)(Ferredoxin-thioredoxin reductase subunit A)(FTR-A) [Source:UniProtKB/Swiss-Prot;Acc:P80680]	Ferredoxin thioredoxin reductase, alpha chain;Lipoate synthase	5:188709811-188710738	0.59538	0.151881	1.48808	0.23006	0.267912	4.21618	1.0969	10.2615	1.90543	2.13572
GRMZM2G139815	100285217	WRKY74 - superfamily of TFs having WRKY and zinc finger domains [Source:RefSeq peptide;Acc:NP_001151583]	D0-binding WRKY	7:92417478-92419510	0.796424	0.872388	1.23175	0.483844	0.692654	12.6486	13.1628	17.7244	9.52717	9.61072
GRMZM2G139836				6:103262949-103263165	0	0	2.89043	0	0	0	0	0.932863	0	0
GRMZM2G139994	100384489	hypothetical protein LOC100384489 [Source:RefSeq peptide;Acc:NP_001170488]		2:177835994-177837745	0.384755	1.13269	0.60824	0.728288	0.426733	9.48641	27.4225	13.993	20.9598	11.7464
GRMZM2G140100				2:197889036-197893309	0.937651	1.09533	0.150318	0.458252	0.573279	24.2431	27.4225	3.73145	12.3853	14.95
GRMZM2G140478				9:130158868-130159331	0.519083	0	3.17985	0	0	1.05405	0	6.53004	0	0
GRMZM2G140591				8:11262050-11262625	0.40204	0.837839	1.76106	0.53889	0.814794	2.10809	4.38761	9.32863	2.85815	4.27143
GRMZM2G140641				6:152393671-152395093	0.2916	0.607652	1.30455	0	0.300287	1.05405	2.1938	4.66432	0	1.06786
GRMZM2G140647				6:152392453-152393671	0.57691	1.21991	1.04918	0.521804	0.239065	5.27023	10.969	9.32863	4.76358	2.13572
GRMZM2G140957				1:28372080-28372853	0.259695	2.19091	0.119903	0.475801	0.564003	2.10809	17.5504	0.932863	3.81087	4.27143
GRMZM2G141081	100281772	carbohydrate transporter/ sugar porter/ transporter [Source:RefSeq peptide;Acc:NP_001148164]	Major facilitator superfamily;Major facilitator superfamily MFS-1;"Major facilitator superfamily, general substrate transporter"	2:149197051-149201004	0.854831	0.143363	2.64454	0.276607	0.545223	20.0269	3.2907	60.6361	6.66902	12.8143
GRMZM2G141626		Putative uncharacterized protein [Source:UniProtKB/TrEMBL;Acc:C4JAW7]		3:166844435-166850662	0	1.12185	0.545494	0.565364	0	0	7.67831	3.73145	3.81087	0
GRMZM2G141722				3:108082633-108083095	0	1.13607	0.476928	0	0	0	2.1938	0.932863	0	0
GRMZM2G142357	100383532	hypothetical protein LOC100383532 [Source:RefSeq peptide;Acc:NP_001169651]	Six-bladed beta-propeller, TolB-like;"F-box domain, cyclin-like"	1:193622662-193624694	0.115696	0.115831	3.0486	0.308263	0.508742	2.10809	2.1938	53.1732	6.66902	10.6786
GRMZM2G142390			Protein ki0se, catalytic domain;"Serine/threonine-protein ki0se, active site";Serine-threonine/tyrosine-protein ki0se	1:70775895-70779984	0.421542	1.69785	0.892668	0.204377	0.0844877	6.88601	23.3782	13.0652	4.76358	2.23883
GRMZM2G142477				10:113215420-113215959	0.184877	0.979515	1.00292	0.507369	0.577872	1.05405	5.48451	5.59718	2.85815	3.20357
GRMZM2G142832			Protein ki0se, catalytic domain;"Serine/threonine-protein ki0se, active site";"Protein ki0se, ATP binding site"	10:137853897-137858727	0.585544	0.480655	1.90338	0.45619	0.953128	14.7566	12.0659	45.7103	13.338	26.6964
GRMZM2G142895			Coatomer, alpha subunit, C-termi0l	2:192471500-192471692	0	4.52746	0	0	0	0	1.0969	0	0	0
GRMZM2G143238		Putative uncharacterized protein [Source:UniProtKB/TrEMBL;Acc:C4J1X5]	Leucine-rich repeat, typical subtype;Protein ki0se-like domain;"Protein ki0se, catalytic domain";Serine-threonine/tyrosine-protein ki0se	1:270731873-270736161	0.712975	1.11178	1.0632	0.933163	0.880967	29.5133	44.973	42.9117	40.9668	37.375
GRMZM2G144035				7:136887857-136888550	0.481727	0.123765	1.668	0.193964	0.336835	4.21618	1.0969	13.993	1.90543	3.20357
GRMZM2G144059				5:2299545-2299935	0	1.2691	0	0	0	0	1.0969	0	0	0
GRMZM2G144109			Protein phosphatase 2C;Protein phosphatase 2C-related	5:2315286-2319068	0.617519	1.53904	0.753352	0.964225	0.867686	18.9728	47.1668	22.3887	33.3451	28.8322
GRMZM2G144234			D0/R0 helicase, C-termi0l	2:15165775-15167073	0.683308	0.714155	1.05085	0.656701	0.941185	11.5945	12.0659	17.7244	11.4326	16.0179
GRMZM2G144420			ATPase, P-type, cytoplasmic transduction domain A;"ATPase, P-type cation-transporter, N-termi0l";"ATPase, P-type cation-transporter, C-termi0l";"ATPase, P-type, H+ transporting proton pump";"ATPase, P-type, ATPase-associated domain";Haloacid dehaloge0se-like hydrolase;"ATPase, P-type phosphorylation site";"ATPase, P-type, calcium-transporting, PMCA-type";"ATPase, P-type, K/Mg/Cd/Cu/Zn/0/Ca/0/H-tr…	5:33661256-33664549	0.367841	1.11717	0.598856	0.61607	0.401101	13.5674	41.6823	21.2152	26.6761	16.7286
GRMZM2G144558			Ribosomal protein S7 domain	1:11791909-11792281	0	1.50007	0.446669	0.454196	0.513998	0	3.2907	0.932863	0.952717	1.06786
GRMZM2G144788		Milt putative polyprotein [Source:UniProtKB/TrEMBL;Acc:A0EVH6]		7:160135582-160135834	0	0	1.51294	0	0	0	0	0.932863	0	0
GRMZM2G145221			Protein of unknown function DUF632;Protein of unknown function DUF630	4:151682591-151684550	0.188972	0.191298	1.21858	0.0936649	0.434844	3.16214	3.2907	19.5901	1.90543	8.54286
GRMZM2G145224				3:178499883-178502868	0.50249	1.53174	0.874547	0.223787	0.258684	2.10809	6.58141	3.73145	0.952717	1.06786
GRMZM2G145654	100274805	hypothetical protein LOC100274805 [Source:RefSeq peptide;Acc:NP_001142553]	Protein of unknown function DUF4228	7:2954926-2955882	0.448956	0	2.1096	0.53139	0.252602	3.16214	0	13.993	4.76358	2.13572
GRMZM2G145850				5:10796082-10804967	0.948442	0.110053	1.47552	0.326359	0.571526	9.48641	1.0969	13.993	3.81117	6.40715
GRMZM2G145933				4:29781654-29782331	0.333895	0.699639	1.81103	0	0	2.10809	4.38761	11.1944	0	0
GRMZM2G145975				2:74846667-74847498	0.593894	1.24873	0.365602	0.688099	0.992753	6.32428	13.1628	3.73145	7.62173	10.6786
GRMZM2G146053				1:115582259-115585165	0.867335	1.22539	0.38898	0.996914	0.541593	47.4321	63.6203	20.523	52.3994	27.7643
GRMZM2G146209			Protei0se inhibitor I13, potato inhibitor I	5:71975896-71976154	0	1.08288	0	0	0	0	1.0969	0	0	0
GRMZM2G146234	100382073	hypothetical protein LOC100382073 [Source:RefSeq peptide;Acc:NP_001168307]	Oxoglutarate/iron-dependent oxyge0se	4:170915312-170916814	0.616558	1.25934	1.8094	0.204708	0.966588	9.48641	19.7442	26.1202	3.81087	17.0857
GRMZM2G146308	542556	glycine-rich protein GRP5 [Source:RefSeq peptide;Acc:NP_001105566]	Glycine rich protein	9:44448602-44449632	0	1.46794	0.320423	0.868884	0	0	21.938	4.66432	14.2908	0
GRMZM2G146447				2:210014358-210021643	0.520449	1.00362	0.784664	0.785029	0.860889	8.43259	15.3569	12.1272	13.3381	13.8828
GRMZM2G146475		Putative uncharacterized protein [Source:UniProtKB/TrEMBL;Acc:B8A2B5]	Glutathione S-transferase, C-termi0l-like;"Glutathione S-transferase/chloride channel, C-termi0l";"Glutathione S-transferase, N-termi0l";"Glutathione S-transferase, C-termi0l";Thioredoxin-like fold	3:149448033-149449090	0.501363	0.408965	1.01685	0.776956	0.805965	5.27023	4.38761	10.2615	9.52717	9.61072
GRMZM2G146576				3:152413652-152414233	0	0	1.82086	0	0	0	0	0.932863	0	0
GRMZM2G146679		Putative uncharacterized protein [Source:UniProtKB/TrEMBL;Acc:B6SZL2]		3:13543763-13544709	0.674253	1.65703	0.606489	0.742223	0.243577	6.32428	15.3566	5.59718	6.66902	2.13572
GRMZM2G147908			Chloramphenicol acetyltransferase-like domain;Transferase	2:233244972-233246456	0.184913	1.64623	0.516955	0	0.227929	2.10809	19.7442	5.59718	0	3.20357
GRMZM2G148074		Putative uncharacterized protein [Source:UniProtKB/TrEMBL;Acc:B4FYT2]	Homeobox;"HD-ZIP protein, N-termi0l";Homeodomain-like;"Leucine zipper, homeobox-associated";"Homeobox, conserved site"	1:93082038-93083670	0.791799	1.2069	2.56001	0.752614	0.958634	11.5945	18.6473	37.3145	13.338	17.0857
GRMZM2G148270	100276243	hypothetical protein LOC100276243 [Source:RefSeq peptide;Acc:NP_001143550]		2:122543468-122544404	0.317265	0.156356	1.34328	0.12567	0.717596	2.10809	1.0969	9.32863	0.952717	5.33929
GRMZM2G148346			Zinc finger, CCHC-type	1:166130166-166132002	0.715565	1.61885	0.653866	0.533975	0.735074	18.9728	41.6823	16.7915	14.2908	19.2214
GRMZM2G148383				9:124603873-124617636	0.709179	1.41296	1.20604	0.636635	0.7164	1.05405	2.1938	1.86573	0.952717	1.06786
GRMZM2G148385				5:185454113-185454617	0	2.27908	0	0.547013	0.651569	0	7.67831	0	1.90543	2.13572
GRMZM2G148441			Cytochrome P450, conserved site;"Cytochrome P450, E-class, group I";Cytochrome P450	10:96108545-96110569	0.0512522	1.5183	0.897748	0.0389768	0.0904482	1.05405	31.8101	17.7244	0.952717	2.13572
GRMZM2G148446				10:6351013-6351391	0	2.0513	0	0	0	0	1.0969	0	0	0
GRMZM2G148772			Zinc finger, B-box;CCT domain	5:89751515-89753301	0.345028	0.342545	2.68366	0.43021	0.783315	4.21618	4.38761	30.7845	6.66902	11.7464
GRMZM2G148998		Putative uncharacterized protein [Source:UniProtKB/TrEMBL;Acc:C4JC59]		2:8957136-8961492	0.487525	1.37983	0.617198	0.852321	0.316569	8.43224	20.8411	9.34625	16.1962	5.33929
GRMZM2G149024	100283040	transferase, transferring glycosyl groups [Source:RefSeq peptide;Acc:NP_001149414]	Glycosyl transferase, family 8	1:256720151-256721893	0.203401	1.71958	5.69373	0.216151	0.0628671	3.16214	27.4225	85.8234	3.81087	1.06786
GRMZM2G149101				4:161764643-161764986	0.880761	1.66347	0	0	0	1.05405	2.1938	0	0	0
GRMZM2G149386			Protein of unknown function DUF248, methyltransferase putative	1:190799477-190800802	0.275721	0.985988	1.21159	0.611289	0.974752	2.10809	7.67831	9.32863	4.76358	7.475
GRMZM2G149586				6:154252728-154253220	0	1.26334	0	0.381943	0.848573	0	3.2907	0	0.952717	2.13572
GRMZM2G149683			D0-binding WRKY	8:144765373-144766804	0	0.426878	1.16749	0.471154	0.181484	0	4.38761	11.1944	5.7163	2.13572
GRMZM2G149983				10:66748877-66749242	0	1.24267	0	0.57135	0	0	2.1938	0	0.952717	0
GRMZM2G150356			Plant ascorbate peroxidase;"Haem peroxidase, plant/fungal/bacterial";Peroxidases heam-ligand binding site	2:191648870-191650108	0.377097	1.0718	0.809868	0.869098	0.391881	3.16214	8.77521	6.53004	7.62173	3.20357
GRMZM2G150577			Transposon, En/Spm-like	4:52981784-52982318	0.213368	1.46977	0.556728	0.376734	0	1.05405	7.67831	2.79859	1.90543	0
GRMZM2G150650				2:25690487-25690760	0	0	1.27832	0	0	0	0	0.932863	0	0
GRMZM2G150710				4:151768609-151770856	0.693374	1.00475	0.23195	0.606484	0.622936	20.0269	28.5194	6.53004	18.1016	18.1536
GRMZM2G150715				7:169075255-169076059	0	1.94864	0	0	0	0	1.0969	0	0	0
GRMZM2G150818				7:168327122-168327533	0.402573	0	1.08445	0	0	1.05405	0	2.79859	0	0
GRMZM2G150888			Myb/SANT-like domain	2:162659713-162660737	0.399097	0.607051	1.22175	0.3384	0.957366	2.10809	3.2907	6.53004	1.90543	5.33929
GRMZM2G151444	100194371	hypothetical protein LOC100194371 [Source:RefSeq peptide;Acc:NP_001132878]	D0-binding WRKY	3:9237044-9244979	0.477762	0.0781921	1.3306	0.0588637	0.892097	6.52546	1.0969	17.7244	0.952717	13.8821
GRMZM2G151639	100275104	hypothetical protein LOC100275104 [Source:RefSeq peptide;Acc:NP_001142755]	Zinc finger, C2H2-type	4:64127566-64129045	0.654963	0.248078	3.54164	0	0.943404	8.43237	3.2907	44.7774	0	13.8821
GRMZM2G151801				7:164003659-164007546	0.35148	1.01209	1.27311	0.224051	0.455273	5.27023	15.3566	18.6573	3.81087	7.475
GRMZM2G151941			Retrotransposon gag protein	10:21000104-21000736	0.522454	1.42396	0.306614	0	0.50056	3.16214	8.77521	1.86573	0	3.20357
GRMZM2G152141	100279428	hypothetical protein LOC100279428 [Source:RefSeq peptide;Acc:NP_001145909]	Pectinesterase inhibitor	2:46520174-46521464	0.411742	0.514061	1.20663	0.477936	0.371812	4.21618	5.48451	12.1272	5.7163	4.27143
GRMZM2G152396	100304256	hypothetical protein LOC100304256 [Source:RefSeq peptide;Acc:NP_001159171]		9:136278477-136279474	0.535344	1.48622	3.62527	0	0.120149	4.21618	12.0195	27.9859	0	1.06786
GRMZM2G152777	100272736	hypothetical protein LOC100272736 [Source:RefSeq peptide;Acc:NP_001140661]	Lipase, GDSL	6:73020288-73022366	0.142295	0	1.4397	0.0564532	0.973659	2.10809	0	20.523	0.952717	16.0179
GRMZM2G152895	100284667	1-O-acylceramide synthase [Source:RefSeq peptide;Acc:NP_001151034]	Lecithin:cholesterol acyltransferase	9:145374284-145375929	0.505372	1.17607	0.464141	0.809457	0.654605	6.32428	15.3566	5.59718	12.3853	9.61072
GRMZM2G153127			WD40/YVTN repeat-like-containing domain;U box domain;"Zinc finger, RING/FYVE/PHD-type";WD40 repeat;WD40-repeat-containing domain	3:2060988-2068244	0.224643	1.30578	0.0525956	0.613508	0.124369	8.43237	49.3606	1.86573	27.6288	5.33929
GRMZM2G153129				1:283917066-283917538	0.399795	0	1.06592	0	0.419926	1.05405	0	2.79859	0	1.06786
GRMZM2G153358	100281296	seven-transmembrane-domain protein 1 [Source:RefSeq peptide;Acc:NP_001147686]	RAG1-activating protein-1-related	6:148107347-148110301	0.584141	2.02346	0.733193	0.699551	0.472348	8.43237	29.6163	10.2615	11.4326	7.475
GRMZM2G153527	100281079	receptor ki0se [Source:RefSeq peptide;Acc:NP_001147470]	Protein ki0se, catalytic domain;"Leucine-rich repeat-containing N-termi0l domain, type 2";Serine-threonine/tyrosine-protein ki0se	7:108508298-108510532	0.546606	0.796721	2.34449	0.218253	0.425669	11.5945	17.5504	47.576	5.7163	10.6786
GRMZM2G153741	100382406	hypothetical protein LOC100382406 [Source:RefSeq peptide;Acc:NP_001168621]		7:9345720-9346697	0.143577	0.719374	1.18993	0.542541	0.500598	1.05405	5.48451	8.39577	4.76358	4.27143
GRMZM2G154110			Thioredoxin-like fold;DSBA oxidoreductase	4:142923932-142924845	0.963747	0.622811	1.59759	0.867786	0.497346	8.43237	5.48451	13.993	7.62173	4.27143
GRMZM2G154301	100383798	hypothetical protein LOC100383798 [Source:RefSeq peptide;Acc:NP_001169903]	Peptidoglycan-binding Lysin subgroup;Peptidoglycan-binding lysin domain	5:210518886-210522589	0.696767	1.40662	0.496548	0.883202	0.762892	10.5405	21.938	7.46291	15.2435	12.8143
GRMZM2G154422	100381629	hypothetical protein LOC100381629 [Source:RefSeq peptide;Acc:NP_001167917]		6:47487067-47489526	0.807668	0.644047	1.58404	0.587001	0.493572	13.7026	10.969	27.053	10.4799	8.54286
GRMZM2G154442				4:5441546-5443977	0.919686	1.14123	1.70207	0.4589	0.747163	13.6578	17.0947	25.296	7.68143	12.0175
GRMZM2G154582				6:88979473-88980884	0	0.571407	1.20895	0.694049	0	0	2.1938	4.66432	2.85815	0
GRMZM2G155058			Metallo-dependent phosphatase	4:15842925-15844779	0.755709	0.828508	1.23346	0.580919	0.829248	18.9728	20.8411	30.7845	16.1962	22.425
GRMZM2G155380				1:99645345-99646146	0.764881	1.35583	0.899968	0.461472	0	6.32428	10.969	7.46291	3.81087	0
GRMZM2G155386				1:99647811-99649352	0.779187	0.69555	1.24651	0.613541	0.257977	13.7026	12.0659	21.4559	10.4799	4.27143
GRMZM2G155520				3:152542817-152544244	0.708932	1.28543	1.00876	0.880006	0.566477	12.6486	23.0349	17.7244	17.1489	10.6786
GRMZM2G155783			Nuclear protein DGCR14	4:240451618-240453353	0.729514	0.978272	1.15972	0.847716	0.615757	14.7566	19.7442	22.3887	18.1016	13.8821
GRMZM2G155908				6:59237994-59293763	0.908637	2.71005	0	0.788266	0.896397	1.05405	3.2907	0	0.952717	1.06786
GRMZM2G156026	100383065	hypothetical protein LOC100383065 [Source:RefSeq peptide;Acc:NP_001169210]	UDP-glucuronosyl/UDP-glucosyltransferase	4:228133180-228135426	0.3471	0.266141	1.11722	0.0686468	0.559071	8.43237	6.58141	26.1202	1.90543	14.95
GRMZM2G156227	100272974	hypothetical protein LOC100272974 [Source:RefSeq peptide;Acc:NP_001140897]	Plant ascorbate peroxidase;"Haem peroxidase, plant/fungal/bacterial"	2:12110006-12114059	0.443038	0.506564	1.10588	0.901046	0.973791	14.7566	16.4535	35.4488	31.4397	33.1036
GRMZM2G156240				1:111935115-111936095	0.647041	0.514224	1.00811	0.304101	0.172924	4.21618	3.2907	6.53004	1.90543	1.06786
GRMZM2G156376		Putative uncharacterized protein [Source:UniProtKB/TrEMBL;Acc:B8A092]		9:29880470-29883376	0.334567	0.893146	1.07762	0.249575	0.523616	7.37832	13.1628	19.5901	3.81087	7.475
GRMZM2G156686			Polynucleotidyl transferase, ribonuclease H fold;Stem cell self-renewal protein Piwi	6:23113091-23113899	0	0.962644	1.30588	0.842039	0.488704	0	2.1938	2.79859	1.90543	1.06786
GRMZM2G156752				1:295515448-295516027	0	0.4558	2.29988	0.604239	0	0	2.1938	11.1944	2.85815	0
GRMZM2G156839				1:62234713-62234875	0	0	13.6659	0	0	0	0	0.932863	0	0
GRMZM2G157210		Ornithine carbamoyltransferase [Source:UniProtKB/TrEMBL;Acc:Q8SA97]	Anticodon-binding;"Aspartate/ornithine carbamoyltransferase, carbamoyl-P binding";Ornithine carbamoyltransferase;"Aspartate/ornithine carbamoyltransferase, Asp/Orn-binding domain";Aspartate/ornithine carbamoyltransferase;"Thaumatin, pathogenesis-related";Peptidase S28	5:11988029-11996962	0.145402	1.02029	1.25553	0.0887788	0.219256	4.21618	34.0039	41.9789	2.85815	7.475
GRMZM2G157350	100275637	hypothetical protein LOC100275637 [Source:RefSeq peptide;Acc:NP_001143156]		1:190222621-190223576	0.896205	0	1.74828	0.451667	0.652303	6.32428	0	12.1272	3.81087	5.33929
GRMZM2G157745				6:120668191-120668562	0	1.09268	1.96092	0	0.551654	0	2.1938	3.73145	0	1.06786
GRMZM2G157904			Oligopeptide transporter OPT superfamily	3:214802274-214802700	0.742173	1.71981	0	0.543066	0.307363	2.10809	5.48451	0	1.90543	1.06786
GRMZM2G158316			NB-ARC	4:185660975-185663417	0.184473	1.32723	0.386115	0.154484	0	4.21618	29.6163	8.39577	3.81087	0
GRMZM2G158684			Glycoside hydrolase, subgroup, catalytic core;"Glycoside hydrolase, catalytic core";"Glycoside hydrolase, family 77"	1:57454253-57456525	0.428333	0.849437	1.04664	0.646914	0.503793	8.43237	16.4535	19.5901	14.2908	10.6786
GRMZM2G158824				1:246271802-246273337	0.748143	1.00023	0.135851	0.439472	0.351889	15.8107	20.8411	2.79859	9.52717	7.475
GRMZM2G159316				1:193179819-193181595	0.60682	1.17781	1.3108	0.543128	0.719673	6.32428	12.0426	13.0601	5.7163	7.475
GRMZM2G159570			Pyridine nucleotide-disulphide oxidoreductase, 0D-binding region;Dihydrolipoamide dehydroge0se	6:125491086-125494023	0	0	1.21376	0	0	0	0	10.2615	0	0
GRMZM2G159587	100281069	glyoxylate reductase (LOC100281069), mR0 [Source:RefSeq D0;Acc:NM_001153988]	D-isomer specific 2-hydroxyacid dehydroge0se, catalytic domain;"D-isomer specific 2-hydroxyacid dehydroge0se, 0D-binding";0D(P)-binding domain	1:140725400-140729947	0.473946	0.411196	1.10914	0.0545041	0.316612	7.37832	6.58141	16.7915	0.952717	5.33929
GRMZM2G159899	100276362	hypothetical protein LOC100276362 [Source:RefSeq peptide;Acc:NP_001143640]		7:22637421-22639698	0.820484	1.02772	0.242103	0.83459	0.235061	13.7026	17.5504	3.73145	15.2435	4.27143
GRMZM2G159937	100284359	D0 binding protein [Source:RefSeq peptide;Acc:NP_001150726]	Transcription factor MYC/MYB N-termi0l;Helix-loop-helix D0-binding	3:204715843-204717904	0.225415	1.41076	0.785271	0.490696	0.286845	4.21618	27.4225	13.993	11.4326	6.40715
GRMZM2G160276				10:13336769-13337130	0	1.08329	0.465729	0.486071	0	0	2.1938	0.932863	0.952717	0
GRMZM2G160725			Major facilitator superfamily;Major facilitator superfamily MFS-1	3:48706400-48709762	0.667204	1.79338	2.60932	0.722645	0.104842	8.43237	20.8411	33.5831	10.4799	2.13572
GRMZM2G160908				8:150347924-150348134	0	0	4.15071	0	0	0	0	0.932863	0	0
GRMZM2G160966			Zinc finger, RING-type;"Zinc finger, RING/FYVE/PHD-type"	2:44889373-44890968	0.134206	1.30184	1.1951	0.398498	0.75703	2.10809	20.8411	17.7244	7.62173	13.8821
GRMZM2G160971	100192050	hypothetical protein LOC100192050 [Source:RefSeq peptide;Acc:NP_001130945]	Pathogenesis-related transcriptio0l factor/ERF, D0-binding;"D0-binding, integrase-type"	3:212582558-212584989	0.561787	0.515379	2.48412	0.211705	0.659877	12.6486	12.0659	54.1061	5.7163	17.0857
GRMZM2G161012			Serine hydrolase	2:44903323-44905061	0.63314	0.430186	1.03602	0.831252	0.383453	6.32428	4.38761	10.2615	9.52717	4.27143
GRMZM2G161035			Heat shock protein 70, conserved site;Heat shock protein 70;Heat shock protein Hsp70;Armadillo-like helical	7:10113379-10118309	0.306739	0.799773	1.18556	0.575161	0.662588	7.37832	18.6473	27.9859	14.2908	16.0179
GRMZM2G161249				4:220047942-220058076	0	0	4.69832	0	0	0	0	0.932863	0	0
GRMZM2G161394				1:290464719-290466511	0.319481	0.59957	1.07412	0.680132	0.0637437	5.27023	9.87211	17.7244	11.4326	1.06786
GRMZM2G161610	100272409	hypothetical protein LOC100272409 [Source:RefSeq peptide;Acc:NP_001140359]	BTB/POZ;BTB/POZ fold;BTB/POZ-like	6:93653945-93656228	0.439358	1.36557	1.10875	0.735522	0.470526	9.48641	29.4668	23.4118	17.1489	10.6786
GRMZM2G161624				10:1253729-1254053	0.887631	1.62625	0	0	0	1.05405	2.1938	0	0	0
GRMZM2G161664			Leucine-rich repeat;"Protein ki0se, catalytic domain";Leucine rich repeats (2 copies);Serine-threonine/tyrosine-protein ki0se	9:133799372-133804572	0.539647	1.28342	0.743495	0.989083	0.880794	29.5133	68.8816	40.1131	55.2576	48.0536
GRMZM2G161819			Protein ki0se, catalytic domain;"Serine/threonine-protein ki0se, active site";0D(P)-binding domain	3:202437758-202453587	0.95473	1.45185	0.765076	0.716475	0.853318	30.6965	45.6486	24.3568	23.3037	27.3068
GRMZM2G161891	542491	glutathione transferase35 [Source:RefSeq peptide;Acc:NP_001105511]	Glutathione S-transferase, C-termi0l-like;"Glutathione S-transferase/chloride channel, C-termi0l";"Glutathione S-transferase, N-termi0l";"Glutathione S-transferase, C-termi0l";Thioredoxin-like fold	9:155857220-155858230	0.264158	0	1.00106	0	0.814895	3.16214	0	11.1944	0	10.6786
GRMZM2G162012	100216871	hypothetical protein LOC100216871 [Source:RefSeq peptide;Acc:NP_001136732]	Leucine-rich repeat-containing N-termi0l domain, type 2	4:141439300-141446355	0.894357	1.05944	1.56504	0.663136	0.896374	13.7026	16.4535	23.3216	11.4326	14.95
GRMZM2G162082	100383141	hypothetical protein LOC100383141 [Source:RefSeq peptide;Acc:NP_001169278]	Tetratricopeptide-like helical;Pentatricopeptide repeat	7:144539357-144542407	0.857888	1.13384	0.689122	0.596124	0.748675	41.1078	52.6513	32.6502	28.5815	35.2393
GRMZM2G162158	100285776	leucoanthocyanidin dioxyge0se [Source:RefSeq peptide;Acc:NP_001152138]	Oxoglutarate/iron-dependent oxyge0se	1:140927752-140929602	0.761509	0.403516	1.32011	0.283317	0.856837	14.7566	7.67831	25.1873	5.7163	17.0857
GRMZM2G162336		Putative uncharacterized protein [Source:UniProtKB/TrEMBL;Acc:B6SPL3]		6:79854633-79855807	0.796428	0.357213	1.01197	0.386799	0.336823	7.37832	3.2907	9.32863	3.81087	3.20357
GRMZM2G162505	100285638	chiti0se 2 [Source:RefSeq peptide;Acc:NP_001152001]	Glycoside hydrolase, subgroup, catalytic core;2S globulin;"Glycoside hydrolase, chiti0se active site";"Glycoside hydrolase, family 18, catalytic domain"	1:240824937-240826089	0	0.804289	1.01061	0	0.106463	0	7.67831	9.32863	0	1.06786
GRMZM2G162537	100272294	hypothetical protein LOC100272294 [Source:RefSeq peptide;Acc:NP_001140253]	Exonuclease, R0se T/D0 polymerase III;Exonuclease	1:87631541-87636449	0.249539	0.94142	1.47341	0.558723	0.628784	6.32428	24.1318	36.3817	15.2435	17.0857
GRMZM2G162749	100193013	hypothetical protein LOC100193013 [Source:RefSeq peptide;Acc:NP_001131653]	Zinc finger, Dof-type	1:14850151-14853035	0.735338	0.277394	1.49662	0.397735	0.863157	20.6799	7.67831	40.5186	12.3853	25.981
GRMZM2G163054		Putative uncharacterized protein [Source:UniProtKB/TrEMBL;Acc:C4J6I0]	D0-binding WRKY	6:127773578-127775131	0.401426	0.653047	2.08719	0.0656822	0.669647	5.27021	9.8721	28.234	0.952717	11.647
GRMZM2G163426	100282996	ASC1-like protein 1 [Source:RefSeq peptide;Acc:NP_001149372]	Longevity assurance, LAG1/LAC1;TRAM/LAG1/CLN8 homology domain	2:178087353-178090501	0.849681	1.42852	0.924387	0.825604	0.951612	17.9188	28.5194	21.4559	18.1016	21.3572
GRMZM2G163527				9:142697424-142698715	0.715534	1.04465	1.38329	0.891527	0.693035	9.48641	13.1628	17.7244	11.4326	8.54286
GRMZM2G163550	100279187	hypothetical protein LOC100279187 [Source:RefSeq peptide;Acc:NP_001145683]	Curculin-like (mannose-binding) lectin;S-locus glycoprotein;Apple-like;"Protein ki0se, catalytic domain";PAN-2 domain;Serine-threonine/tyrosine-protein ki0se;"Protein ki0se, ATP binding site"	10:8278168-8284032	0.622735	1.1285	1.11849	0.672554	0.849286	48.4861	85.5583	84.8906	55.2576	68.3429
GRMZM2G163574				3:222856197-222858992	0.378191	0.653328	1.09279	0.589866	0.22753	6.32428	10.969	17.7244	11.4326	4.27143
GRMZM2G163908				1:288813976-288814186	0	0	3.61903	0	0	0	0	0.932863	0	0
GRMZM2G163930				1:242279145-242279551	0	0	1.14224	0	0	0	0	0.932863	0	0
GRMZM2G163954				8:7830833-7832120	0.64579	1.3543	0.786633	0.284719	0.0816651	8.43237	17.5504	10.2615	3.81087	1.06786
GRMZM2G164318	732775	beta-carotene hydroxylase [Source:RefSeq peptide;Acc:NP_001105865]	Fatty acid hydroxylase	2:15877182-15879464	0.800348	0.583491	1.00602	0.987936	0.909776	11.5945	8.77521	13.993	17.1489	14.95
GRMZM2G164405		Acc synthase [Source:UniProtKB/TrEMBL;Acc:Q6JN59]	Pyridoxal phosphate-dependent transferase, major region, subdomain 2;"Aminotransferase, class I/classII";"Aminotransferases, class-I, pyridoxal-phosphate-binding site";1-aminocyclopropane-1-carboxylate synthase	2:15900747-15904400	0.155397	0.738222	1.51746	0.121658	0.654186	3.16214	15.3566	29.8516	2.85815	14.95
GRMZM2G164734	100383176	hypothetical protein LOC100383176 [Source:RefSeq peptide;Acc:NP_001169312]		4:43293588-43302318	0.898429	1.06417	0.428818	0.606837	0.402454	33.7295	39.4885	15.8587	22.8652	14.95
GRMZM2G164781	100276523	hypothetical protein LOC100276523 [Source:RefSeq peptide;Acc:NP_001143761]	Protein of unknown function DUF538	4:196268189-196269225	0.319186	0.0679907	2.34072	0	0.704753	5.27023	1.0969	37.3145	0	11.7464
GRMZM2G165099		NPK1-related protein ki0se-like protein Fragment [Source:UniProtKB/TrEMBL;Acc:Q8RY70]	Protein ki0se, catalytic domain;"Serine/threonine-protein ki0se, active site";"Protein ki0se, ATP binding site"	3:205449652-205451359	0.0621489	0.249066	1.30764	0.0454226	0.211385	1.05405	4.38761	21.4559	0.952717	4.27143
GRMZM2G165108				7:3488400-3488901	0.380934	0.77049	1.94512	0.918878	0.361965	1.05405	2.1938	5.59718	2.85815	1.06786
GRMZM2G165265				5:2772817-2774544	0.256212	1.08578	0.516046	0.351129	0.334596	4.21618	17.5504	8.39577	5.7163	5.33929
GRMZM2G165616	100277900	hypothetical protein LOC100277900 (LOC100277900), mR0 [Source:RefSeq D0;Acc:NM_001159444]		5:193586966-193587840	0.350493	0.177422	1.13101	0.976472	0.63578	2.10809	1.0969	6.77818	6.63901	4.27143
GRMZM2G165972	100280131	hypothetical protein LOC100280131 [Source:RefSeq peptide;Acc:NP_001146536]	Heat shock factor (HSF)-type, D0-binding;Winged helix-turn-helix transcription repressor D0-binding	1:12518409-12520734	0.151092	1.49602	1.12772	0.497413	0.671984	4.21618	14.5211	14.9258	9.27675	13.8821
GRMZM2G165995				1:231013863-231014284	0	0	1.07997	0	0	0	0	2.79859	0	0
GRMZM2G166147			Kelch-type beta propeller	4:238032252-238033263	0.156142	0.913332	1.82795	0.620798	0.789082	2.10809	12.0659	24.2544	8.57445	10.6786
GRMZM2G166176	100280283	hypothetical protein LOC100280283 [Source:RefSeq peptide;Acc:NP_001146683]	Phospholipid/glycerol acyltransferase	8:115645734-115648165	0.462887	1.04298	1.05874	0.215912	0.250359	8.43237	19.7442	18.6573	4.76358	5.33929
GRMZM2G166245	100382087	hypothetical protein LOC100382087 [Source:RefSeq peptide;Acc:NP_001168321]	Carbohydrate ki0se, FGGY, N-termi0l;"Carbohydrate ki0se, FGGY";"Carbohydrate ki0se, FGGY, C-termi0l"	2:157870134-157872675	0.38035	0.05813	1.70668	0.401054	0.742292	7.37832	1.0969	30.7845	9.52717	16.0179
GRMZM2G166366			Aspartate/glutamate/uridylate ki0se	6:115555314-115557026	0.519736	0.53974	1.15944	0.712991	0.270568	2.10809	2.1938	4.66432	2.85815	1.06786
GRMZM2G166372			Protein phosphatase 2C-related	6:115557559-115557726	0	0	10.1523	0	0	0	0	0.932863	0	0
GRMZM2G166430	100304398	hypothetical protein LOC100304398 [Source:RefSeq peptide;Acc:NP_001159306]		5:43766506-43768362	0.140551	1.26876	1.16819	0.319529	0.498601	2.10809	19.7442	16.7915	5.7163	8.54286
GRMZM2G166620			Protein ki0se, catalytic domain;Serine-threonine/tyrosine-protein ki0se	3:6912611-6923034	0.23344	0.234695	1.41594	0.397038	0.661718	1.05405	1.0969	6.53004	1.90543	3.20357
GRMZM2G166639	100273458	hypothetical protein LOC100273458 [Source:RefSeq peptide;Acc:NP_001141367]	Oxoglutarate/iron-dependent oxyge0se	10:90488170-90489769	0.720063	1.10202	1.19773	0.473059	0.25679	7.37832	14.2597	17.7244	8.57445	4.27143
GRMZM2G167010				8:105674667-105675012	0	0	1.81056	0	0	0	0	2.79859	0	0
GRMZM2G167076		Putative uncharacterized protein [Source:UniProtKB/TrEMBL;Acc:C0PLD0]		1:135569775-135571935	0.262252	0	1.1568	0	0.782642	2.10809	0	9.32863	0	6.40715
GRMZM2G167088			SANT, D0-binding;"HTH transcriptio0l regulator, Myb-type, D0-binding";Myb transcription factor;Homeodomain-like	9:91085846-91092849	0.491498	1.43203	0.730616	0.867831	0.687012	14.7566	41.6823	21.4559	26.6761	20.2893
GRMZM2G167212	100273837	hypothetical protein LOC100273837 [Source:RefSeq peptide;Acc:NP_001141708]	Transposase (putative), gypsy type	9:14854422-14856112	0.419602	0.228048	1.1513	0.277148	0.45638	6.32428	3.2907	15.8587	4.76358	7.475
GRMZM2G167253			Leucine-rich repeat;"Protein ki0se, catalytic domain";"Leucine-rich repeat-containing N-termi0l domain, type 2";"Serine/threonine-protein ki0se, active site";"Protein ki0se, ATP binding site"	3:172418168-172421682	0.460345	1.35492	0.581228	0.560444	0.478982	24.2431	69.1048	29.8516	29.5342	24.5607
GRMZM2G167431	100193352	hypothetical protein LOC100193352 [Source:RefSeq peptide;Acc:NP_001131956]	Short-chain dehydroge0se/reductase SDR;"Short-chain dehydroge0se/reductase, conserved site";0D(P)-binding domain;Glucose/ribitol dehydroge0se	5:200432812-200435231	0.940683	1.19926	2.07919	0.887267	0.75085	13.7026	17.5504	29.8516	14.2908	11.7464
GRMZM2G167672				2:232647038-232647767	0.196657	1.2005	0.357918	0	0.191181	1.05405	6.58141	1.86573	0	1.06786
GRMZM2G167941		Putative uncharacterized protein [Source:UniProtKB/TrEMBL;Acc:B6UBH4]		9:60969441-60970733	0	0.425978	1.53979	0.987832	0.767119	0	1.0969	3.73145	2.85815	2.13572
GRMZM2G168017			Syntaxin/epimorphin, conserved site;Target S0RE coiled-coil domain	6:23251120-23252333	0.866424	0.217065	1.4222	0.696946	0.814975	8.43237	2.1938	13.0601	8.57445	9.61072
GRMZM2G168108	100281209	K-exchanger-like protein [Source:RefSeq peptide;Acc:NP_001147600]	Sodium/calcium exchanger membrane region	1:176966306-176968685	0.967151	0.631811	2.87979	0.325453	0.92973	15.8107	10.969	45.7103	6.66902	18.1536
GRMZM2G168115	100281436	aspartic-type endopeptidase/ pepsin A (LOC100281436), mR0 [Source:RefSeq D0;Acc:NM_001154354]	Peptidase aspartic, catalytic;Peptidase A1;"Peptidase aspartic, active site"	5:62054197-62056856	0.41183	1.24401	2.11549	0.131262	0.963924	7.37832	23.0349	36.3817	2.85815	20.2893
GRMZM2G168304	100382314	hypothetical protein LOC100382314 [Source:RefSeq peptide;Acc:NP_001168534]	FAE1/Type III polyketide synthase-like protein;3-Oxoacyl-[acyl-carrier-protein (ACP)] synthase III C-termi0l;Very-long-chain 3-ketoacyl-CoA synthase;"Thiolase-like, subgroup"	6:117635191-117637231	0	1.21282	0.952651	0.369153	0.474806	0	24.1318	17.7244	8.57445	10.6786
GRMZM2G168697				2:203610308-203610566	0	1.6733	1.50042	0	0	0	1.0969	0.932863	0	0
GRMZM2G168747			0tural resistance-associated macrophage protein	5:74642707-74646364	0.329098	1.90337	0.773588	0.181347	0.508095	7.37832	43.8761	16.7915	4.76358	12.8143
GRMZM2G168809	100275981	hypothetical protein LOC100275981 [Source:RefSeq peptide;Acc:NP_001143357]		1:289852246-289854138	0.548025	0.139355	1.23914	0.526931	0.625165	4.21618	1.0969	9.32863	4.76358	5.33929
GRMZM2G168933	100381885	hypothetical protein LOC100381885 [Source:RefSeq peptide;Acc:NP_001168138]		8:20236318-20238029	0.624799	0.28042	1.57794	0.298686	0.587968	9.48641	4.38761	22.3887	5.7163	10.6786
GRMZM2G169018				5:198356217-198356857	0.625197	1.90568	0.361562	0.920027	0.635622	3.16214	9.87211	1.86573	4.76358	3.20357
GRMZM2G169033	732839	putative laccase [Source:RefSeq peptide;Acc:NP_001105915]	Multicopper oxidase, type 3;"Multicopper oxidase, type 1";Laccase;"Multicopper oxidase, copper-binding site";"Multicopper oxidase, type 2";Cupredoxin	4:181560319-181563810	0.353881	0.645844	3.0319	0.349276	0.956338	9.48641	17.5504	80.2263	10.4799	27.7643
GRMZM2G169046				1:60382352-60394162	0.427503	1.09993	0.386238	0.62289	0.53598	5.27023	13.1628	4.66432	7.62173	6.40715
GRMZM2G169558	100283188	protein ki0se APK1A [Source:RefSeq peptide;Acc:NP_001149562]	Protein ki0se, catalytic domain;"Serine/threonine-protein ki0se, active site"	5:190287363-190288956	0.590639	0.71403	1.09891	0.744202	0.289439	7.37832	9.21883	13.0601	11.4326	4.27143
GRMZM2G169617	100381763	hypothetical protein LOC100381763 [Source:RefSeq peptide;Acc:NP_001168036]	Nucleotide-binding, alpha-beta plait;"R0 recognition motif, RNP-1"	4:180464986-180474681	0.992012	1.2904	0.601478	0.801199	0.941202	20.9765	27.244	12.2159	19.0543	21.3572
GRMZM2G169692				3:206667826-206669399	0.305498	0.626669	1.0817	0.529685	0.302604	1.05405	2.1938	3.73145	1.90543	1.06786
GRMZM2G170044	100384277	hypothetical protein LOC100384277 [Source:RefSeq peptide;Acc:NP_001170312]	Plant lipid transfer protein/Par allergen;Bifunctio0l inhibitor/plant lipid transfer protein/seed storage;"Plant lipid transfer protein/hydrophobic protein, helical domain"	7:16107155-16110012	0.602403	0.174784	1.66792	0.708723	0.525707	7.37832	2.1938	19.5901	10.4799	7.475
GRMZM2G170106				8:173473597-173474306	0.601772	0.299996	1.74556	0.926036	0.270216	4.21618	2.1938	12.1272	7.62173	2.13572
GRMZM2G170646	100283037	esterase [Source:RefSeq peptide;Acc:NP_001149411]	Lipase, GDSL	6:135033601-135036040	0.499865	0.388569	1.5949	0.295453	0.366015	7.0908	5.65891	22.2698	4.86647	5.86143
GRMZM2G170826				4:114714022-114714695	0.555596	0.287366	1.46798	0.671197	0.802198	2.10809	1.0969	5.59718	2.85815	3.20357
GRMZM2G170958	100280846	WUSCHEL-related homeobox 11 [Source:RefSeq peptide;Acc:NP_001147238]	Homeobox;Homeodomain-like	10:70352496-70354031	0	0.372813	1.34531	0.0943148	0.218727	0	3.2907	11.1944	0.952717	2.13572
GRMZM2G170982			AAA-type ATPase, N-termi0l domain;"ATPase, AAA-type, core";"ATPase, AAA+ type, core"	1:223034754-223036505	0.994954	0.779124	2.38262	0.254703	0.593198	14.7566	12.0659	33.5831	4.76358	10.6786
GRMZM2G171045			ATPase, AAA+ type, core;NB-ARC;Disease resistance protein	4:2383932-2404454	0.434744	1.27391	0.480472	0.831646	0.634462	15.8107	44.973	16.7915	31.4397	23.4929
GRMZM2G171091				9:57615929-57616773	0	0	1.13167	0	0	0	0	1.86573	0	0
GRMZM2G171210	100281946	phytosulfokine receptor [Source:RefSeq peptide;Acc:NP_001148336]	Protein ki0se, catalytic domain;"Serine/threonine-protein ki0se, active site";"Protein ki0se, ATP binding site"	6:96701282-96704599	0.342453	0.378119	1.54734	0.402832	0.923322	8.43237	9.87211	35.4488	11.4326	25.6286
GRMZM2G171333	100275508	hypothetical protein LOC100275508 [Source:RefSeq peptide;Acc:NP_001143040]		1:8626188-8627298	0.403176	0.525517	1.33601	0.494068	0.117151	3.31027	4.38761	10.9655	4.76358	1.06786
GRMZM2G171376		Putative selenium binding protein [Source:UniProtKB/TrEMBL;Acc:Q5NKQ4]	Selenium-binding protein	9:23302262-23306584	0.542447	1.34338	1.01952	0.923673	0.604814	8.43237	20.8411	15.8587	15.2435	9.61072
GRMZM2G171702	100285745	LOC100285745 [Source:RefSeq peptide;Acc:NP_001152108]	Auxin efflux carrier, plant type;Auxin efflux carrier	4:186818288-186821067	0.405573	1.07136	0.269189	0.351323	0.867216	6.32428	19.7442	4.66432	6.66902	17.0857
GRMZM2G171917				1:204100599-204100990	0.940635	0	1.24211	0	0	2.10809	0	2.79859	0	0
GRMZM2G171928				2:191858612-191858858	0	1.80516	0	0	0	0	1.0969	0	0	0
GRMZM2G172393			WD40/YVTN repeat-like-containing domain	6:149689432-149689828	0	0	2.10677	0	0	0	0	0.932863	0	0
GRMZM2G172443				4:160967978-160968233	0	0	3.48113	0	0	0	0	1.86573	0	0
GRMZM2G172485	100275369	hypothetical protein LOC100275369 [Source:RefSeq peptide;Acc:NP_001142932]	Protein of unknown function DUF3133	2:217679509-217682041	0.680171	4.47093	14.844	0.481578	0.42599	20.0269	131.628	416.057	16.1962	13.8821
GRMZM2G172491	100382554	Cytochrome P450 71C1 (EC 1.14.-.-)(Protein benzoxazineless 4) [Source:UniProtKB/Swiss-Prot;Acc:Q43250]	Cytochrome P450, conserved site;"Cytochrome P450, E-class, group I";Cytochrome P450	4:3051214-3054036	0.274584	0.278484	1.33504	0.196301	0.775437	8.68297	8.87907	40.9048	6.95473	26.4352
GRMZM2G172559				1:255205790-255206097	0	0	1.72034	0	0	0	0	1.86573	0	0
GRMZM2G172657	100383480	hypothetical protein LOC100383480 [Source:RefSeq peptide;Acc:NP_001169599]	Transcription factor GRAS	7:161941686-161944142	0.409511	0.690729	1.30587	0.137137	0.520008	9.48641	16.4535	28.9188	3.81087	13.8821
GRMZM2G172834	100280951	annexin A4 [Source:RefSeq peptide;Acc:NP_001147343]	Annexin repeat;Annexin;"Annexin repeat, conserved site";"Annexin, plant"	4:79784327-79785919	0.551635	0.393171	1.07767	0.238928	0.276494	7.37832	5.48451	13.993	3.81087	4.27143
GRMZM2G173107			Fumarylacetoacetase, C-termi0l-like;"Fumarylacetoacetase, C-termi0l-related"	10:99813806-99815125	0.387085	1.57055	0.671892	0	0	1.05405	4.38761	1.86573	0	0
GRMZM2G173372	100381478	hypothetical protein LOC100381478 [Source:RefSeq peptide;Acc:NP_001167785]	Helix-loop-helix D0-binding	1:7991270-7993431	0.247048	0.985671	2.47272	0.235759	0.866143	5.27023	20.8411	50.3746	5.7163	20.2893
GRMZM2G173926	100194073	hypothetical protein LOC100194073 [Source:RefSeq peptide;Acc:NP_001132601]	UDP-glucuronosyl/UDP-glucosyltransferase	2:170671955-170674574	0.672913	1.43048	1.03374	0.761835	0.691526	10.5405	29.6163	16.7915	15.2435	16.0179
GRMZM2G174227				5:27127702-27128275	0.671589	1.70683	0.296643	0.562961	0	2.10809	5.48451	0.932863	1.90543	0
GRMZM2G174259			Myb/SANT-like domain	1:35047248-35060058	0.689493	1.26065	1.73142	0.321529	0.310009	12.6486	21.938	30.7845	5.71665	5.33945
GRMZM2G174396			HAD-superfamily hydrolase, subfamily IIB;HAD-like domain;Trehalose-phosphatase	7:100351590-100353678	0.42169	4.79327	4.72214	0.227686	0.208645	7.37832	86.6552	80.2263	4.76358	4.27143
GRMZM2G175288			Curculin-like (mannose-binding) lectin;Apple-like;"Protein ki0se, catalytic domain";PAN-2 domain;Serine-threonine/tyrosine-protein ki0se;"Protein ki0se, ATP binding site"	2:7315382-7322891	0.590068	2.51171	1.11353	0.815918	0.482113	25.2971	104.206	46.6432	35.2505	20.2893
GRMZM2G175629				3:23397834-23398314	0	1.22437	0.262483	0.274488	0	0	4.38761	0.932863	0.952717	0
GRMZM2G175904				7:12524161-12528855	0.673125	2.70888	0.581827	0	0	1.05405	4.38761	0.932863	0	0
GRMZM2G175910			UDP-glucuronosyl/UDP-glucosyltransferase	7:103973889-103975639	0.714095	0.467713	1.49247	0.236229	0.50445	14.7566	9.87211	29.8516	5.7163	11.7464
GRMZM2G176010				10:4340734-4341080	0	0	1.10302	0	0	0	0	1.86573	0	0
GRMZM2G176117	100217301	hypothetical protein LOC100217301 [Source:RefSeq peptide;Acc:NP_001137121]		8:171078417-171084240	0.327167	1.00221	0.556157	0.389488	0.790942	7.37832	21.938	12.1272	9.52717	18.5468
GRMZM2G176175	100271892	sister of indetermi0te spikelet 1 [Source:RefSeq peptide;Acc:NP_001139539]	Pathogenesis-related transcriptio0l factor/ERF, D0-binding	7:22015364-22026546	0.350144	0.446125	1.68674	0.375006	0.726422	9.48641	12.0659	44.7774	11.4326	21.3572
GRMZM2G176182			Protein of unknown function DUF1645	8:146017486-146018993	0.216796	0.294131	1.20976	0.331517	0.0646544	3.16214	4.38761	16.7915	5.7163	1.06786
GRMZM2G176245				5:177891969-177892767	0.226864	0	1.62416	0.315956	0.906617	1.05405	0	7.46291	1.90543	5.33929
GRMZM2G176272				5:9608563-9608852	0	1.06526	0.920649	0	0	0	1.0969	0.932863	0	0
GRMZM2G176289	100273484	hypothetical protein LOC100273484 [Source:RefSeq peptide;Acc:NP_001141393]	Helix-loop-helix D0-binding	4:160020999-160023829	0.450232	0.214468	1.70692	0.106932	0.431012	9.48641	4.38761	31.7174	1.90543	9.61072
GRMZM2G176841			TB2/DP1/HVA22 related protein	3:201254521-201260673	0.793941	1.20731	0.341344	0.686513	0	2.10809	3.2907	0.932863	1.90544	0
GRMZM2G177016			Root hair defective 3 GTP-binding	8:5064145-5064999	0.736368	1.23373	0.905305	0.800033	0.462103	5.27023	8.77521	6.53004	5.7163	3.20357
GRMZM2G177061			Protein ki0se, catalytic domain;"Serine/threonine-protein ki0se, active site"	5:145149829-145152915	0.871916	1.00478	2.18259	0.817581	0.683339	9.48641	12.0659	25.1873	11.4326	9.61072
GRMZM2G177070			ATPase, AAA-type, conserved site;"ATPase, AAA-type, core";"ATPase, AAA+ type, core"	2:41037677-41049192	0.578037	1.75395	0.910919	0.815182	0.887545	22.135	65.8141	33.5831	33.3451	35.2393
GRMZM2G177111				9:46100543-46103405	0.779775	0	2.27755	0	0.314302	8.43237	0	22.3887	0	3.20357
GRMZM2G177220	100285939	two-component response regulator ARR11 [Source:RefSeq peptide;Acc:NP_001152300]	Response regulator, plant B-type;"SANT, D0-binding";"HTH transcriptio0l regulator, Myb-type, D0-binding";Homeodomain-like;"Sig0l transduction response regulator, receiver domain";"Myb-like D0-binding domain, SHAQKYF class"	3:165939857-165943821	0.620431	0.307153	1.22946	0.385368	0.935201	23.189	10.969	44.7774	14.2908	34.1714
GRMZM2G177356	100381921	hypothetical protein LOC100381921 [Source:RefSeq peptide;Acc:NP_001168168]	C2 calcium-dependent membrane targeting	5:166974022-166975418	0.304505	0.816555	1.19433	0.0777381	0.362681	3.16214	8.77521	12.1272	0.952717	4.27143
GRMZM2G177407				1:87170552-87172666	0.566749	1.13226	0.99805	0	0	1.11341	2.29609	1.94272	0	0
GRMZM2G177592			Pathogenesis-related transcriptio0l factor/ERF, D0-binding	1:16403715-16404931	0	1.00661	0	0.827916	0.961109	0	2.1938	0	1.90543	2.13572
GRMZM2G177883			Leucine-rich repeat;"Protein ki0se, catalytic domain";"Leucine-rich repeat-containing N-termi0l domain, type 2";"Serine/threonine-protein ki0se, active site";"Protein ki0se, ATP binding site"	3:199347794-199351308	0.29199	0.685493	1.60295	0.296731	0.799745	10.5405	25.2287	55.9718	12.3853	32.0357
GRMZM2G177934	100286005	chemocyanin [Source:RefSeq peptide;Acc:NP_001152365]	Plastocyanin-like;Blue (type 1) copper domain;Cupredoxin	5:11500764-11501671	0	0.403852	1.10504	0	0.355434	0	2.1938	5.59718	0	2.13572
GRMZM2G177984				9:144770822-144773182	0.414358	0.702301	1.73755	0.113922	0.651153	3.16214	5.48451	13.0601	0.952717	5.33929
GRMZM2G177991				3:27860458-27861375	0.420782	0.288894	1.10861	0.362686	0.411473	3.16214	2.1938	8.39577	2.85815	3.20357
GRMZM2G178130				3:121470313-121472808	0	1.23717	0.68138	0.360621	0.408716	0	6.58141	3.73145	1.90543	2.13572
GRMZM2G178365				2:33078581-33080674	0.803662	0.91334	1.02927	0.845259	0.731773	16.8647	18.6473	20.523	19.0543	16.0179
GRMZM2G178537	100193654	hypothetical protein LOC100193654 [Source:RefSeq peptide;Acc:NP_001132220]	Transcriptio0l coactivator SAGA-type complex, Ada1/Tada1	10:104198545-104202279	0.864212	1.21201	0.778766	0.741046	0.90462	31.6214	42.7792	27.9859	26.6761	32.0357
GRMZM2G178637			Domain of unknown function DUF4216	5:158968956-158969839	0.282189	0.619083	1.11532	0.53182	0.682021	4.21618	8.77521	15.8587	7.62173	9.61072
GRMZM2G178641				5:158971609-158974018	0.881974	1.00336	0.264748	0.0540588	0.296744	15.8107	17.5504	4.66432	0.952717	5.33929
GRMZM2G178916		Putative uncharacterized protein [Source:UniProtKB/TrEMBL;Acc:C0HGU6]	Pectin lyase fold;COG4 transport;"Pectinesterase, catalytic"	9:151566272-151576052	0.964476	1.17165	0.600738	0.918559	0.861345	60.8827	72.7974	34.5159	61.9266	53.3959
GRMZM2G179071			Ribosomal R0 small subunit methyltransferase E	3:105072879-105073270	0	0	1.18867	0	0	0	0	1.86573	0	0
GRMZM2G179439				8:25151155-25151696	0.251961	0.52625	1.36624	0	0	1.05405	2.1938	5.59718	0	0
GRMZM2G179550				6:103844960-103846847	0	0	1.21614	0	0	0	0	4.66432	0	0
GRMZM2G179733	100194079	hypothetical protein LOC100194079 [Source:RefSeq peptide;Acc:NP_001132607]	Zinc finger, TRAF-type;Seven In Absentia Homolog-type	4:185701846-185703512	0.46964	0.247405	1.07923	0.337428	0.275738	8.43237	4.38761	18.6573	6.66902	5.33929
GRMZM2G179869			Exostosin-like	4:236413113-236413517	0	0	1.34398	0	0	0	0	0.932863	0	0
GRMZM2G180155				10:2039153-2041723	0.865477	0.913187	1.15164	0.744347	0.387811	24.2431	25.2287	31.7174	20.9598	10.6786
GRMZM2G180160			EGF-like;EGF;"EGF-like calcium-binding, conserved site";EGF-type aspartate/asparagine hydroxylation site;"Conca0valin A-like lectin/gluca0se, subgroup";Wall-associated receptor ki0se galacturo0n-binding domain;"EGF-like, type 3";"Protein ki0se, catalytic domain";"Serine/threonine-protein ki0se, active site";EGF-like calcium-binding	2:12635688-12640213	0.85128	1.26264	0.218292	0.755819	0.157367	33.7295	49.3606	8.39577	31.4397	6.40715
GRMZM2G180324	100194181	hypothetical protein LOC100194181 [Source:RefSeq peptide;Acc:NP_001132700]	Nucleotide-diphospho-sugar transferase, predicted	8:161258876-161260779	0.911695	1.09321	0.193312	0.662807	0.568751	15.8107	20.8411	3.73145	15.2435	12.8143
GRMZM2G180435				5:214130207-214130510	0	1.08189	0	0.936486	0	0	1.0969	0	0.952717	0
GRMZM2G180876			Protein of unknown function DUF1423, plant;"Zinc finger, PHD-type"	2:157937962-157939498	0.703469	1.36104	1.38124	0.997109	0.507092	10.5405	20.8411	20.523	17.1489	8.54286
GRMZM2G181231	100286253	protein ki0se domain containing protein [Source:RefSeq peptide;Acc:NP_001152612]	Protein ki0se, catalytic domain;"Serine/threonine-protein ki0se, active site";"Protein ki0se, ATP binding site"	1:223828091-223830114	0.421993	0.290999	1.49548	0.251627	0.65333	9.48641	6.58141	32.6502	6.66902	17.0857
GRMZM2G181258	542254	Thioredoxin M-type, chloroplastic Precursor (Trx-M) [Source:UniProtKB/Swiss-Prot;Acc:Q41864]	Thioredoxin, conserved site;Thioredoxin;Thioredoxin domain;Thioredoxin-like fold	10:16218810-16219788	0.476491	0.121753	1.72576	0.0931117	0.317817	4.21618	1.0969	14.9258	0.952717	3.20357
GRMZM2G181470				9:76263402-76264909	0	1.02652	1.46438	0.396019	0.686344	0	9.87211	13.993	3.81087	6.40715
GRMZM2G300119				5:140528291-140529002	0.778313	0	1.1737	0	0	3.16214	0	4.66432	0	0
GRMZM2G300718				7:168720517-168741026	0.16641	0.527572	1.0177	0.153934	0.52812	1.05405	3.2907	6.53004	0.952717	3.20357
GRMZM2G301087				1:274790610-274801544	0.391029	0.67039	1.27282	0.107214	0.620095	3.16214	5.48451	10.2615	0.952717	5.33929
GRMZM2G301909				9:97781309-97783647	0.773136	0.880955	3.6494	0.324555	0.766871	7.37832	8.77521	33.5831	3.81087	8.54286
GRMZM2G302142			Restriction endonuclease, type II, EcoRII, N-termi0l;Transcriptio0l factor B3	4:214210267-214215046	0.377019	1.78629	1.26518	0.874526	0.634031	4.21618	19.7442	13.993	10.4799	7.475
GRMZM2G302528	100383678	hypothetical protein LOC100383678 [Source:RefSeq peptide;Acc:NP_001169788]		5:4099667-4100642	0.349952	0.272508	1.35858	0.390185	0.772768	4.21618	3.2907	14.9258	5.7163	10.6786
GRMZM2G302575			Protein of unknown function DUF659	3:229342736-229344366	0.746727	1.11644	0.565169	0.641309	0.394366	18.9728	27.4225	13.993	16.1962	9.61072
GRMZM2G303361			Protei0se inhibitor I25, cystatin, conserved region	1:15498577-15499091	0.313664	0	1.38994	0.240528	0.81683	1.05405	0	4.66432	0.952717	3.20357
GRMZM2G303739			Myb/SANT-like domain	4:31835919-31840471	0.589114	0.991387	1.15178	0.46725	0.502921	15.8107	25.2287	29.8516	12.3853	12.8143
GRMZM2G304528			C2 calcium-dependent membrane targeting	9:24558954-24559620	0.29121	0	1.31943	0	0	1.05405	0	4.66432	0	0
GRMZM2G304933				4:166891899-166892727	0.704431	1.57346	1.72947	0.260665	0.618204	4.21618	9.87211	10.2615	1.90543	4.27143
GRMZM2G305216			Protein synthesis factor, GTP-binding;Small GTP-binding protein	5:136352396-136355901	0.556821	1.41743	0.982581	0.753098	0.827522	11.8705	30.3238	20.3789	18.1025	19.2214
GRMZM2G305244	100276090	hypothetical protein LOC100276090 [Source:RefSeq peptide;Acc:NP_001143438]	Zinc finger, GRF-type	9:101493141-101495062	0.370513	0.292782	1.8204	0.647104	0	1.05405	3.2907	16.7915	7.62173	0
GRMZM2G305311	100274907	hypothetical protein LOC100274907 [Source:RefSeq peptide;Acc:NP_001142632]		2:49641206-49646139	0.622771	0	1.79381	0.461204	0.807959	4.21618	0	11.8082	3.81087	6.40715
GRMZM2G305329			Barwin-like endogluca0se	10:145173826-145178977	0.161748	0.169241	1.33719	0	0	1.05405	1.09691	8.39577	0	0
GRMZM2G305401				2:42631875-42632196	0.963317	0	4.78285	0.740873	0	1.05405	0	5.59718	0.952717	0
GRMZM2G305569				4:201910325-201912077	0.401503	0.848345	2.38406	0.80926	0.712738	7.76553	16.2428	44.3595	17.4015	14.95
GRMZM2G306094	100193582	hypothetical protein LOC100193582 [Source:RefSeq peptide;Acc:NP_001132161]	Exonuclease, phage-type/RecB, C-termi0l;Putative phage-type endonuclease;YqaJ viral recombi0se family	10:126328521-126331867	0.531217	0.427476	1.07495	0.346563	0.665709	8.43237	6.58141	15.8587	5.7163	11.7464
GRMZM2G306105	100274526	hypothetical protein LOC100274526 [Source:RefSeq peptide;Acc:NP_001142355]		10:83469812-83470903	0.102965	0	2.96822	0.0787574	0.460254	1.05405	0	28.9188	0.952717	5.33929
GRMZM2G307341				2:126619188-126625069	0.323587	2.99503	1.13215	0	0	1.05404	9.87211	3.73145	0	0
GRMZM2G308064			NB-ARC;Disease resistance protein	4:203637271-203646991	0.768013	1.5964	0.879353	0.939216	0.91408	51.6483	103.109	57.8375	62.8793	59.8
GRMZM2G308219			Transcription factor TFIID, subunit 8, C-termi0l;Bromodomain transcription factor	3:135879672-135881139	0.618351	0.890147	1.01538	0.657284	0.810028	14.7566	20.8411	23.3216	17.1489	20.2893
GRMZM2G308365			Protein ki0se-like domain;Serine/threonine-protein ki0se domain;"Protein ki0se, catalytic domain";"Serine/threonine-protein ki0se, active site";Serine-threonine/tyrosine-protein ki0se;"Protein ki0se, ATP binding site"	10:145599365-145600720	0	1.88214	5.64014	0	0.603478	0	26.3256	74.6291	0	9.61072
GRMZM2G308503	100276983	hypothetical protein LOC100276983 [Source:RefSeq peptide;Acc:NP_001144134]		7:122956535-122957381	0.165722	0.166197	2.3782	0.261266	0.448907	1.05405	1.0969	14.9258	1.90543	3.20357
GRMZM2G308619			Serine/threonine-protein ki0se domain;"Protein ki0se, catalytic domain";"Serine/threonine-protein ki0se, active site"	3:1690511-1693556	0.297541	0.412621	1.27327	0.354763	0.412172	6.32428	8.77521	26.1202	8.57445	9.61072
GRMZM2G309063	100170242	LOC100170242 [Source:RefSeq peptide;Acc:NP_001123595]	Zinc finger, RING-type;"Seven-in-absentia protein, TRAF-like domain";Seven In Absentia Homolog-type;"Zinc finger, SIAH-type";"Seven-in-absentia protein, si0";"Zinc finger, RING/FYVE/PHD-type";TRAF-type	3:1615719-1633527	0.465508	1.22631	0.6109	0.94049	0.556871	17.2149	27.7746	20.523	27.6288	25.6286
GRMZM2G309216				3:79207842-79208680	0.286518	0.200736	1.39297	0.0769718	0.707057	3.16214	2.1938	14.9258	0.952717	8.54286
GRMZM2G309380			Protein of unknown function DUF26;"Protein ki0se, catalytic domain";"Serine/threonine-protein ki0se, active site";Serine-threonine/tyrosine-protein ki0se	7:154646611-154653119	0.597236	0.19544	1.09906	0.173824	0.115099	20.0269	6.58141	35.4488	6.66902	4.27143
GRMZM2G309539				3:153395179-153396176	0.442105	1.0688	2.42261	0.595369	0.343175	1.32659	3.2907	7.25837	1.90543	1.06786
GRMZM2G309643			Protein of unknown function DUF863, plant	10:23242232-23242858	0.73682	1.35208	0.643101	0.846228	0.382183	4.21618	7.67831	3.73145	4.76358	2.13572
GRMZM2G309747			Auxin responsive SAUR protein	2:184337232-184337951	0.543503	0.25908	1.21335	0.194171	0.445109	2.10809	1.0969	4.66432	0.952717	2.13572
GRMZM2G309899			Zinc finger, CCHC-type	9:148099091-148113954	0.85179	1.69431	0.256907	0.899814	0.800978	31.6214	60.3296	9.32863	34.2978	29.9
GRMZM2G310298	100191961	hypothetical protein LOC100191961 [Source:RefSeq peptide;Acc:NP_001130857]	Reticulon;Lecithin:cholesterol acyltransferase	8:150503771-150505937	0.733451	1.03732	1.47896	0.870607	0.324089	7.37832	10.969	14.9258	10.4799	3.20357
GRMZM2G311396			Chloramphenicol acetyltransferase-like domain;Transferase	8:108243044-108244103	0.340493	0.511156	1.03574	0	0.604717	5.27023	7.67831	14.9258	0	9.61072
GRMZM2G311752				2:37700693-37700909	0	0	8.42826	0	0	0	0	2.79859	0	0
GRMZM2G312068				5:108505179-108505348	0	0	10.3507	0	0	0	0	0.932863	0	0
GRMZM2G313272			Rossmann-like alpha/beta/alpha sandwich fold;"Late embryogenesis abundant protein, group 2";Asparagine synthase	1:45698315-45704016	0.74816	0.479914	1.81444	0.345616	0.633296	22.135	14.2597	52.2404	11.4326	20.2893
GRMZM2G313670				7:150075578-150080212	0.43172	1.58239	0.386033	0.65291	0.488421	16.4913	60.3296	13.993	29.2276	21.1358
GRMZM2G314328	4055896	cytochrome c biogenesis FN [Source:RefSeq peptide;Acc:YP_588359]	Cytochrome c assembly protein;Cytochrome c-type biogenesis protein;Cytochrome c-type biogenesis protein CcbS	1:234788954-234793861	0.271163	1.08658	0.553058	0.447831	0.977727	18.9728	73.4924	37.1503	31.4397	66.1535
GRMZM2G314451				9:75328927-75329500	0	1.4828	0.422511	0.661769	0.253078	0	6.58141	1.86573	2.85815	1.06786
GRMZM2G314490			CCT domain-like	9:75317781-75319770	0.598848	0.996825	1.19265	0.788234	0.784496	5.27023	8.77521	10.2615	7.62173	7.475
GRMZM2G315321	100281138	ethylene-responsive element binding protein 2 (LOC100281138), mR0 [Source:RefSeq D0;Acc:NM_001154057]		1:17525174-17527172	0.384513	0.440543	2.86391	0.23717	0.683701	8.96908	10.2226	62.5791	6.49113	17.8037
GRMZM2G315431	100281562	ubiquitin-protein ligase [Source:RefSeq peptide;Acc:NP_001147953]	U box domain;Armadillo;"Zinc finger, RING/FYVE/PHD-type";Armadillo-like helical	7:103904513-103907063	0.502703	0.672064	1.76031	0.431213	0.35592	12.6486	17.5504	41.9789	13.338	10.6786
GRMZM2G316211				1:271405749-271405925	0	0	11.0364	0	0	0	0	0.932863	0	0
GRMZM2G316366			Transcription factor, MADS-box	5:177268177-177269968	0.794964	2.39245	0.685886	0.329814	0	2.10809	6.58141	1.86573	0.952717	0
GRMZM2G316904	100275694	hypothetical protein LOC100275694 [Source:RefSeq peptide;Acc:NP_001143192]		8:152240804-152244983	0.825204	1.09442	0.716869	0.613469	0.845831	45.2762	57.7352	38.1331	34.1332	45.8097
GRMZM2G317285	100383988	hypothetical protein LOC100383988 [Source:RefSeq peptide;Acc:NP_001170072]	Pentatricopeptide repeat	3:197397402-197398628	0.751379	1.25013	1.89484	0.673515	0.555655	6.32428	10.969	15.8587	6.66902	5.33929
GRMZM2G317783			HAT dimerisation	3:194556173-194556519	0	1.95751	0	0	0	0	2.1938	0	0	0
GRMZM2G318039				4:183213325-183224953	0.141447	0.439172	1.11964	0.37054	0.695583	1.05405	3.2907	8.39577	2.85815	5.33929
GRMZM2G318121				8:138416902-138424121	0.743763	0.836785	1.85839	0.632743	0.754543	15.5468	17.8457	37.4755	15.4975	17.9179
GRMZM2G318418				5:74693808-74694314	0.953015	1.63166	0	0.87082	0.671533	3.16214	5.48451	0	2.85815	2.13572
GRMZM2G318843			IQ motif, EF-hand binding site	7:168019883-168022652	0.455932	1.33553	0.818545	0.514307	0.63313	14.7566	41.6823	25.1873	18.1016	21.3572
GRMZM2G319138			ABC transporter-like;ABC-2 type transporter;"ATPase, AAA+ type, core";Plant PDR ABC transporter associated	10:99226681-99244470	0.492082	2.08337	1.77469	0.290648	0.813637	34.7835	143.694	122.205	20.9598	56.5965
GRMZM2G319250			Domain of unknown function DUF4283;"Zinc finger, CCHC-type"	10:18390565-18393367	0.568759	1.42579	0.289775	0.461877	0.453618	22.135	54.8451	11.1944	19.0543	18.1536
GRMZM2G319928			Brix domain	4:167098252-167101762	0.33822	0.339383	1.84583	0.584327	0.680592	3.16214	3.2907	17.7244	5.7163	6.40715
GRMZM2G321360			HAT dimerisation	3:158752576-158752849	0	1.27561	0	0	0	0	1.0969	0	0	0
GRMZM2G322129	100194083	hypothetical protein LOC100194083 [Source:RefSeq peptide;Acc:NP_001132610]	Armadillo-like helical	5:84097804-84102156	0.439316	1.27611	1.33553	0.671911	0.86554	20.0269	57.0389	57.8375	34.2978	42.7143
GRMZM2G322819			Peptidase S9A, oligopeptidase, N-termi0l;"Peptidase S9, prolyl oligopeptidase, catalytic domain";"Peptidase S9, serine active site";"Peptidase S9A, oligopeptidase, N-termi0l beta-propeller";"Peptidase S9A, prolyl oligopeptidase"	2:18485492-18489852	0.942846	0.940977	2.75473	0.053379	0.183469	29.5133	29.6163	82.092	1.90543	6.40715
GRMZM2G322899				1:281768810-281769464	0	0	1.14899	0	0	0	0	4.66432	0	0
GRMZM2G323239				5:74760611-74762940	0.238672	0	1.51003	0	0.432724	1.05405	0	6.53004	0	2.13572
GRMZM2G323309			Tetratricopeptide-like helical;Pentatricopeptide repeat	2:38197850-38200016	0.734068	0.81259	1.14058	0.798072	0.760759	25.2971	27.4225	39.1803	28.5815	26.6964
GRMZM2G324340			Nucleic acid-binding, OB-fold;"R0 polymerase, Rpb8"	2:109843132-109844990	0	0.764149	2.49384	0.327068	0.187019	0	4.38761	11.1944	1.90543	1.06786
GRMZM2G324464				5:30794883-30797302	0.632736	0	1.12986	0	0.635785	2.10809	0	3.73145	0	2.13572
GRMZM2G324956	100284632	LOC100284632 (umc2656), mR0 [Source:RefSeq D0;Acc:NM_001157527]	Heat shock protein Hsp20	4:239529031-239529824	0.14779	0.606463	1.2552	0.433347	0.504272	1.05405	4.38761	8.39577	3.81087	4.27143
GRMZM2G324999	100284462	WRKY69 - superfamily of TFs having WRKY and zinc finger domains [Source:RefSeq peptide;Acc:NP_001150829]	D0-binding WRKY	1:216633235-216638142	0.0746007	0.38389	1.16754	0.0582886	0	1.05405	5.48451	15.8587	0.952717	0
GRMZM2G325285			Tetratricopeptide-like helical;"Clathrin, heavy chain/VPS, 7-fold repeat"	5:1715365-1722042	0.57931	1.6577	0.599188	0.823674	0.97031	20.0269	55.942	20.523	28.5815	33.1036
GRMZM2G325687				10:34505137-34514507	0.525198	0.41498	1.8844	0.441035	0.889151	4.21618	3.2907	14.9258	3.81087	7.475
GRMZM2G325693	100277209	hypothetical protein LOC100277209 [Source:RefSeq peptide;Acc:NP_001144316]		5:176922128-176923226	0.349504	1.80221	0.735341	0.297058	0.674499	3.16214	16.4535	6.53004	2.85815	6.40715
GRMZM2G326258			Transposase, Tnp1/En/Spm-like	10:107317900-107320765	0.609192	1.55145	1.08731	0.78653	0.766402	5.27023	13.1628	9.32863	6.66902	6.40715
GRMZM2G326924			Domain of unknown function DUF4371	6:43699815-43700225	0	1.34683	0	0	0	0	2.1938	0	0	0
GRMZM2G327175			HAT dimerisation;Protein of unknown function DUF659	1:121640098-121641890	0.984671	0.467795	1.13322	0.42535	0.845499	31.6214	14.2597	35.4488	13.338	25.6286
GRMZM2G327349			D0-binding WRKY	3:49564574-49568298	0.110866	0.620394	1.28503	0.0417999	0.682317	2.10809	12.0659	23.3216	0.952717	14.95
GRMZM2G327605			Homeobox domain, ZF-HD class;Homeodomain-like;EMSY N-termi0l domain	1:238682437-238687818	0.495183	1.072	0.525407	0.381937	0.237263	13.7026	28.5194	13.993	10.4799	6.40715
GRMZM2G327740				10:148354510-148355237	0.762954	0.977397	1.23673	0.290248	0.332816	5.27023	6.58141	8.39577	1.90543	2.13572
GRMZM2G327893				10:39190351-39191354	0.432455	0.461318	1.29583	0.181083	0.106213	4.21618	4.38761	12.1272	1.90543	1.06786
GRMZM2G328963				2:21153768-21156714	0.440625	1.11136	0.556456	0.671708	0.379545	3.75454	9.30622	4.66432	5.7163	3.20357
GRMZM2G330308				9:116969131-116969594	0	0.565909	1.22585	0	0	0	2.1938	4.66432	0	0
GRMZM2G330519			AATF leucine zipper-containing domain	10:129122543-129124049	0.501512	0.519959	1.03588	0.296578	0.17274	3.16214	3.2907	6.53004	1.90543	1.06786
GRMZM2G331638	100285898	dopamine beta-monooxyge0se [Source:RefSeq peptide;Acc:NP_001152259]	Uncharacterised conserved protein UCP037471;Cytochrome b561/ferric reductase transmembrane;DOMON related	1:24741557-24743308	0.325258	0.327969	1.36978	0.293018	0.339832	5.27023	5.48451	21.4559	5.7163	6.40715
GRMZM2G331844				5:181440753-181446379	0.20899	0.557605	1.12795	0.096016	0.548267	2.10809	5.50256	11.1944	0.952717	5.33929
GRMZM2G332430				4:133413576-133424460	0.76463	0.411384	1.60701	0.458223	0.996719	14.7566	7.67831	30.7845	8.57445	18.1536
GRMZM2G332512				8:21620000-21621116	0.745861	1.10856	0.326435	0.736875	0.16056	4.57087	7.06895	1.9791	5.2858	1.11942
GRMZM2G332801	100383906	hypothetical protein LOC100383906 (LOC100383906), mR0 [Source:RefSeq D0;Acc:NM_001176530]		6:48893103-48894089	0	0.126304	1.05315	0.433999	0.951074	0	2.1938	17.7244	8.57445	18.1536
GRMZM2G333054			Transketolase, N-termi0l	9:110377268-110378504	0.621325	0.841155	1.10858	0.351301	0.806129	3.16214	4.38761	5.59718	1.90543	4.27143
GRMZM2G333501				9:52780190-52782099	0	1.68239	2.4791	0.511601	0	0	3.2907	4.66432	0.952717	0
GRMZM2G333591			E2F Family;Transcription factor E2F/dimerisation partner (TDP);Winged helix-turn-helix transcription repressor D0-binding	2:223993794-223997480	0.637605	1.29749	0.104623	0.622916	0.119162	11.5945	23.0349	1.86573	11.4326	2.13572
GRMZM2G333861			Domain of unknown function DUF4009;AMP-dependent synthetase/ligase;"AMP-binding, conserved site"	8:163203355-163205946	0.867508	1.67675	1.01504	0.83489	0.686585	15.8411	31.8101	17.7244	19.0543	14.9459
GRMZM2G334061			WD40/YVTN repeat-like-containing domain;WD40 repeat;"WD40 repeat, conserved site";WD40-repeat-containing domain	8:111712903-111716729	0.474435	1.01387	0.0601735	0.56921	0.142261	7.37832	15.3566	0.932863	8.57445	2.13572
GRMZM2G334181	100281111	protein ki0se [Source:RefSeq peptide;Acc:NP_001147502]	Protein of unknown function DUF26	6:36482961-36484116	0.42004	1.24736	0.257798	0	0.119666	3.16214	9.87211	1.86573	0	1.06786
GRMZM2G334319			Myb/SANT-like domain	4:166615362-166616096	0.24445	0	1.97014	0	0.74704	1.05405	0	8.39577	0	3.20357
GRMZM2G334584		RXO1 disease resistance protein [Source:UniProtKB/TrEMBL;Acc:Q5BMB3]	NB-ARC;Disease resistance protein	6:8100150-8105044	0.84468	1.06959	0.212486	0.686828	0.54245	57.7547	69.6173	13.993	45.7304	35.2393
GRMZM2G334612				2:28129304-28130859	0.441368	1.31449	0.488777	0.31488	0.99763	5.27023	15.3566	5.59718	3.81087	11.7464
GRMZM2G334917				3:47130880-47138985	0.859278	2.67931	0.731513	0.94043	0.567518	29.5133	88.849	24.2544	32.3924	19.2214
GRMZM2G335097				4:195115750-195121921	0.827791	1.33748	0.451212	0.373314	0.728207	10.5405	16.4535	5.59718	4.76358	9.61072
GRMZM2G335280			Lipase, GDSL	5:205896114-205898141	0.407191	1.98244	0.799893	0.523351	0.305323	6.32428	29.6163	12.1272	9.52717	5.33929
GRMZM2G335533			Cwf15/Cwc15 cell cycle control protein	3:210268720-210269309	0	0	1.12559	0	0.207082	0	0	5.59718	0	1.06786
GRMZM2G335564	845186	0D(P)H-quinone oxidoreductase subunit 6, chloroplastic (EC 1.6.5.-)(0D(P)H dehydroge0se subunit 6)(0DH-plastoquinone oxidoreductase subunit 6) [Source:UniProtKB/Swiss-Prot;Acc:P46621]	0DH-quinone oxidoreductase, subunit D;"0DH:ubiquinone/plastoquinone oxidoreductase, chain 6"	2:172718411-172723689	0.0640007	1.62321	0.358314	0.709599	0.720007	2.10809	48.2637	11.1944	20.9598	20.2893
GRMZM2G335685	100279084	hypothetical protein LOC100279084 [Source:RefSeq peptide;Acc:NP_001145606]	Protein of unknown function DUF581	5:197830136-197830892	0.165111	0	1.77022	0	0.591436	1.05405	0	11.1944	0	4.27143
GRMZM2G336908	100282823	riboflavin biosynthesis protein ribAB [Source:RefSeq peptide;Acc:NP_001149201]	GTP cyclohydrolase II;DHBP synthase RibB;Riboflavin biosynthesis protein RibA;DHBP synthase RibB-like alpha/beta domain	8:116376808-116380944	0.833963	1.25872	0.676188	0.378263	0.269014	25.2971	37.2946	19.5901	12.3853	8.54286
GRMZM2G336918			Profilin, plant;Profilin/allergen	4:232849405-232849950	0.26834	1.67669	0	0.748077	0.570238	1.05405	6.58141	0	2.85815	2.13572
GRMZM2G337594		Putative uncharacterized protein [Source:UniProtKB/TrEMBL;Acc:B6SPS4]		9:89292908-89309409	0.308921	0.310111	1.0548	0.518117	0.588503	1.05405	1.0969	3.73155	1.90545	2.13572
GRMZM2G337894			Protein of unknown function DUF3490	2:195799190-195799971	0	0.124002	1.6138	0	0	0	1.0969	13.993	0	0
GRMZM2G338395			Retrotransposon gag protein	1:162366798-162410087	0.378775	1.53158	0.615177	0.961327	0.820715	9.48641	37.2946	14.9258	25.7234	21.3572
GRMZM2G338809	100382111	hypothetical protein LOC100382111 (LOC100382111), mR0 [Source:RefSeq D0;Acc:NM_001174872]	Ammonium transporter;Ammonium transporter AmtB-like;Blood group Rhesus C/E/D polypeptide	1:296787365-296790975	0.13461	0.732469	1.2515	0.255713	0.311943	2.54286	14.3984	23.3129	5.7163	6.80198
GRMZM2G339117	100279013	hypothetical protein LOC100279013 [Source:RefSeq peptide;Acc:NP_001145555]		2:6597928-6598629	0.564621	0.196172	1.72111	0	0.357713	3.16214	1.0969	9.32863	0	2.13572
GRMZM2G339585				8:36228150-36229238	0	1.50652	0	0	0	0	2.1938	0	0	0
GRMZM2G340542			Helicase, ATP-dependent, c2 type	1:40634724-40636585	0.676057	1.11551	0.552707	0.510843	0.984206	11.5945	18.6473	9.32863	8.57445	16.0179
GRMZM2G340578			Sodium/calcium exchanger membrane region	5:15464411-15466298	0.317239	0.771577	2.5651	0.166543	0.193277	4.21618	10.969	32.6502	2.85815	3.20357
GRMZM2G340763			SNF2-related	2:39910669-39911638	0.49084	1.22078	0.191962	0.31978	0.145125	7.37832	17.5504	2.79859	4.76358	2.13572
GRMZM2G341439			Myb/SANT-like domain	3:127734337-127736827	0.066973	1.11326	1.10535	0.395628	0.634829	2.10809	34.0039	34.5159	12.3853	19.2214
GRMZM2G341918			Vacuolar protein sorting-associate Vta1, N-termi0l;Protein of unknown function DUF605	1:6067322-6077435	0.55853	1.13825	0.744879	0.487487	0.911187	25.2971	51.5544	33.5831	23.8179	42.7143
GRMZM2G342107			No apical meristem (0M) protein	2:3439596-3440686	0.954125	1.15784	0.308371	0.916688	0.882191	11.5945	14.2597	3.73145	12.3853	11.7464
GRMZM2G342281			Clathrin adaptor, phosphoinositide-binding, GAT-like;ANTH;"Epsin-like, N-termi0l";ENTH/VHS	1:127101393-127105304	0.670437	1.29159	0.419597	0.644459	0.582865	17.9188	34.0039	11.1944	18.1016	16.0179
GRMZM2G342351				5:215981682-215983305	0.783494	1.39475	0.912523	0.39764	0.695485	10.5405	18.6473	12.1272	5.7163	9.61072
GRMZM2G342461				6:43378221-43380070	0	1.3052	0	0	0.66881	0	2.1938	0	0	1.06786
GRMZM2G342856	100284421	N-acetyltransferase [Source:RefSeq peptide;Acc:NP_001150788]	Acyl-CoA N-acyltransferase;GCN5-related N-acetyltransferase	1:287341949-287342703	0.916597	0.178791	3.28271	0.135213	0.307108	5.27023	1.0969	18.6573	0.952717	2.13572
GRMZM2G342907			Sulphate anion transporter;Sulphate transporter;Sulphate transporter/antisigma-factor antagonist STAS;"Sulphate anion transporter, conserved site"	9:149179862-149183438	0.128965	2.05242	0.0579627	0.171412	0.295937	4.21618	65.8141	1.86573	5.7163	9.61072
GRMZM2G343361				2:197667448-197668705	0	0	1.28183	0	0.34267	0	0	3.73145	0	1.06786
GRMZM2G343972	100217033	hypothetical protein LOC100217033 [Source:RefSeq peptide;Acc:NP_001136879]	Zinc finger, RING-type;"Zinc finger, RING/FYVE/PHD-type";"von Willebrand factor, type A"	1:233639015-233641433	0.626154	0.76978	1.38222	0.55275	0.599175	15.8107	19.7442	33.5831	16.1962	17.0857
GRMZM2G344046			Myb/SANT-like domain	7:92776248-92777094	0.63794	0.211986	1.11494	0.569895	0.856234	3.16214	1.0969	5.59718	2.85815	4.27143
GRMZM2G344388	100272290	hypothetical protein LOC100272290 [Source:RefSeq peptide;Acc:NP_001140249]	Serine/threonine-protein ki0se domain;"Protein ki0se, catalytic domain";"Serine/threonine-protein ki0se, active site";"Protein ki0se, ATP binding site"	1:28609935-28611394	0.189747	0.629927	1.13994	0.271732	0.565846	2.10809	5.48451	12.1272	3.81087	7.475
GRMZM2G344416			Cyclin, C-termi0l;Cyclin-related;"Cyclin, N-termi0l"	1:28632207-28640021	0.897564	1.22493	1.23369	0.566062	0.871922	21.0809	28.5194	27.9859	14.2908	21.3572
GRMZM2G344630	100281104	GTP binding protein [Source:RefSeq peptide;Acc:NP_001147495]	Protein of unknown function DUF567	3:185988046-185989025	0.64636	0.519599	1.68051	0.379167	0.659292	5.27023	4.38761	13.0601	3.81087	6.40715
GRMZM2G344861		Putative uncharacterized protein [Source:UniProtKB/TrEMBL;Acc:C4J804]		3:211838326-211839839	0	0	1.00133	0	0	0	0	1.86573	0	0
GRMZM2G345128			Pentatricopeptide repeat	9:111856337-111857444	0.50166	0.805368	1.41274	0.306688	0.756397	7.37832	12.0659	21.4559	4.76358	11.7464
GRMZM2G345622	100278220	hypothetical protein LOC100278220 [Source:RefSeq peptide;Acc:NP_001145039]	Peptidase S8/S53, subtilisin/kexin/sedolisin;"Peptidase S8, subtilisin, Ser-active site";"Peptidase S8, subtilisin-related";"Protease-associated domain, PA";"Protei0se inhibitor I9, subtilisin propeptide"	2:227301169-227304875	0.402666	0.595854	1.62056	0.312936	0.895466	11.5945	17.5504	44.7774	10.4799	28.8322
GRMZM2G345776				1:223380905-223381357	0	0	1.35286	0	0	0	0	0.932863	0	0
GRMZM2G346682			Amino acid/polyamine transporter I;Cationic amino acid transporter	8:6518114-6519254	0.254815	1.97515	0	0.993189	0.705689	3.16214	24.1318	0	12.3853	8.54286
GRMZM2G346995				8:148179995-148182680	0	1.38428	0.898097	0.872689	0.332301	0	4.38761	2.79859	2.85815	1.06786
GRMZM2G347174			Divalent ion symporter	5:31562393-31565125	0.374178	0.0481063	1.75492	0.036242	0.71675	8.43237	1.0969	38.2474	0.952717	18.1536
GRMZM2G347201			K+ potassium transporter	1:258111489-258113741	0.453698	0.275242	1.0178	0.778198	0.61214	7.37832	4.38761	16.7915	12.3853	9.61072
GRMZM2G347284				10:44012222-44012453	0	1.81151	0	0	0	0	1.0969	0	0	0
GRMZM2G347488	100275505	hypothetical protein LOC100275505 [Source:RefSeq peptide;Acc:NP_001143037]		2:44965943-44966908	0.232464	1.0546	1.70964	0.34309	0.601153	2.10809	9.87211	14.9258	3.81087	6.40715
GRMZM2G347691		Putative uncharacterized protein 9C20.3b [Source:UniProtKB/TrEMBL;Acc:Q5NKP9]	Peptidase C48, SUMO/Sentrin/Ubl1	1:218341654-218345611	0	0.613602	1.6772	0	0.736131	0	25.2287	69.9648	0	29.9
GRMZM2G347979				7:89449529-89451694	0.503041	0.772828	5.03918	0.301039	0.230277	4.21618	6.58141	41.9789	2.85815	2.13572
GRMZM2G349406				3:213881749-213885820	0	0	2.50464	0	0	0	0	0.932871	0	0
GRMZM2G349547			Aspartate/ornithine carbamoyltransferase, carbamoyl-P binding;Ornithine carbamoyltransferase;"Aspartate/ornithine carbamoyltransferase, Asp/Orn-binding domain"	9:153374708-153377277	0.848143	0.436055	2.61854	0.183898	0	8.43237	4.38761	26.1202	1.90543	0
GRMZM2G349568				4:233647938-233657820	0.129248	1.55516	0.937543	0.610112	0.813637	1.05405	13.1628	7.46291	5.7163	7.47501
GRMZM2G349895				6:90046170-90048507	0.512151	1.20062	1.16202	0.653718	0.95218	14.468	33.2765	31.8927	18.2908	25.5348
GRMZM2G350165	100274099	hypothetical protein LOC100274099 [Source:RefSeq peptide;Acc:NP_001141950]	Helix-loop-helix D0-binding	2:181310637-181313797	0.736113	1.11575	0.511954	0.721335	0.78645	12.6486	19.7442	8.39577	15.2435	16.0179
GRMZM2G350658			Phosphatidyl serine synthase	2:196700575-196747432	0.0860902	0.436472	1.42796	0.494584	0.242452	1.05405	5.48451	17.7244	6.66902	3.20357
GRMZM2G350662		Putative uncharacterized protein [Source:UniProtKB/TrEMBL;Acc:B6UBN9]		4:233809791-233810388	0.328893	0	1.46443	0	0	1.05405	0	4.66432	0	0
GRMZM2G350918			Leucine-rich repeat;"Conca0valin A-like lectin/gluca0se, subgroup";"Protein ki0se, catalytic domain";"Leucine-rich repeat-containing N-termi0l domain, type 2";"Serine/threonine-protein ki0se, active site"	9:74480746-74484663	0.496503	1.19117	1.66708	0.73884	0.759699	24.468	58.6602	79.688	40.9668	40.5786
GRMZM2G351122			Zinc finger, TFIIB-type;Transcription factor TFIIB related	3:23637452-23638893	0.52037	1.34056	0.343664	0.758713	0.125084	4.21618	10.969	2.79859	6.66902	1.06786
GRMZM2G351129				9:49684002-49694061	0	4.52046	0	0	0	0	3.2907	0	0	0
GRMZM2G351264				1:169904968-169905434	0	0	2.29468	0	0	0	0	4.66432	0	0
GRMZM2G351346			Ribosomal protein L2, domain 3;"Ribosomal protein L2, C-termi0l";Ribosomal protein L2	1:56021909-56034144	0.296191	1.82119	0.511902	0.922541	0.439799	2.10811	13.1628	3.73146	6.66903	3.20358
GRMZM2G351454			APO domain	5:174329602-174331620	0.952276	1.21558	1.83086	0.581368	0.987924	15.5673	20.3808	28.7663	11.2335	18.5785
GRMZM2G351493			Oligopeptide transporter OPT superfamily	1:96126434-96129450	0.962731	1.44945	0.848936	0.953734	0.971129	16.8647	25.0682	14.9258	17.1489	17.0857
GRMZM2G351583				3:103096909-103097287	0.981381	0.969006	1.69832	0.441024	0.488152	2.10809	2.1938	3.73145	0.952717	1.06786
GRMZM2G351747	100383272	hypothetical protein LOC100383272 [Source:RefSeq peptide;Acc:NP_001169403]	Lysozyme-like domain;"Lytic transglycosylase-like, catalytic"	4:236635244-236648588	0.51293	1.15559	1.08482	0.339239	0.955508	15.8107	35.1008	32.6502	10.4799	27.7643
GRMZM2G351895				3:29469801-29471374	0.617819	1.07698	1.04684	0.682371	0.225279	5.27023	9.87211	9.32863	6.66902	2.13572
GRMZM2G351945			Transposase, Ptta/En/Spm, plant	1:172076033-172078533	0.923196	0.80335	1.08456	0.972475	0.84422	28.4592	24.1318	32.6502	31.4397	26.6964
GRMZM2G351948				8:131053694-131056628	0.336425	0.454356	1.3552	0.229887	0.851465	4.13188	5.48451	16.7198	2.85815	10.4007
GRMZM2G352439				2:199558761-199561498	0.871131	0.308588	1.93073	0.0799319	0.371625	9.48641	3.2907	19.5901	0.952717	4.27143
GRMZM2G352773				6:145358764-145359290	0	0.705117	2.63428	0	0	0	3.2907	12.1272	0	0
GRMZM2G352866			Protein of unknown function DUF26	3:226500426-226503824	0.104311	0.103112	1.2233	0.158877	0.184048	1.05405	1.0969	12.1272	1.90543	2.13572
GRMZM2G353091			Zinc finger, RING-type;"Zinc finger, RING/FYVE/PHD-type"	2:157415468-157419154	0.626522	1.16308	0.478174	0.825683	0.619699	29.5133	51.5544	21.4559	38.1087	27.7643
GRMZM2G353659			Protein ki0se, catalytic domain;"Leucine-rich repeat-containing N-termi0l domain, type 2";Serine-threonine/tyrosine-protein ki0se	4:236090933-236093196	0.457695	0.80882	2.13677	0.342896	0.943502	8.43237	15.3566	38.2474	7.62173	20.2893
GRMZM2G354056			HAT dimerisation	10:99954699-99962650	0.582188	1.09744	0.330458	0.406973	0.0770503	8.43237	15.3566	4.66432	5.7163	1.06786
GRMZM2G354078				5:90858715-90859539	0	0	2.85558	0	0	0	0	0.932863	0	0
GRMZM2G354319			Zinc finger, B-box	6:94808696-94809353	0.266683	1.28866	2.88494	0.556866	0.861418	1.05405	5.48451	11.1944	2.85815	4.27143
GRMZM2G354502				7:141967167-141968273	0.875074	1.07893	0.983139	0.953113	0.929784	4.21618	5.48451	4.66432	5.7163	5.33929
GRMZM2G355009			Phosphomannose isomerase, type I, conserved site;RmlC-like jelly roll fold;Mannose-6-phosphate isomerase;"Mannose-6-phosphate isomerase, type I"	1:23952004-23953466	0.919949	0.902626	1.95913	0.413401	0.964771	5.27023	5.48451	11.1944	2.85815	6.40715
GRMZM2G356103			Glutathione-dependent formaldehyde-activating, GFA;Mss4-like	2:179732101-179732739	0	0	1.11719	0	0.319842	0	0	3.73145	0	1.18875
GRMZM2G356411			Transposase, Ptta/En/Spm, plant	1:231085283-231090429	0.729723	0.435927	1.1485	0.216071	0.812208	23.189	13.1628	35.4488	6.66902	24.5607
GRMZM2G357280				6:16469734-16476253	0.816747	0.610284	1.18044	0.458748	0.725968	11.5945	8.77521	15.8587	6.66902	9.61072
GRMZM2G357457			Tetratricopeptide-like helical;"Transposase, Ptta/En/Spm, plant";Foie gras liver health family 1;"Protein of unknown function DUF1683, C-termi0l"	1:268277659-268296901	0.941131	2.39125	1.03023	0.953107	0.892254	43.2159	105.303	45.7103	43.825	39.5107
GRMZM2G358917				1:103108182-103110844	0.326548	0	1.02504	0.0656743	0.868013	1.21423	0	3.73145	0.252338	3.22722
GRMZM2G359020				8:73955030-73955703	0.391461	0.402865	1.22011	0.491995	0.953654	2.10809	2.1938	6.53004	2.85815	5.33929
GRMZM2G359260			Regulator of chromosome condensation/beta-lactamase-inhibitor protein II;"Conca0valin A-like lectin/gluca0se, subgroup";"Protein ki0se, catalytic domain";"Serine/threonine-protein ki0se, active site";"Protein ki0se, ATP binding site"	4:39575174-39577814	0.567489	0.96658	1.18387	0.350448	0.296924	13.7026	24.1318	27.053	10.4799	8.54286
GRMZM2G359320				5:145775851-145779439	0.684498	0.208634	1.28604	0.375774	0.58099	9.48641	2.81435	16.7915	5.7163	8.54286
GRMZM2G359612			Protein of unknown function DUF544	1:181275293-181278133	0.84171	1.03705	0.189744	0.778013	0.295775	12.6486	15.3566	2.79859	11.4326	4.27143
GRMZM2G359710			Glycoside hydrolase, subgroup, catalytic core;"Glycoside hydrolase, family 77"	1:7479470-7483276	0.494406	1.13402	1.10361	0.3765	0.55805	12.6486	28.5194	27.053	10.4799	14.95
GRMZM2G359986	100382104	hypothetical protein LOC100382104 [Source:RefSeq peptide;Acc:NP_001168336]	EGF-like;"Conca0valin A-like lectin/gluca0se, subgroup";Wall-associated receptor ki0se galacturo0n-binding domain;"Protein ki0se, catalytic domain";"Serine/threonine-protein ki0se, active site";"Protein ki0se, ATP binding site"	4:67675318-67679059	0.4462	0.553449	1.12085	0.0405755	0.806996	8.43237	10.969	20.523	0.952717	18.1536
GRMZM2G360213			Pseudouridine synthase I, TruA, alpha/beta domain;"Pseudouridine synthase I, TruA, N-termi0l"	1:80488728-80491758	0	0	16.2122	0	0	0	0	0.932863	0	0
GRMZM2G360269			Zinc finger, PMZ-type;"Zinc finger, SWIM-type";"MULE transposase, conserved domain";"Transcription factor, FAR1-related";"Zinc finger, CCHC-type"	1:57418-61452	0.514365	1.131	0.523752	0.677654	0.331681	25.2971	53.7482	25.1873	33.3451	16.0179
GRMZM2G360624			Lipase, GDSL	3:60641751-60642430	0.228418	1.84648	0.204641	0.181809	0.210035	1.05405	8.77521	0.932863	0.952717	1.06786
GRMZM2G361120				3:173328086-173331776	0.196437	0.297579	1.13189	0.309916	0	2.10809	3.2907	12.0786	3.81087	0
GRMZM2G361210			Zinc finger, C2H2-like;"Zinc finger, C2H2-type"	1:293235243-293236062	0.206811	1.25321	1.14654	0	0.179057	1.05405	6.58141	5.59718	0	1.06786
GRMZM2G361625	100280786	acylphosphatase [Source:RefSeq peptide;Acc:NP_001147179]	Acylphosphatase-like;"Acylphosphatase, conserved site";Acylphosphatase	9:32310725-32311812	0.624217	0.312033	1.0135	0.908637	0.576353	6.32428	3.2907	10.2615	10.4799	6.40715
GRMZM2G361891				7:135522940-135525643	0	1.00654	0	0	0	0	12.0659	0	0	0
GRMZM2G362785				6:91230610-91242747	0.535964	1.34712	0.162618	0.509734	0.570647	25.2971	61.4265	7.46291	23.8179	25.6286
GRMZM2G363008				1:183109838-183110803	0.378172	0.27181	1.11437	0.00019765	0.103286	2.72131	1.99318	7.94177	0.00148055	0.749791
GRMZM2G363470				2:7046986-7049380	0.5465	1.36678	0.456885	0.419418	0.797724	16.3609	38.7841	13.1726	12.3853	23.1354
GRMZM2G364272				3:9326311-9327029	0.660891	1.56223	0.998948	0.817116	0.571604	3.16214	7.67831	4.66432	4.76358	3.20357
GRMZM2G365166			Auxin responsive SAUR protein	2:3592371-3593036	0	0.258314	1.40963	0	0.450721	0	1.0969	5.59718	0	2.13572
GRMZM2G365477				9:12990492-12990783	0	1.03029	0	0	0	0	1.0969	0	0	0
GRMZM2G365970				2:103966793-103973039	0.221721	1.40623	0.804392	0.206486	0.707438	1.05405	6.58141	3.73145	0.952717	3.20357
GRMZM2G366049			Argo0ute/Dicer protein, PAZ	9:49912624-49914029	0.482096	0.169832	1.60068	0.433177	0.334346	3.16214	1.0969	10.2615	2.85815	2.13572
GRMZM2G366156				9:75599281-75599683	0	0	1.78399	0	0.444775	0	0	3.73145	0	1.06786
GRMZM2G366301				6:112302772-112303091	0	0	1.85095	0	0	0	0	0.932863	0	0
GRMZM2G366778			14-3-3 protein, conserved site;14-3-3 domain;Cold acclimation WCOR413;14-3-3 protein	6:165198081-165211593	0.775943	0.457252	1.08396	0.273504	0.710875	21.0809	12.0659	28.9188	7.62173	19.2214
GRMZM2G367051			Protein of unknown function DUF538	4:191465568-191471800	0.393236	1.30226	0.471206	0.499839	0.12851	6.32428	20.8411	7.46291	8.57445	2.13572
GRMZM2G367633				2:46825260-46826500	0.827654	2.09133	0.734537	0.725711	0.833443	2.10809	5.48451	1.86573	1.90543	2.13572
GRMZM2G368388			Protein ki0se, catalytic domain;"Serine/threonine-protein ki0se, active site";"Protein ki0se, ATP binding site"	3:38438234-38440405	0.892401	0.136232	1.00393	0.199725	0.795401	13.7026	2.1938	14.9258	3.81087	14.95
GRMZM2G368569				8:102291487-102292834	0.394098	0.530035	1.27786	0	0.359217	3.16214	4.38761	10.2615	0	3.20357
GRMZM2G369472	100283357	AP2 domain containing protein [Source:RefSeq peptide;Acc:NP_001149730]	Pathogenesis-related transcriptio0l factor/ERF, D0-binding	1:199674462-199675600	0.204502	1.15114	1.80229	0.0760825	0.088619	2.10809	12.0659	17.7244	0.952717	1.06786
GRMZM2G369513				1:234621812-234621973	0	19.6262	0	0	0	0	1.0969	0	0	0
GRMZM2G369742	100281832	VQ motif family protein [Source:RefSeq peptide;Acc:NP_001148224]	VQ	2:55665486-55667191	0.506847	0.686238	2.54459	0.0738696	0.345064	5.27023	7.67831	26.1202	0.952717	4.27143
GRMZM2G370193	100277215	hypothetical protein LOC100277215 [Source:RefSeq peptide;Acc:NP_001144321]		3:214875159-214876290	0.245199	0.372981	1.32969	0.484606	0.451738	2.10809	3.2907	11.1944	4.76358	4.27143
GRMZM2G370455				7:141174420-141175307	0.330605	1.2014	3.95777	0.12622	0	2.01141	7.67831	23.2566	0.952717	0
GRMZM2G371345			UDP-glucuronosyl/UDP-glucosyltransferase	10:46787033-46793155	0.317813	0.598019	1.03683	0.561688	0.593471	5.27023	9.87211	16.7915	10.4799	10.6786
GRMZM2G373670				6:98179393-98180624	0	0.475651	4.30933	0	0.604269	0	2.1938	18.4731	0	3.20357
GRMZM2G375236				2:59213065-59213422	0	1.087	2.40511	0.455143	0	0	2.1938	4.66432	0.952717	0
GRMZM2G375382				5:190917113-190919413	0.65299	1.3631	0.958237	0.808211	0.227362	3.16214	6.58141	4.66432	3.81087	1.06786
GRMZM2G375448	100281874	nuclear transcription factor Y subunit C-9 [Source:RefSeq peptide;Acc:NP_001148266]	Transcription factor CBF/NF-Y/archaeal histone;Histone-fold	8:163213350-163214685	0.635442	1.53762	0.598745	0.940081	0.447834	9.48641	23.0349	8.39577	16.1962	7.475
GRMZM2G375791			HAT dimerisation;Protein of unknown function DUF659	2:115706589-115714583	0.657719	1.29563	0.620306	0.63267	0.83411	26.3511	49.3606	24.2544	24.7706	32.0357
GRMZM2G375947			VHS;ENTH/VHS	5:19157574-19161247	0.326068	1.27507	1.7414	0.632483	0.559438	4.21618	16.4535	22.3887	8.57445	7.475
GRMZM2G376540			Glutathione-dependent formaldehyde-activating, GFA	2:179840029-179840537	0.617724	0	1.35855	0.250938	0.287648	2.10809	0	4.66432	0.952717	1.06786
GRMZM2G377079			Zinc finger, RING/FYVE/PHD-type;"Zinc finger, PHD-type"	3:96134843-96137263	0.374634	0.556106	1.7489	0.603355	0.77448	5.27023	7.67831	24.2544	8.57445	10.6786
GRMZM2G377767				1:12162725-12167581	0.610101	1.30681	0.773932	0.83676	0.535284	14.7463	30.9883	18.382	20.7358	12.9542
GRMZM2G377919				1:264612093-264612175	0	0	8105.48	0	0	0	0	0.932863	0	0
GRMZM2G379271				4:195501790-195502976	0.626591	1.14651	0.838843	0.130343	0.151477	4.21618	7.67831	5.59718	0.952717	1.06786
GRMZM2G379540	100272312	hypothetical protein LOC100272312 [Source:RefSeq peptide;Acc:NP_001140268]	Peptidase S54, rhomboid domain;"Peptidase S54, rhomboid"	2:17090821-17093484	0.829441	1.17022	1.77309	0.512589	0.870129	13.7026	20.8411	28.9188	9.52717	16.0179
GRMZM2G379575	100279081	hypothetical protein LOC100279081 (LOC100279081), mR0 [Source:RefSeq D0;Acc:NM_001152131]	Protein of unknown function DUF4228	2:237122262-237122958	0.479838	1.19	1.30599	0	0.809138	2.10809	5.48451	5.59718	0	4.27143
GRMZM2G380197			Glycosyl transferase, family 43	5:207192181-207197696	0.919341	1.17604	0.806956	0.765702	0.77868	26.3511	32.907	26.1202	23.8179	25.6286
GRMZM2G380377	100384479	DRE-binding protein 4 [Source:RefSeq peptide;Acc:NP_001170481]	Pathogenesis-related transcriptio0l factor/ERF, D0-binding	6:62712929-62714535	0.451157	0.596174	3.67493	0.0506673	0	7.37832	9.87211	56.9047	0.952717	0
GRMZM2G382009			Protei0se inhibitor I13, potato inhibitor I	5:72436651-72436896	0	0	2.86788	0	0	0	0	1.86573	0	0
GRMZM2G382711		Putative uncharacterized protein [Source:UniProtKB/TrEMBL;Acc:C4J4C2]	Protein of unknown function DUF4228	6:117778393-117782348	0.531736	1.16116	1.05681	0.458711	0.601597	7.37832	16.4535	13.993	7.62173	9.61072
GRMZM2G383125				6:141464462-141466213	0	0.391267	1.25928	0.699919	0.0537838	0	7.67831	25.1873	14.2908	1.06786
GRMZM2G383680			Glutaredoxin;Thioredoxin-like fold	6:112612914-112614511	0.251242	0.322292	1.09793	0.492718	0.475376	4.21618	5.48451	16.7915	10.4799	9.61072
GRMZM2G383735	100275909	hypothetical protein LOC100275909 [Source:RefSeq peptide;Acc:NP_001143324]	Protein of unknown function DUF1677, plant	5:14523652-14526563	0	0.637083	1.24806	0.556648	0	0	1.0969	2.07585	0.952717	0
GRMZM2G384090	100384041	hypothetical protein LOC100384041 [Source:RefSeq peptide;Acc:NP_001170120]		3:18032577-18037979	0.595726	0.355308	1.85722	0.157159	0.761522	12.6485	7.6783	40.1402	3.81087	17.0857
GRMZM2G384445			Ribosomal protein L29e	2:97963704-97965448	0	1.01542	0.601117	0	0	0	6.58141	3.73145	0	0
GRMZM2G384871			Phosphoenolpyruvate carboxyki0se, C-termi0l;"Phosphoenolpyruvate carboxyki0se, ATP-utilising"	8:55128906-55131115	0.67972	1.25704	0.650188	0.438009	0.639597	6.32428	13.1628	7.46291	3.81087	6.40715
GRMZM2G385521				8:139710274-139713339	0.637801	1.60873	0.84582	0	0.327222	2.10809	5.48451	2.79859	0	1.06786
GRMZM2G385575			Zinc finger, C2H2-like;"Zinc finger, C2H2-type"	6:97234285-97245924	0	0	1.43768	0.790663	0	0	0	16.1105	12.3853	0
GRMZM2G385619			Peptidase C19, ubiquitin carboxyl-termi0l hydrolase 2, conserved site;"Peptidase C19, ubiquitin carboxyl-termi0l hydrolase 2";"Zinc finger, RING/FYVE/PHD-type";"Zinc finger, UBP-type"	4:43682931-43686418	0.429231	1.02192	0.344211	0.45761	0.400256	17.9188	41.6823	13.993	20.0071	17.0857
GRMZM2G386281	100275121	hypothetical protein LOC100275121 (LOC100275121), mR0 [Source:RefSeq D0;Acc:NM_001149293]		3:73317373-73318392	0.456356	0.157133	1.32129	0.754393	0.146519	3.16214	1.0969	9.32863	5.7163	1.06786
GRMZM2G387455				1:6926534-6926859	0.86622	1.68264	0	0.754587	0	1.05405	2.1938	0	0.952717	0
GRMZM2G387603	100282355	LOC100282355 (umc2571), mR0 [Source:RefSeq D0;Acc:NM_001155267]	Mannose-binding lectin	8:62180022-62181276	0.363967	0.62677	1.90255	0.408282	0.534224	3.16214	5.48451	15.8587	3.81087	5.33929
GRMZM2G389196				1:80674660-80674846	0	15.8289	0	0	0	0	2.1938	0	0	0
GRMZM2G389944	100216716	hypothetical protein LOC100216716 [Source:RefSeq peptide;Acc:NP_001136593]	UDP-glucuronosyl/UDP-glucosyltransferase	4:23212898-23214814	0.216522	0.055042	1.5129	0.203626	0.618075	4.21618	1.0969	27.9859	4.76358	13.8821
GRMZM2G390256			Myb/SANT-like domain	1:97280506-97281379	0.647954	0	1.14941	0.289858	0.657102	2.10809	0	3.73145	0.952717	2.13572
GRMZM2G391167			Lyase 1, N-termi0l;"Fumarate lyase, conserved site";Adenylosucci0te lyase	1:293274877-293276287	0.136793	0	1.07634	0.386007	0.295828	1.05405	0	8.39577	2.85815	2.13572
GRMZM2G391497				9:135339360-135339848	0	1.10247	0	0	0	0	4.38761	0	0	0
GRMZM2G391639				10:69804247-69805549	0.568831	0	1.50325	0	0	1.05405	0	2.79859	0	0
GRMZM2G391741		Putative uncharacterized protein [Source:UniProtKB/TrEMBL;Acc:C4J2M1]	Protein ki0se, catalytic domain;"Serine/threonine-protein ki0se, active site";Serine-threonine/tyrosine-protein ki0se	2:4055229-4058391	0.88278	1.67256	0.777849	0.989531	0.624933	25.2971	47.1668	21.4559	31.4397	19.2214
GRMZM2G391983				4:228549056-228550508	0.44551	0.760251	1.01707	0.531414	0.547905	6.32428	10.969	14.0313	8.57445	8.54286
GRMZM2G393451			Ribosome biogenesis protein BMS1/TSR1, C-termi0l	6:144741233-144741584	0	0.610858	1.59312	0	0	0	1.0969	2.79859	0	0
GRMZM2G393673	100279206	hypothetical protein LOC100279206 [Source:RefSeq peptide;Acc:NP_001145702]	Peptidase S10, serine carboxypeptidase;"Peptidase S10, serine carboxypeptidase, active site"	5:188244965-188252010	0.434873	1.12378	0.916611	0.344101	0.807887	7.37832	23.0349	15.8587	6.66902	17.0857
GRMZM2G395404				2:223381902-223382106	0	4.28338	3.66205	0	0	0	1.0969	0.932863	0	0
GRMZM2G395526				7:151123364-151124976	0.270528	1.40719	1.55375	0.70536	0.964811	3.16214	17.5504	17.7244	10.4799	13.6942
GRMZM2G395950	100274638	hypothetical protein LOC100274638 (LOC100274638), mR0 [Source:RefSeq D0;Acc:NM_001148975]		1:80441889-80442561	0.26749	0.263301	1.2301	0.381811	0.668317	1.05405	1.0969	4.66432	1.90543	3.20357
GRMZM2G397033				10:97346518-97348277	0.675281	1.23187	0.621817	0.62229	0.509411	7.37832	13.1628	6.53004	6.66902	5.33929
GRMZM2G397281			EGF-like;"EGF-like, type 3"	4:202281039-202285597	0	0.143594	1.16897	0	0.385202	0	1.0969	8.39577	0	3.20366
GRMZM2G397297	100382778	hypothetical protein LOC100382778 (LOC100382778), mR0 [Source:RefSeq D0;Acc:NM_001175487]		2:178140309-178145029	0.880586	0.346068	1.26722	0	0.11802	8.43237	3.41059	12.1272	0	1.06786
GRMZM2G397402	100192848	hypothetical protein LOC100192848 [Source:RefSeq peptide;Acc:NP_001131510]	Cytochrome P450, E-class, group I;Cytochrome P450	5:97537377-97539290	0.837892	1.13118	1.9853	0.80351	0.638889	17.9188	25.2287	41.046	20.9598	16.0179
GRMZM2G397557			NB-ARC;Disease resistance protein	7:148737080-148741183	0.468203	0.834489	1.07906	0.211095	0.626681	25.2971	43.8761	56.9047	11.4326	33.1036
GRMZM2G397684			Zinc finger, RING-type;"Zinc finger, RING/FYVE/PHD-type"	10:136031315-136032338	0.583526	0.571099	1.43931	0.324014	0.377209	4.21618	4.38761	10.2615	2.85815	3.20357
GRMZM2G398458			Tetratricopeptide-like helical;Tetratricopeptide repeat-containing;Tetratricopeptide repeat	4:241906120-241907616	0.553284	0.432553	1.24502	0.500309	0.706879	4.21618	3.2907	9.32863	3.81087	5.33929
GRMZM2G398538				scaffold_502:480348-481445	0.785567	1.55554	0	0.202394	0.700573	3.16214	6.58141	0	0.952717	3.20357
GRMZM2G398650				9:3650988-3654397	0	0.557569	1.0421	0.446802	0.50803	0	1.0969	1.86573	0.952717	1.06786
GRMZM2G398809	100381896	hypothetical protein LOC100381896 [Source:RefSeq peptide;Acc:NP_001168147]	Armadillo-like helical	5:187243603-187249709	0.384416	0.769128	2.62466	0.661313	0.828029	8.43237	16.4535	49.4418	15.2435	18.1536
GRMZM2G399261				1:121106897-121107553	0.760925	1.13716	0	0	0.375978	2.10809	3.2907	0	0	1.06786
GRMZM2G399311			SET domain	1:8039175-8044300	0.0664389	0.0712869	2.91568	0.0609323	0.139571	1.05405	1.0969	46.6432	0.952717	2.13572
GRMZM2G399436			Zinc finger, RING/FYVE/PHD-type	6:111548042-111548549	0.831097	2.4833	0.357274	0.317831	0.746861	2.10809	6.58141	0.932863	0.952717	2.13572
GRMZM2G399495				6:152266095-152267228	0.958275	0.486942	1.23269	0.212338	0.744805	10.5405	5.48451	13.0601	2.85815	9.61072
GRMZM2G400156	100304064	SAUR33 - auxin-responsive SAUR family member [Source:RefSeq peptide;Acc:NP_001159042]	Auxin responsive SAUR protein	1:209280876-209281681	0.326904	0.664176	1.96398	0.124011	0.578752	2.10809	4.38761	12.1272	0.952717	4.27143
GRMZM2G401108				1:208284343-208287220	0.843453	1.01232	1.27695	0.6813	0.870141	22.135	26.3256	32.6502	19.0543	23.4929
GRMZM2G402039			CDP-alcohol phosphatidyltransferase	5:12203630-12210254	0.744225	1.47451	0.615597	0.861108	0.850616	14.7566	29.6163	12.1272	19.0543	18.1536
GRMZM2G403038				2:216979812-216985376	0.0857132	1.24076	0.223251	0.588163	0.254114	1.05405	15.3566	2.79859	7.62173	3.20357
GRMZM2G403424				7:2577919-2580214	0.660801	1.76047	0.415123	0.139286	0.53278	13.7026	35.1008	8.39577	2.85815	10.6786
GRMZM2G403475	100277930	hypothetical protein LOC100277930 [Source:RefSeq peptide;Acc:NP_001144844]	Glycoside hydrolase, subgroup, catalytic core;2S globulin;"Glycoside hydrolase, chiti0se active site";"Glycoside hydrolase, family 18, catalytic domain"	3:118825320-118826546	0	0.114508	1.26514	0	0.593232	0	1.0969	11.1944	0	6.40715
GRMZM2G403529				2:174036670-174037204	0.557664	1.40962	0	0.977385	0.817566	2.10809	5.48451	0	3.81087	3.20357
GRMZM2G404043			Tetratricopeptide-like helical;Pentatricopeptide repeat;Protein prenyltransferase	8:171448444-171452018	0.50937	1.38307	0.457029	0.576777	0.644955	23.189	61.4265	20.523	26.6761	28.8322
GRMZM2G404698				7:20077236-20078436	0.218614	0.675339	1.2527	0.183095	0.533225	2.10809	6.58141	12.1272	1.90543	5.33929
GRMZM2G404895	100275710	hypothetical protein LOC100275710 [Source:RefSeq peptide;Acc:NP_001143207]		6:106052642-106055085	0.356231	0.748103	1.0055	0.355658	0.637164	8.43237	18.2042	22.3887	10.4799	18.1536
GRMZM2G404922			Transcription factor MYC/MYB N-termi0l;Helix-loop-helix D0-binding	7:178310-188310	0.341857	0.26923	1.3706	0.116153	0.625363	11.5945	8.77521	45.7103	3.81087	20.2893
GRMZM2G404965	100281810	hexose carrier protein HEX6 [Source:RefSeq peptide;Acc:NP_001148202]	Major facilitator superfamily;General substrate transporter;"Sugar transporter, conserved site";Sugar/inositol transporter	9:20758339-20760407	0.195765	1.08424	0.901651	0.266495	0.387966	3.16214	19.7442	14.9258	5.7163	7.475
GRMZM2G405017	100278922	hypothetical protein LOC100278922 [Source:RefSeq peptide;Acc:NP_001145514]		7:158192940-158193826	0.567274	1.99532	2.25201	0.933299	0.243973	4.21618	15.3566	15.8587	8.57445	2.13572
GRMZM2G405559			Predicted AT-hook D0-binding;Protein of unknown function DUF296	2:187924736-187925877	0.369902	0	1.00888	0	0.420533	3.16214	0	8.39577	0	4.27143
GRMZM2G406089				5:157232191-157232689	0	0.306501	1.39986	0.474206	0.818397	0	1.0969	4.66432	1.90543	3.20357
GRMZM2G406393				3:38568879-38569770	0	0	2.7022	0	0	0	0	0.932863	0	0
GRMZM2G406700			Vps52/Sac2	6:161561386-161561681	0	1.20261	0	0	0	0	1.0969	0	0	0
GRMZM2G406945			Glycosyl transferase, family 20	8:93746584-93748425	0.701741	1.45294	0.3157	0.32382	0.719535	2.10809	4.38761	0.932863	0.952717	2.13572
GRMZM2G408371			Glycosyl hydrolase family 100	4:111485776-111487186	0	0	4.30813	0	0	0	0	0.932863	0	0
GRMZM2G408537	100278119	hypothetical protein LOC100278119 [Source:RefSeq peptide;Acc:NP_001144972]		8:145572966-145573604	0	0	1.09778	0	0	0	0	4.66432	0	0
GRMZM2G409131			Pyrophosphate-dependent phosphofructoki0se, alpha-helical;Phosphofructoki0se	7:82344750-82349620	0.036337	1.39176	0.0656297	0.0642359	0.438328	1.05405	39.4885	1.86573	1.90543	12.8143
GRMZM2G409771	100383110	hypothetical protein LOC100383110 [Source:RefSeq peptide;Acc:NP_001169249]	K+ potassium transporter	2:235887838-235891571	0.948417	1.225	0.389974	0.768289	0.575992	30.5673	40.5854	12.1272	29.5342	21.3572
GRMZM2G409795			Exo70 exocyst complex subunit	10:7053669-7055126	0.495505	0.808679	1.01163	0.57873	0.667725	4.21618	6.58141	8.39577	4.76358	5.33929
GRMZM2G409976	100274300	hypothetical protein LOC100274300 (LOC100274300), mR0 [Source:RefSeq D0;Acc:NM_001148664]	Protein ki0se, catalytic domain;"Serine/threonine-protein ki0se, active site";Serine-threonine/tyrosine-protein ki0se	1:7078124-7085736	0.693984	0.254119	1.68698	0.192525	0.740044	12.6486	5.48451	28.9188	4.76358	15.2149
GRMZM2G410487			Galactose oxidase, beta-propeller;Kelch repeat type 1	4:173025670-173026879	0.464132	0.643586	1.44977	0.13648	0.629607	5.27023	7.67831	15.8587	1.90543	8.54286
GRMZM2G410567			GH3 auxin-responsive promoter	2:224301335-224307757	0.605812	0.949712	2.50229	0.731736	0.906881	11.5945	18.6473	45.7103	17.1489	20.2893
GRMZM2G410700			Cytochrome P450	1:17716650-17718180	0.657547	1.14786	0.434168	0.518337	0.444089	4.21618	7.67831	2.79859	3.81087	3.20357
GRMZM2G410704			Sucrose synthase	1:17721175-17724401	0.720657	0.071205	1.36764	0.308997	0.94941	22.135	2.1938	41.046	10.4799	30.9679
GRMZM2G410766		Stress responsive protein [Source:UniProtKB/TrEMBL;Acc:B6STP1]	Ricin B lectin	7:173692011-173693306	0.0769368	1.57314	0.625235	0	0.347863	1.05405	21.938	8.39577	0	5.33929
GRMZM2G412161				4:90250659-90251333	0.488829	0	1.09065	0	0.934821	2.10809	0	4.66432	0	4.27143
GRMZM2G412482				1:252991686-252992171	0	0.315715	1.10654	0	0	0	1.0969	3.73145	0	0
GRMZM2G413220			Ankyrin repeat-containing domain;Immunoglobulin-like fold;Cell surface receptor IPT/TIG	10:5768377-5769464	0.267074	1.01198	0.628559	0.231866	0.613869	3.16214	12.0659	7.46291	2.85815	7.475
GRMZM2G414244				1:97121654-97125133	0.829567	0.722054	1.23612	0	0	6.32428	5.48451	9.32863	0	0
GRMZM2G414503			Glycosyl transferase, family 29	10:129226770-129228229	0.101687	1.8868	0.840684	0.144641	0.167409	1.05405	20.8411	8.39577	1.90543	2.13572
GRMZM2G414606				7:82960691-82961908	0	3.0891	0	0	0	0	2.1938	0	0	0
GRMZM2G414995				2:205540006-205542783	0.810713	1.06295	0.217964	0.913632	0.346844	10.7322	14.7905	2.79859	14.589	5.33929
GRMZM2G415378			Lipase, GDSL;"Esterase, SGNH hydrolase-type, subgroup"	1:130670063-130674653	0.921169	1.1193	0.239374	0.425997	0.48836	22.135	26.3256	5.59718	10.4799	11.7464
GRMZM2G416110	100285462	versicolorin reductase [Source:RefSeq peptide;Acc:NP_001151827]	Short-chain dehydroge0se/reductase SDR;0D(P)-binding domain;Glucose/ribitol dehydroge0se	1:235769132-235770056	0	0	1.01482	0	0.122595	0	0	7.2688	0	1.06786
GRMZM2G416275				3:30035071-30036306	0.416325	0	1.09904	0.342786	0.783	1.05405	0	2.79859	0.952717	2.13572
GRMZM2G416698			Glycosyl hydrolase family 100;RelA/SpoT protein;RelA/SpoT	2:154405245-154408957	0.456615	1.34459	0.244274	0.246986	0.375344	5.27023	15.3566	2.79859	2.85815	4.27143
GRMZM2G416972				8:90343209-90345779	0.436393	1.13588	0.902839	0.637336	0.637741	8.04188	21.0099	15.656	13.7137	13.1392
GRMZM2G417009			Phosphatidic acid phosphatase/chloroperoxidase, N-termi0l;VHS;ENTH/VHS	6:84733089-84737287	0	1.41601	0	0.82961	0	0	25.2287	0	19.0543	0
GRMZM2G417795				8:171685066-171685267	0	0	4.75126	0	0	0	0	0.932863	0	0
GRMZM2G417954	100281391	viviparous-14 [Source:RefSeq peptide;Acc:NP_001147781]	Carotenoid oxyge0se	7:5981140-5983425	0	0.162543	1.19788	0.0396003	0.0932303	0	3.2907	22.3887	0.952717	2.13572
GRMZM2G418031			BTB/POZ;BTB/POZ fold;BTB/POZ-like;MATH;TRAF-type	5:33629740-33631155	0.576592	0.111971	1.11685	0.341518	0.201857	11.5945	2.1938	21.4559	7.62173	4.27143
GRMZM2G418635			Pecti0cetylesterase	8:164098982-164103912	0.502456	1.01277	0.803843	0.112464	0.654679	11.5945	23.0349	17.7244	2.85815	16.0179
GRMZM2G418956			EGF-like;Curculin-like (mannose-binding) lectin;S-locus glycoprotein;Apple-like;"Protein ki0se, catalytic domain";PAN-2 domain;"Serine/threonine-protein ki0se, active site";S-receptor-like serine/threonine-protein ki0se;"Protein ki0se, ATP binding site"	9:82662351-82665832	0.677714	0.648536	1.19367	0.515981	0.92427	28.4592	26.3256	49.2885	21.9125	38.4429
GRMZM2G419257				5:214781720-214782640	0	1.92448	0.855837	0	0	0	2.1938	0.932863	0	0
GRMZM2G419290			Curculin-like (mannose-binding) lectin;S-locus glycoprotein;Apple-like;"Protein ki0se, catalytic domain";PAN-2 domain;"Serine/threonine-protein ki0se, active site";S-receptor-like serine/threonine-protein ki0se;Serine-threonine/tyrosine-protein ki0se;"Protein ki0se, ATP binding site"	2:7209506-7214273	0.511862	0.625176	1.09556	0.305132	0.570869	18.215	21.938	38.345	11.188	20.2894
GRMZM2G419439				9:125935711-125938204	0.439366	1.33858	1.34948	0.629925	0.922319	7.37832	21.938	22.3887	10.4799	14.95
GRMZM2G419949				4:237429317-237429545	0	2.44306	0	0	0	0	1.0969	0	0	0
GRMZM2G419953	100192080	hypothetical protein LOC100192080 [Source:RefSeq peptide;Acc:NP_001130975]	Peroxidase, active site;"Haem peroxidase, plant/fungal/bacterial";Peroxidases heam-ligand binding site;Plant peroxidase	4:237429735-237433365	0.375453	1.1497	1.19634	0.570359	0.400681	5.27023	16.4535	15.8587	9.52717	6.40715
GRMZM2G420012	100285346	RING-H2 finger protein ATL2L [Source:RefSeq peptide;Acc:NP_001151710]	Zinc finger, RING-type;"Zinc finger, RING/FYVE/PHD-type"	5:90140083-90141015	0.174785	0.851087	1.09178	0.519555	0.895128	1.05405	5.48451	6.53004	3.81087	6.40715
GRMZM2G420092				9:59643548-59644004	0.298728	1.1742	1.2825	0.262924	0.592947	1.05405	4.38761	4.66432	0.952717	2.13572
GRMZM2G420561				1:297136161-297136738	0	0	1.0453	0	0	0	0	0.932863	0	0
GRMZM2G420684			Acid phosphatase/va0dium-dependent haloperoxidase related	8:124922167-124924175	0.507162	0.514845	1.48407	0.602079	0.930358	4.21618	4.38761	12.1272	5.7163	8.54286
GRMZM2G420715	100281831	VQ motif family protein [Source:RefSeq peptide;Acc:NP_001148223]	VQ	6:93749501-93750683	0.955355	0.982104	1.79488	0.297988	0.862548	10.5405	10.969	19.5901	3.81087	10.6786
GRMZM2G420723	100383014	hypothetical protein LOC100383014 [Source:RefSeq peptide;Acc:NP_001169164]	Tetratricopeptide-like helical;Pentatricopeptide repeat	1:146516703-146519239	0.808252	1.32412	0.683785	0.873394	0.807209	29.5133	47.1668	24.2544	32.3924	29.9
GRMZM2G422212				2:216778493-216782384	0.784602	0.300186	1.2531	0.360012	0.563624	14.7566	5.48451	23.2088	6.66902	10.3283
GRMZM2G422340			Curculin-like (mannose-binding) lectin;S-locus glycoprotein;Apple-like;"Protein ki0se, catalytic domain";PAN-2 domain;"Serine/threonine-protein ki0se, active site";S-receptor-like serine/threonine-protein ki0se;"Protein ki0se, ATP binding site"	2:7427627-7430981	0.149416	1.33749	0.924451	0.0908918	0.678133	6.32428	54.8451	38.2474	3.81087	27.7643
GRMZM2G422631	100192767	hypothetical protein LOC100192767 [Source:RefSeq peptide;Acc:NP_001131435]	Pectin lyase fold;"Pectinesterase, active site";"Pectinesterase, catalytic"	1:153364252-153366211	0	0.13117	3.53378	0.107455	0.246463	0	1.0969	28.9188	0.952717	2.13572
GRMZM2G423265				4:188901117-188901301	0	0	13.0741	0	0	0	0	1.86573	0	0
GRMZM2G423378			Pentatricopeptide repeat	6:103115830-103119338	0.723494	0.809736	3.10481	0.988726	0.396055	17.9188	19.7442	75.5619	24.7706	9.61072
GRMZM2G423503			Protein of unknown function DUF659	5:84534411-84536927	0.894119	0.95428	1.03835	0.495166	0.849802	42.1618	42.7792	47.576	22.8652	38.4429
GRMZM2G423555			Glutathione S-transferase, C-termi0l-like;"Glutathione S-transferase/chloride channel, C-termi0l";"Glutathione S-transferase, C-termi0l";Thioredoxin-like fold	7:147807812-147820191	0.979991	0.794417	1.29252	0.309135	0.984448	163.377	126.144	211.76	50.494	156.975
GRMZM2G423669	100278837	hypothetical protein LOC100278837 [Source:RefSeq peptide;Acc:NP_001145454]		6:22002186-22003148	0.126104	0.517523	8.90127	0.279736	0.540306	1.05405	4.38761	69.9648	2.85815	5.33929
GRMZM2G423831	100304356	hypothetical protein LOC100304356 [Source:RefSeq peptide;Acc:NP_001159266]		4:191290481-191293520	0.087713	0.510515	1.51692	0.665211	0.91698	3.16214	17.5504	51.3075	14.2908	34.1714
GRMZM2G424239			Xanthine/uracil/vitamin C permease	2:28557152-28559622	0	0	1.56314	0.767491	0.438099	0	0	3.73145	1.90543	1.06786
GRMZM2G424323			CCR4-Not complex, Not1 subunit, domain of unknown function DUF3819	9:96392185-96394824	0.585476	1.12376	0.69464	0.547016	0.755573	15.8107	29.6163	18.6573	14.2908	19.2214
GRMZM2G424380			Histone deacetylase superfamily;Histone deacetylase domain;Histone deacetylase	3:219799425-219800312	0.130468	1.03619	0.350003	0.923259	0.115918	1.05405	8.77521	2.79859	8.57445	1.06786
GRMZM2G424455				1:176196520-176196715	0	0	3.64936	0	0	0	0	0.932863	0	0
GRMZM2G424670			Protein of unknown function DUF632	9:133879887-133880151	0	0	1.35788	0	0	0	0	0.932863	0	0
GRMZM2G424707	100273798	hypothetical protein LOC100273798 (LOC100273798), mR0 [Source:RefSeq D0;Acc:NM_001148200]	Phospholipase D/Transphosphatidylase;Phospholipase D-like domain	8:19115799-19119496	0.782677	0.716344	1.02582	0.713097	0.629156	10.5405	10.969	13.993	11.4326	11.7464
GRMZM2G425965	100281122	LOC100281122 [Source:RefSeq peptide;Acc:NP_001147513]	U box domain;Armadillo;"Zinc finger, RING/FYVE/PHD-type";Armadillo-like helical	2:179031537-179033468	0.737312	1.01715	1.05537	0.566515	0.385855	9.73333	14.2597	13.2551	9.79635	6.40715
GRMZM2G426242			UDP-glucuronosyl/UDP-glucosyltransferase	10:145189822-145191414	0.142837	0.0714171	1.17659	0	0.829666	2.10809	1.0969	16.7915	0	14.95
GRMZM2G426263			ATPase-like, ATP-binding domain	10:109384699-109385549	0	0.473205	1.20333	0.408694	0.824209	0	4.38761	11.1944	3.81087	7.475
GRMZM2G426268			TGS-like domain	1:38634904-38636474	0.338779	1.17907	0.458881	0.381161	0.147556	2.10809	7.67831	2.79859	2.85815	1.06786
GRMZM2G427937	100284334	LOC100284334 [Source:RefSeq peptide;Acc:NP_001150701]	Haem peroxidase, plant/fungal/bacterial;Peroxidases heam-ligand binding site;Plant peroxidase	7:168846936-168849013	0.229795	1.17074	0	0.478017	0.278419	4.21618	21.938	0	9.52717	5.33929
GRMZM2G428987	100285262	esterase PIR7B [Source:RefSeq peptide;Acc:NP_001151628]		3:154652501-154669762	0.241564	0.416198	1.70594	0.126036	0.655028	6.32428	10.969	42.9117	3.81087	19.2214
GRMZM2G428993				1:72329414-72331363	0	0.792664	1.04386	0	0.39799	0	2.1938	2.79859	0	1.06786
GRMZM2G429322			Amino acid transporter, transmembrane	6:7131379-7134328	0.256777	1.0463	1.06727	0.245726	0.471281	5.27023	21.938	21.4559	5.7163	10.6786
GRMZM2G429548			Barwin-related endogluca0se;Barwin-like endogluca0se	1:229063037-229063740	0.845355	3.27339	1.71986	0.636351	0.243149	3.16214	13.1628	6.53004	2.85815	1.06786
GRMZM2G429634				7:122735458-122736849	0.208216	2.05338	1.71984	0.0818629	0.462612	2.10809	20.8411	16.7915	0.952717	5.33929
GRMZM2G429873	100192780	hypothetical protein LOC100192780 [Source:RefSeq peptide;Acc:NP_001131448]	X8	3:216562778-216564498	0.0879336	0.344716	1.10187	0	0.972951	1.05405	4.38761	13.0601	0	13.8821
GRMZM2G430710			Tetratricopeptide-like helical;Pentatricopeptide repeat	1:106067567-106071501	0.905246	1.42389	0.99008	0.628154	0.900059	52.7023	81.1707	56.9047	37.156	52.325
GRMZM2G430902	100383908	hypothetical protein LOC100383908 (LOC100383908), mR0 [Source:RefSeq D0;Acc:NM_001176532]	von Willebrand factor, type A	6:67615187-67617559	0.420416	1.47385	0.43142	0.41242	0.562839	9.48641	36.1977	9.32863	11.4326	14.95
GRMZM2G430936			Glycoside hydrolase, subgroup, catalytic core;"Glycoside hydrolase, chiti0se active site";"Glycoside hydrolase, family 18, catalytic domain"	3:176642273-176643631	0.188414	1.24036	0	0.0725436	0	2.10809	14.2597	0	0.952717	0
GRMZM2G430998				2:229229324-229231927	0.698739	1.39296	1.44556	0.712104	0.948758	21.0014	41.2435	42.2156	23.0034	29.2565
GRMZM2G431615				7:20394727-20396800	0.887454	1.3841	0.269788	0.383906	0.580959	6.32428	9.87211	1.86573	2.85815	4.27143
GRMZM2G432060	100285391	SAUR11 - auxin-responsive SAUR family member [Source:RefSeq peptide;Acc:NP_001151756]	Auxin responsive SAUR protein	4:149088914-149090206	0.086648	0.708888	3.26168	0.26128	0.98519	1.05405	8.77521	38.2474	3.81087	13.8821
GRMZM2G432808		Putative uncharacterized protein [Source:UniProtKB/TrEMBL;Acc:B6U5X7]		6:160430034-160440597	0.522556	1.25806	0.553895	0.878598	0.558473	6.32428	15.5021	6.53004	12.3853	7.475
GRMZM2G433041				5:216811685-216813979	0.206103	1.05246	1.11337	0.691831	0.817112	1.05405	5.48451	5.59718	3.81087	4.27143
GRMZM2G433184	100282340	disease resistance response protein 206 [Source:RefSeq peptide;Acc:NP_001148724]	Plant disease resistance response protein	1:124476817-124477884	0.807257	0.117149	2.43319	0.846951	0.759101	7.37832	1.0969	21.4559	8.57445	7.475
GRMZM2G433295			Ankyrin repeat-containing domain;Ankyrin repeat	1:57094913-57096411	0	0.345025	1.20217	0.287409	0.328667	0	1.0969	3.73145	0.952717	1.06786
GRMZM2G433598				4:235750697-235751464	0.878236	0	1.49217	0	0	1.05405	0	1.86573	0	0
GRMZM2G434380				1:65487445-65487850	0.859933	1.69041	1.48983	0.694182	0.387521	2.10809	4.38761	3.73145	1.90543	1.06786
GRMZM2G434926				7:42493883-42494225	0.582035	0	2.01779	0.920704	0	1.05405	0	3.73145	1.90543	0
GRMZM2G435393			Chalcone/stilbene synthase, C-termi0l;"Chalcone/stilbene synthase, N-termi0l";"Polyketide synthase, type III";Thiolase-like;"Thiolase-like, subgroup"	3:46455417-46459264	0.377608	1.13331	0.489133	0.318332	0.95927	3.9162	12.0746	4.94556	3.81087	11.091
GRMZM2G435619				4:118157267-118158060	0.346458	1.55554	0.147695	0.414902	0.969604	2.10809	9.87211	0.932863	2.85815	6.40715
GRMZM2G435993				2:228725236-228733412	0.623413	1.00751	0.296979	0.204599	0.4371	17.9188	28.5194	9.32863	7.62173	13.8821
GRMZM2G436448			Conca0valin A-like lectin/gluca0se, subgroup;"Protein ki0se, catalytic domain";"Serine/threonine-protein ki0se, active site";"Protein ki0se, ATP binding site"	10:96702430-96704829	0	1.1437	0.843443	0.0619925	0.788869	0	34.0039	25.1873	1.90543	23.4929
GRMZM2G436736				1:54792538-54793821	0.664846	0.56897	1.1979	0.525216	0.933009	10.5405	8.77521	18.6573	8.57445	14.95
GRMZM2G437218				10:2245948-2246267	0	0.848145	1.48099	0	0.827157	0	1.0969	1.86573	0	1.06786
GRMZM2G437557				3:187060538-187064561	0	1.22049	0	0	0	0	1.0969	0	0	0
GRMZM2G437827				4:125331365-125334729	0.056859	1.07078	0.339476	0.449177	0.287774	1.05405	6.58141	2.79859	2.85815	3.20357
GRMZM2G437912	100193934	hypothetical protein LOC100193934 [Source:RefSeq peptide;Acc:NP_001132476]	Prephe0te dehydratase;"Prephe0te dehydratase, conserved site"	2:59667645-59669581	0.855304	1.22689	1.89022	0.692816	0.870619	14.7566	21.938	31.7174	14.2908	17.0857
GRMZM2G438173				10:141256585-141256792	0	3.19907	0	0	0	0	1.0969	0	0	0
GRMZM2G438777				1:184954465-184958885	0.769334	1.92195	0.884574	0.303904	0.494049	11.5945	28.5194	13.0601	4.76358	7.475
GRMZM2G439084			Rossmann-like alpha/beta/alpha sandwich fold;UspA	9:20829461-20835893	0.986102	1.40561	0.726468	0.620489	0.594029	15.8107	21.938	11.1944	10.4799	9.61072
GRMZM2G439919				1:185000524-185018523	0.245634	1.08094	0.434675	0.909507	0.51818	1.05405	4.51496	1.86573	3.81087	2.13572
GRMZM2G441953			Protein ki0se, catalytic domain	9:105981968-105983196	0	1.38697	0.595083	0.894859	0	0	4.38761	1.86573	2.85815	0
GRMZM2G442041				7:4091140-4113290	0.879847	1.086	0.456766	0.50088	0.146525	18.9728	23.0349	9.32863	11.4326	3.20357
GRMZM2G442109				1:70775895-70779984	0.980668	1.11016	1.43927	0.276173	0.628285	8.92467	10.6257	13.055	2.85815	6.30403
GRMZM2G442170			Tetratricopeptide-like helical;Tetratricopeptide repeat-containing;Tetratricopeptide TPR-1;Tetratricopeptide repeat	6:9150801-9155328	0.680773	0.253675	1.35691	0.162659	0.746486	27.4052	9.87211	53.1732	6.66902	29.9
GRMZM2G443121			Ras GTPase;"Ras small GTPase, Rab type"	7:168133547-168134811	0.825742	0.972623	1.25432	0.401153	0.451181	9.48641	10.969	13.993	4.76358	5.33929
GRMZM2G443256			Forkhead-associated (FHA) domain;Serine endopeptidase DegP2;"D0 topoisomerase I, catalytic core, alpha-helical subdomain, eukaryotic-type"	9:10347259-10358037	0.768112	1.13926	0.852591	0.65935	0.66411	24.2431	35.1008	26.1202	21.9125	21.3572
GRMZM2G443260				2:37202047-37207879	0	0	1.84414	0	0	0	0	0.932863	0	0
GRMZM2G443387			Reverse transcriptase;Retrotransposon gag protein	1:34537883-34543538	0.743194	1.69367	0.449192	0.745996	0.707586	65.3508	145.888	38.2474	67.6429	61.9357
GRMZM2G444035			Protein of unknown function DUF604	9:87978461-87979020	0	12.0933	0	0	0	0	1.0969	0	0	0
GRMZM2G444814	100278177	hypothetical protein LOC100278177 (LOC100278177), mR0 [Source:RefSeq D0;Acc:NM_001151537]		3:199353687-199362601	0.735078	1.07675	0.334488	0.394765	0.60003	10.5405	15.3566	4.66432	5.7163	8.54286
GRMZM2G445319			Immunoglobulin-like fold;"Late embryogenesis abundant protein, group 2"	5:71758200-71758686	0.635652	1.20333	0	0.984358	0.563995	1.05405	2.1938	0	1.90543	1.06786
GRMZM2G445667				8:10635254-10637066	0.662165	0.815773	1.05634	0.711702	0.556205	5.27023	6.58141	8.39577	5.7163	4.27143
GRMZM2G445746				4:47762848-47763430	0	0.985845	1.19134	0.674988	0.109851	0	8.77521	10.2615	6.66902	1.06786
GRMZM2G446253			Enolase, C-termi0l;"Enolase, conserved site";"Enolase, N-termi0l";Enolase	6:68391720-68395572	0.135247	0.437974	1.66923	0.492165	0.693322	3.16214	9.87211	38.2474	11.4326	16.0179
GRMZM2G447347			Glycosyltransferase AER61, uncharacterised	6:70452641-70454521	0.400025	2.24359	2.27294	0.69601	0.637913	8.43237	48.2637	44.7774	18.1016	16.0179
GRMZM2G447857		Putative uncharacterized protein [Source:UniProtKB/TrEMBL;Acc:C4J4F3]	Tetratricopeptide-like helical;Pentatricopeptide repeat	3:13540060-13542329	0.893975	1.56292	0.999333	0.855874	0.861936	25.2971	44.973	27.053	28.5815	27.7643
GRMZM2G448151	845237	30S ribosomal protein S3, chloroplastic [Source:UniProtKB/Swiss-Prot;Acc:P06586]	Ribosomal protein S3, conserved site;"Ribosomal protein S3, bacterial";"Ribosomal protein S3, C-termi0l";"K homology-like, alpha/beta"	1:203941548-203950567	0.174793	1.59043	0.386954	0.227401	0.261979	3.16214	27.4225	6.53004	3.81087	4.27144
GRMZM2G448161			Peptidase S14/S49;"Peptidase S14, ClpP, active site";"Peptidase S14, ClpP"	1:203953508-203971162	0.156252	1.649	0.323352	0.587257	0.789434	9.48641	96.5273	18.6573	34.2978	43.7822
GRMZM2G449332				5:211645272-211645995	0.2321	0.469524	1.43309	0.192934	0.222117	1.05405	2.1938	6.53004	0.952717	1.06786
GRMZM2G449763				6:84017189-84023545	0.579013	0.474794	1.77594	0.91852	0.96633	5.27023	4.38761	15.8587	9.52717	9.61072
GRMZM2G449901				7:143781953-143783080	0.416195	0.531383	1.48389	0.422804	0.685432	4.21618	5.48451	14.9258	4.76358	7.475
GRMZM2G450233	100273479	hypothetical protein LOC100273479 [Source:RefSeq peptide;Acc:NP_001141388]	Peroxidase, active site;Haem peroxidase;"Haem peroxidase, plant/fungal/bacterial";Peroxidases heam-ligand binding site;Plant peroxidase	6:125337843-125340176	0.149523	2.55152	0.810803	0.905479	0.194977	3.16214	53.7482	16.7915	20.0071	4.27143
GRMZM2G450327				5:40382010-40382849	0.735951	0.248601	2.02879	0.189289	0.649903	6.32428	2.1938	16.7915	1.90543	6.40715
GRMZM2G450397				9:108316371-108318255	0	20.9984	9.22792	0	0	0	2.1938	0.932863	0	0
GRMZM2G450534				1:222198028-222198457	0	0	1.27031	0	0	0	0	2.79859	0	0
GRMZM2G450763	1466390	Uncharacterized protein ycf72 (ORF137) [Source:UniProtKB/Swiss-Prot;Acc:Q37082]		1:234718664-234720043	0.465048	1.82224	0.388022	0.811216	0	1.05405	4.38761	0.932863	1.90543	0
GRMZM2G450887				7:3878409-3879707	0	0.318474	1.7852	0	0.302511	0	2.1938	12.1272	0	2.13572
GRMZM2G450960			Protein of unknown function DUF688	1:292403026-292403416	0	0	1.55594	0	0	0	0	2.79859	0	0
GRMZM2G451178				5:62216226-62219881	0	1.14434	0.664313	0	0	0	3.2907	1.86573	0	0
GRMZM2G451231	100194298	hypothetical protein LOC100194298 [Source:RefSeq peptide;Acc:NP_001132809]	Calponin-like actin-binding;"Kinesin, motor domain"	10:23789343-23796028	0.76516	1.09807	0.636364	0.726078	0.915471	44.2699	60.3296	35.4488	40.9668	50.1893
GRMZM2G451533			Auxin responsive SAUR protein	9:11437285-11438177	0.632839	0.159329	3.51361	0	0.13394	4.21618	1.0969	22.3887	0	1.06786
GRMZM2G451746	100277599	hypothetical protein LOC100277599 [Source:RefSeq peptide;Acc:NP_001144586]		9:110514419-110516012	0.196462	0.742338	2.27137	0.734369	0.542821	3.16214	12.0659	35.4488	13.338	9.61072
GRMZM2G453111				1:12342377-12347042	0.953989	1.29224	0.644621	0.629885	0.783731	57.9725	82.2676	38.2474	41.9195	46.9857
GRMZM2G453301				5:171960469-171961102	0.657883	1.31843	1.39901	0.50295	0.896441	2.10809	4.38761	4.66432	1.90543	3.20357
GRMZM2G453619			D0 recombi0tion/repair protein RecA/RadB, ATP-binding domain;"D0 recombi0tion/repair protein RecA, monomer-monomer interface";"D0 recombi0tion and repair protein Rad51, C-termi0l"	6:47412449-47414021	0.500847	1.48992	0.540314	0.994541	0.205241	5.27023	15.3566	5.59718	10.4799	2.13572
GRMZM2G454514				6:166011389-166011901	0	0	1.31013	0	0	0	0	3.73145	0	0
GRMZM2G454619			D0/R0 helicase, C-termi0l	7:164605670-164607398	0.524507	1.11149	0.205443	0.326691	0.529864	7.37832	15.3566	2.79859	4.76358	7.475
GRMZM2G454894	100279377	hypothetical protein LOC100279377 (LOC100279377), mR0 [Source:RefSeq D0;Acc:NM_001152393]		3:218278440-218280414	0.414544	1.02632	0.444712	0.385941	0.770685	10.7522	26.3256	11.2642	10.5312	20.2893
GRMZM2G455559				1:210869375-210870181	0.704575	1.37037	0.593897	0.56746	0.641838	1.05405	2.1938	0.932863	0.952717	1.06786
GRMZM2G455680				9:35924222-35924474	0	1.59554	0	0	0	0	1.0969	0	0	0
GRMZM2G456123			Tetratricopeptide-like helical;Pentatricopeptide repeat	2:12019806-12026464	0.757544	1.66972	1.22445	0.979825	0.93802	26.3511	57.0391	41.9789	35.2505	33.1036
GRMZM2G456304				4:98865064-98866214	0	0	2.39559	0	0.593595	0	0	3.73145	0	1.06786
GRMZM2G456422		Putative uncharacterized protein [Source:UniProtKB/TrEMBL;Acc:B6TRC8]		4:126906995-126907839	0	1.15609	0.435094	0.132763	0.149542	0	7.67831	2.79859	0.952717	1.06786
GRMZM2G456441				6:23112089-23112856	0.776644	0.550358	1.24492	0.482145	0.545182	6.32428	4.38761	10.2615	3.81087	4.27143
GRMZM2G456840	100276326	hypothetical protein LOC100276326 [Source:RefSeq peptide;Acc:NP_001143612]		8:135307882-135314644	0.731685	0	2.39579	0	0.641577	5.27023	0	16.7915	0	5.40149
GRMZM2G457430	100285478	transposon protein Pong sub-class [Source:RefSeq peptide;Acc:NP_001151843]		2:226995078-226996878	0.836935	1.06613	1.42423	0.807215	0.908283	23.189	28.5194	36.3817	25.7234	27.7643
GRMZM2G457510				2:24552033-24570053	0	1.24672	0.363538	0	0	0	3.29071	0.932863	0	0
GRMZM2G457867			Zinc finger, DHHC-type	3:230007029-230008371	0.697468	0.370367	2.05225	0.370987	0.84525	8.43237	4.38761	24.2544	4.76358	10.6786
GRMZM2G458650				8:136652740-136655661	0.429703	1.06674	0.635067	0.857431	0.790833	9.48641	23.0349	13.993	19.0543	17.0857
GRMZM2G458776			Tudor domain;UDP-glucuronosyl/UDP-glucosyltransferase	6:128603219-128604839	0.132497	1.20054	0.0615032	0	0.230856	2.10809	19.7442	0.932863	0	4.27143
GRMZM2G458849				2:150694636-150695647	0.304463	1.4479	1.23888	0.279784	0.472851	2.10809	9.87211	8.39577	1.90543	3.20357
GRMZM2G458881			Protein of unknown function DUF707	3:155482973-155483642	0	0.563554	1.86526	0.72925	0.660956	0	3.2907	10.2615	4.76358	4.27143
GRMZM2G458942			Myb/SANT-like domain	10:60676829-60679942	0.942388	0.588891	1.09983	0.411622	0.57082	22.135	13.1628	25.1873	9.52717	12.8143
GRMZM2G459432				1:280176826-280180926	0.124228	1.3002	0.22055	0.881068	0.503744	1.05405	10.969	1.86573	7.62173	4.27143
GRMZM2G459663	100286277	EF hand family protein [Source:RefSeq peptide;Acc:NP_001152636]	EF-HAND 2;"EF-Hand 1, calcium-binding site";EF-hand-like domain	7:167856951-167858362	0.330011	0.504119	2.69866	0.451942	0.525744	4.21588	6.58141	33.5831	6.66902	7.475
GRMZM2G459752		Putative uncharacterized protein [Source:UniProtKB/TrEMBL;Acc:B6UCF3]		7:163798260-163798799	1.02e-05	0.913131	1.59907	0.58885	0.537247	4.24e-05	4.05025	6.53004	2.85815	2.55542
GRMZM2G459820				7:167380586-167383555	0.840815	0.296853	2.36869	0.619659	0.381482	26.7745	9.66185	72.5376	22.9352	13.637
GRMZM2G461066			Transposase, Ptta/En/Spm, plant	1:149379305-149385041	0.949792	0.17799	1.69582	0.0840584	0.758496	30.5673	5.48451	51.3075	2.85815	24.5607
GRMZM2G462659				4:142190401-142193153	0.581968	0.612974	1.32488	0.979465	0	2.10809	2.2304	4.66432	3.81087	0
GRMZM2G463167				4:23002184-23002792	0.280716	2.00781	0.745793	0	0	1.05405	7.67831	2.79859	0	0
GRMZM2G463498				8:17060562-17064940	0.538753	1.04236	0.368781	0.782107	0.523551	23.1543	45.9428	14.9258	41.9195	26.6118
GRMZM2G463580			Leucine-rich repeat;"Protein ki0se, catalytic domain";"Leucine-rich repeat-containing N-termi0l domain, type 2";"Serine/threonine-protein ki0se, active site";"Protein ki0se, ATP binding site"	3:16580752-16584193	0.837506	1.07869	0.633605	0.799503	0.968645	34.7835	43.8761	26.1202	33.3451	39.5107
GRMZM2G463775				3:27843399-27844591	0.810433	0.997016	1.12343	0.508816	0.787255	13.7026	16.4535	18.6573	8.57445	12.8143
GRMZM2G464157			Phospholipase/carboxylesterase	10:146835146-146836856	0.194692	0.34088	1.14529	0.204925	0.772159	3.16214	5.48451	17.7244	3.81087	13.8821
GRMZM2G464215			Cullin, N-termi0l	8:60908985-60910508	0.363086	1.94689	0.658199	0.0843771	0	4.21618	21.938	7.46291	0.952717	0
GRMZM2G464299				5:209780882-209782059	0.19054	0	1.05125	0	0.344553	1.05405	0	5.59719	0	2.13572
GRMZM2G464464	100285177	LOC100285177 [Source:RefSeq peptide;Acc:NP_001151543]	Sodium/calcium exchanger membrane region;Calcium-binding EF-hand;EF-HAND 2;"EF-Hand 1, calcium-binding site";EF-hand-like domain	8:24341631-24348681	0.83486	1.2748	2.45326	0.960332	0.827472	25.8858	34.5042	61.8376	29.8657	26.9758
GRMZM2G464491			Quinonprotein alcohol dehydroge0se-like	8:2422795-2428468	0.270355	1.00002	0.640552	0.298078	0.381365	14.7566	53.7482	34.5159	17.1489	21.3572
GRMZM2G464572		Putative uncharacterized protein [Source:UniProtKB/TrEMBL;Acc:C4J8Y2]	Ubiquitin-conjugating enzyme/RWD-like;"Ubiquitin-conjugating enzyme, E2"	9:57913127-57917754	0.608778	0.880469	1.19849	0.696375	0.676243	33.7295	47.1668	65.3004	38.1087	36.3072
GRMZM2G465216				9:135735112-135737399	0.497958	0.852335	2.04937	0.980224	0.659911	3.16214	5.48451	13.0601	6.66902	4.27143
GRMZM2G465999		Putative uncharacterized protein [Source:UniProtKB/TrEMBL;Acc:C4J6Q4]	Curculin-like (mannose-binding) lectin;S-locus glycoprotein;"S-locus receptor ki0se, C-termi0l";Apple-like;"Protein ki0se, catalytic domain";PAN-2 domain;"Serine/threonine-protein ki0se, active site";S-receptor-like serine/threonine-protein ki0se;Serine-threonine/tyrosine-protein ki0se;"Protein ki0se, ATP binding site"	7:156150587-156154913	0.183588	1.44953	1.23431	0.146056	0.26919	3.16214	35.1008	24.2544	3.81087	9.61072
GRMZM2G466298			Legume lectin, beta chain, Mn/Ca-binding site;"Conca0valin A-like lectin/gluca0se, subgroup";"Legume lectin, beta chain";"Protein ki0se, catalytic domain";"Serine/threonine-protein ki0se, active site";"Protein ki0se, ATP binding site"	5:202350895-202359932	0.300488	0.687199	1.09729	0.0639011	0.627771	15.8107	36.1977	55.0389	3.81087	36.3072
GRMZM2G466309	100277464	hypothetical protein LOC100277464 [Source:RefSeq peptide;Acc:NP_001144487]		5:202361001-202362043	0	0.103019	1.39755	0.157689	0	0	1.0969	13.993	1.90543	0
GRMZM2G466835	100384111	hypothetical protein LOC100384111 [Source:RefSeq peptide;Acc:NP_001170171]	Leucine-rich repeat;"Leucine-rich repeat-containing N-termi0l domain, type 2"	5:34063592-34066157	0.670903	0.992361	1.02154	0.755908	0.503537	21.0809	30.7132	31.7174	24.7706	16.0179
GRMZM2G467642				1:75292924-75294573	0	1.18146	0.528641	0.523021	0	0	2.1938	0.932863	0.952717	0
GRMZM2G467874			HAT dimerisation	9:133570299-133570658	0.520102	1.02736	0.467353	0.936296	0	1.05405	2.1938	0.932863	1.90543	0
GRMZM2G467997			Peptidase M48	1:242165913-242185561	0.761348	1.41108	0.862382	0.989911	0.504638	20.0269	36.1977	22.3887	25.7234	12.8143
GRMZM2G468044				7:145668394-145668548	0	21.9541	0	0	0	0	1.0969	0	0	0
GRMZM2G468657	100284311	aspartic protei0se nepenthesin-1 [Source:RefSeq peptide;Acc:NP_001150678]	Peptidase aspartic, catalytic;Peptidase A1;"Peptidase aspartic, active site"	7:154546082-154547839	0.229059	0.766212	1.37493	0.178642	0.620298	3.16214	10.969	18.6573	2.85815	9.61072
GRMZM2G468672				10:132547729-132549509	0.56746	0.806835	1.28913	0.324706	0	5.27023	7.67831	11.1944	3.81087	0
GRMZM2G469049				3:11976389-11977900	0.250947	0.539159	1.26443	0.276708	0.588166	5.27023	10.969	26.1202	5.7163	11.7464
GRMZM2G469580			IQ motif, EF-hand binding site	2:219664980-219666196	0.476833	1.4414	0.790059	0.408704	0.738331	7.37832	21.938	12.1272	6.66902	11.7464
GRMZM2G469849				4:182958108-182960793	0.818049	1.0001	2.15978	0.23587	0.323338	16.8647	20.8411	42.9117	5.7163	7.475
GRMZM2G469928				8:175013036-175013371	0	0	2.18586	0.756876	0	0	0	2.79859	0.952717	0
GRMZM2G469939			Methyltransferase type 11	9:5438196-5442707	0.826205	0.614614	1.26173	0.101076	0.925256	7.37832	5.48451	11.1944	0.952717	8.54286
GRMZM2G470022				9:74015847-74016616	0.684908	1.4204	0.155003	0	0.526554	4.21618	8.77521	0.932863	0	3.20357
GRMZM2G470608			Ribosomal protein L24, SH3-like;KOW;"Ribosomal protein L26, eukaryotic/archaeal";"Ribosomal protein L24/L26, conserved site"	2:181383374-181444723	0.869193	0	1.45204	0.935252	0.531593	3.16214	0	5.42096	3.81087	2.13572
GRMZM2G470984			Phytosulfokine	2:226346871-226351462	0	0	1.02856	0.951765	0.541868	0	0	1.86573	1.90543	1.06786
GRMZM2G471051			Bifunctio0l inhibitor/plant lipid transfer protein/seed storage	8:162301493-162302297	0.371004	0.185899	1.17129	0.148196	0.829978	2.10809	1.0969	6.53004	0.952717	5.33929
GRMZM2G471065			Glycoside hydrolase, subgroup, catalytic core;"Glycoside hydrolase, family 5"	6:6620894-6623007	0.0583668	0.431466	1.2119	0.215776	0.372393	1.05405	4.38761	9.32863	0.952717	7.475
GRMZM2G471108			IQ motif, EF-hand binding site;Dilute;"Myosin head, motor domain";Dil domain;"Myosin, N-termi0l, SH3-like"	1:300188068-300228907	0.601742	1.30968	1.07334	0.789146	0.637666	56.9185	118.465	97.9507	73.3592	57.6643
GRMZM2G471462				1:7548400-7548925	0	1.237	0.853701	0.213239	0.989258	0	5.48451	3.73145	0.952717	4.27143
GRMZM2G472226			Protein of unknown function DUF1677, plant	1:275834356-275835683	0	0.862875	1.20678	0	0.383602	0	2.1938	2.79859	0	1.06786
GRMZM2G472403				1:245098194-245104513	0.341392	1.13558	0.884397	0.914715	0.433557	15.8107	43.8761	35.4488	33.3451	20.2893
GRMZM2G472827				1:283258251-283262785	0.367999	1.1206	0.734317	0.586433	0.667772	17.9188	52.6513	35.4488	27.6288	30.9679
GRMZM2G472933			KOW;Ribosomal protein S4e	4:84988823-84990778	0.394297	0.545925	1.11846	0.773099	0.186119	3.16214	3.2907	12.1272	4.76358	2.13572
GRMZM2G473329			Amine oxidase	3:227869698-227872053	0.567111	0.568473	2.03258	0.479723	0.568961	3.16214	3.2907	11.1944	2.85815	3.20357
GRMZM2G473679				6:69553131-69553473	0	0	2.41287	0	0	0	0	3.73145	0	0
GRMZM2G474039	100278436	hypothetical protein LOC100278436 (LOC100278436), mR0 [Source:RefSeq D0;Acc:NM_001151715]		2:5512097-5512739	0.610342	0	1.6574	0.452538	0.262257	2.10809	0	5.59718	1.90543	1.06786
GRMZM2G474320			Protein of unknown function DUF659	1:174025891-174033882	0.364738	1.14115	0.61265	0.730605	0.711819	13.7026	40.5854	22.3887	26.6761	25.6286
GRMZM2G474326	100281172	ethylene-responsive transcription factor 2 [Source:RefSeq peptide;Acc:NP_001147563]	Pathogenesis-related transcriptio0l factor/ERF, D0-binding	3:198667759-198668962	0.386055	1.02486	0.573271	0.194029	0.562013	3.16214	8.77521	4.66432	1.90543	5.33929
GRMZM2G474942				3:216146394-216146892	0	0.308433	1.85713	0.24857	0.286307	0	1.0969	6.53004	0.952717	1.06786
GRMZM2G475139				5:9092666-9099629	0.307726	1.63769	0.551214	0.720459	0.206309	6.32428	32.907	11.1944	15.2435	4.27143
GRMZM2G475185				2:186590030-186590306	0	1.27626	0	0	0	0	1.0969	0	0	0
GRMZM2G475647			Actin-like;Actin-related protein 3	4:36474154-36476166	0.948005	1.76873	0.9696	0.655665	0.514966	7.37832	14.2597	7.46291	5.7163	4.27143
GRMZM2G475753				9:106336368-106337510	0.230426	0.835521	2.38475	0.773601	0.36921	5.27023	18.6473	50.3746	20.9598	9.61072
GRMZM2G475948	100281599	lectin-like receptor ki0se 7 [Source:RefSeq peptide;Acc:NP_001147990]	Conca0valin A-like lectin/gluca0se, subgroup;"Legume lectin, beta chain";"Protein ki0se, catalytic domain";"Serine/threonine-protein ki0se, active site";"Protein ki0se, ATP binding site"	1:281932423-281934750	0.830271	3.37361	1.05013	0.505304	0.688081	23.189	94.3335	27.9859	16.1962	21.3572
GRMZM2G476477			Protein ki0se, catalytic domain;"Serine/threonine-protein ki0se, active site"	6:162351591-162353219	0.978253	1.4685	2.24416	0.500042	0.932478	14.7566	23.0349	31.7174	9.52717	17.0857
GRMZM2G476581				1:117067636-117067853	0	5.43652	0	0	0	0	2.1938	0	0	0
GRMZM2G476949				6:62179624-62181626	0.565493	1.363	0.192753	0.59162	0.302333	8.43237	19.7442	2.79859	8.57445	4.27143
GRMZM2G477139			Thaumatin, conserved site;"Thaumatin, pathogenesis-related"	1:119383799-119386152	0.555662	5.21507	7.1807	0.509738	0.424904	7.37832	63.6203	85.8234	5.7163	6.40715
GRMZM2G478414	100283607	anther-specific proline-rich protein APG [Source:RefSeq peptide;Acc:NP_001149980]	Lipase, GDSL	3:201254521-201260673	0.370173	1.37546	0.481085	0.137289	0.157732	5.27023	19.7442	5.59718	1.90542	2.13572
GRMZM2G478876			Protein ki0se, catalytic domain;"Serine/threonine-protein ki0se, active site";Serine-threonine/tyrosine-protein ki0se;"Protein ki0se, ATP binding site"	9:144785097-144790026	0.184795	0.493285	1.29335	0.538355	0.769406	5.27023	14.2597	25.1873	14.2908	24.5607
GRMZM2G478994			Tetratricopeptide-like helical;Tetratricopeptide repeat-containing;"Protein of unknown function DUF248, methyltransferase putative";Tetratricopeptide repeat	7:171212554-171218328	0.901854	1.80063	0.816536	0.503496	0.47031	16.8647	32.907	14.9258	7.62173	7.475
GRMZM2G479038	100281698	cytokinin-O-glucosyltransferase 3 [Source:RefSeq peptide;Acc:NP_001148090]	UDP-glucuronosyl/UDP-glucosyltransferase	3:10690422-10692428	0.396553	0.354183	2.15697	0.145784	0.81286	8.43237	7.67831	42.9117	3.81087	20.2893
GRMZM2G479270				9:147726583-147728540	0.940776	0.634304	1.71686	0.125336	0.40875	31.6214	20.8411	54.1061	4.76358	14.95
GRMZM2G479567				2:173177238-173179595	0.454442	1.24807	0.161123	0.505074	0.969286	5.27023	14.2597	1.86573	5.7163	10.6786
GRMZM2G479703	100383021	hypothetical protein LOC100383021 [Source:RefSeq peptide;Acc:NP_001169171]	Tetrapeptide transporter, OPT1/isp4;Oligopeptide transporter OPT superfamily	6:62901046-62905759	0.488013	0.905356	1.135	0.389027	0.555336	15.8107	29.6163	37.3145	13.338	18.6384
GRMZM2G479736				2:107572665-107574390	0.832315	1.00672	1.20218	0.450901	0.710141	13.7026	16.4535	19.5901	7.62173	11.7464
GRMZM2G480074			Reticulon;"Nucleotide-diphospho-sugar transferase, predicted"	6:158640776-158644008	0.602499	1.23666	1.03713	0.634391	0.211418	17.9188	36.1977	29.8516	20.0071	6.40715
GRMZM2G480226			Myb/SANT-like domain	9:10457167-10460406	0.907428	0.241804	1.41043	0.318348	0.777938	21.0809	5.48451	31.7174	7.62173	18.1536
GRMZM2G480364				5:205984323-205984917	0.178041	1.09678	6.09596	0.279893	0.487805	1.05405	6.58141	35.4488	1.90543	3.20357
GRMZM2G480380			Pentatricopeptide repeat	3:86914962-86916450	0.401128	0.533518	1.28189	0.231217	0.689419	7.37832	9.87211	23.3216	4.76358	13.8821
GRMZM2G480489				7:153477292-153482419	0.583299	1.10993	1.09016	0.684518	0.55081	17.9188	32.907	32.6502	21.9125	17.0857
GRMZM2G482383				10:12527829-12529675	0.385993	0.396201	1.33951	0.0957481	0.675225	3.16214	3.2907	10.2615	0.952717	6.40715
GRMZM2G484220				6:12899913-12900023	0	772.769	0	0	0	0	1.0969	0	0	0
GRMZM2G484514				10:83660426-83660591	0	17.8203	0	0	0	0	1.0969	0	0	0
GRMZM2G484592				10:34931162-34931723	0	1.08177	1.64319	0.658826	0	0	3.2907	4.66432	1.90543	0
GRMZM2G484670				3:132463505-132463756	0	1.71627	0	0	0	0	1.0969	0	0	0
GRMZM2G484671				3:143433207-143433366	0	0	3550.57	0	0	0	0	0.932863	0	0
GRMZM2G484757				9:149549323-149549550	0	2.74347	0	0	0	0	1.0969	0	0	0
GRMZM2G485073				1:19160583-19160911	0	0	1.58878	0	0	0	0	1.86573	0	0
GRMZM2G485446				10:4006277-4006392	0	460.61	402.253	0	0	0	1.0969	0.932863	0	0
GRMZM2G485620			Mpv17/PMP22	3:134820388-134820641	0	34.6457	0	0	0	0	1.0969	0	0	0
GRMZM2G485839				1:63692445-63692792	0.652801	1.94925	0	0	0.677093	1.05405	3.2907	0	0	1.06786
GRMZM2G486621				1:64878028-64878514	0.779461	0.400073	1.04864	0	0	2.10809	1.0969	2.79859	0	0
GRMZM2G486920				7:91010962-91011262	0	1.08142	0	0	0	0	1.0969	0	0	0
GRMZM2G487026				1:22734114-22734252	0	142.081	0	0	0	0	2.1938	0	0	0
GRMZM2G487027				1:6420683-6420987	0	1.56389	0	0.678646	0	0	2.1938	0	0.952717	0
GRMZM2G487046				6:157561935-157562206	0	0	1.14406	0	0	0	0	0.932863	0	0
GRMZM2G487182				8:105308063-105308232	0	12.7015	0	0	0	0	1.0969	0	0	0
GRMZM2G487384				10:75014971-75015196	0	0	2.09151	0	0	0	0	0.932863	0	0
GRMZM2G487886				4:29962347-29962614	0	1.36066	0	0	0	0	1.0969	0	0	0
GRMZM2G488692				1:174821563-174826447	0.8574	0.546625	1.65069	0.371915	0.899743	18.9728	12.0659	36.3817	8.57445	20.2893
GRMZM2G489632				6:120978205-120978332	0	149.48	0	0	0	0	1.0969	0	0	0
GRMZM2G489653				1:239456723-239467310	0	0	1.94979	0	0	0	0	0.932863	0	0
GRMZM2G490055				8:51692459-51692636	0	11.6309	0	0	0	0	1.0969	0	0	0
GRMZM2G490129				1:294656757-294657196	0	0	1.38653	0	0.323108	0	0	4.66432	0	1.06786
GRMZM2G490665				10:4937083-4937542	0.40201	0	1.10031	0	0.874346	1.05405	0	2.79859	0	2.13572
GRMZM2G490667				10:5388540-5390606	0	243.796	0	0	0	0	1.0969	0	0	0
GRMZM2G490997				1:234757027-234757653	0.537017	2.04741	0.158406	0.487296	0.730698	3.16214	12.0659	0.932863	2.85815	4.27143
GRMZM2G491370				4:240575375-240575935	0.540869	2.81436	0	0.9931	0.593607	2.10809	10.969	0	3.81087	2.13572
GRMZM2G491695				3:150837394-150837672	0	0	1.10081	0	0	0	0	0.932863	0	0
GRMZM2G491820				7:1861680-1862133	0.308616	1.89661	0.842481	0.827142	0	1.05405	6.58141	2.79859	2.85815	0
GRMZM2G493679				10:111695534-111695638	0	1668.17	0	0	0	0	1.0969	0	0	0
GRMZM2G494654				1:294479484-294479922	0	0.67191	1.81888	0	0.680783	0	2.1938	5.59718	0	2.13572
GRMZM2G495194				4:203855645-203855776	0	0	108.237	0	0	0	0	0.932863	0	0
GRMZM2G495220			Myb/SANT-like domain	1:242487185-242488498	0.634482	1.06281	0.576561	0.640439	0.619199	11.5945	18.6473	10.2615	11.4326	10.6786
GRMZM2G495259				2:167192727-167192938	0	3.62964	0	0	0	0	1.0969	0	0	0
GRMZM2G495348				1:288245516-288245622	0	1280.88	0	0	0	0	1.0969	0	0	0
GRMZM2G495412				6:31908019-31908306	0.941668	1.82617	0.801943	0	0.939604	1.05405	2.1938	0.932863	0	1.06786
GRMZM2G495791				2:66698907-66699019	0	657.803	0	0	0	0	1.0969	0	0	0
GRMZM2G496051				8:169793967-169794115	0	35.3505	30.4452	0	0	0	1.0969	0.932863	0	0
GRMZM2G496448				4:14529906-14531286	0.860398	0.358639	1.2495	0.47817	0.358502	5.27023	2.1938	7.46291	2.85815	2.13572
GRMZM2G496655				1:100360144-100360812	0.822745	0.814946	1.07002	0.183749	0.205063	4.21618	4.38761	5.59718	0.952717	1.06786
GRMZM2G496879				8:118880614-118889605	0	0	22.7313	0	0	0	0	0.932863	0	0
GRMZM2G496944				8:162553007-162553315	0	1.00128	0.902236	0.918152	0	0	1.0969	0.932863	0.952717	0
GRMZM2G498259				5:162879286-162879600	0	1.71575	0	0	0.886883	0	2.1938	0	0	1.06786
GRMZM2G498535				2:87516786-87545883	0	19.4731	0	0	0	0	1.0969	0	0	0
GRMZM2G498547		Putative uncharacterized protein [Source:UniProtKB/TrEMBL;Acc:B6T4S2]		2:91478706-91479592	0.268197	0.193583	1.05365	0	0.199125	3.16214	2.1938	11.1944	0	2.13572
GRMZM2G498668				1:25098704-25099201	0	1.15297	5.24522	0	0	0	0.407815	1.86573	0	0
GRMZM2G499480				8:73657095-73657207	0	555.503	0	0	0	0	1.0969	0	0	0
GRMZM2G499632				3:158366632-158366769	0	0	51.3953	0	0	0	0	0.932863	0	0
GRMZM2G499709				4:172458939-172459089	0	33.3092	0	0	0	0	1.0969	0	0	0
GRMZM2G500472				3:72936812-72936963	0	34.2928	0	0	0	0	1.0969	0	0	0
GRMZM2G502444				10:132975690-132975901	0	0	3.87167	0	0	0	0	0.932863	0	0
GRMZM2G502627				2:31123300-31123529	0	2.02037	0	0	0	0	1.0969	0	0	0
GRMZM2G503117				1:202483585-202483717	0	0	97.7521	0	0	0	0	0.932863	0	0
GRMZM2G503296				10:16997367-16997966	0.85802	2.08469	0.766997	0.385464	0	2.10809	5.48451	1.86573	0.952717	0
GRMZM2G503771				1:134121147-134121334	0	0	6.63568	0	0	0	0	0.932863	0	0
GRMZM2G504102				2:199155762-199156109	0.625811	1.93507	1.11875	0	0	1.05405	3.2907	1.86573	0	0
GRMZM2G504951				3:23645842-23646030	0	0	4.36629	0	0	0	0	0.932863	0	0
GRMZM2G505259				8:169655300-169662488	0	0	10886.6	0	0	0	0	0.932863	0	0
GRMZM2G505417				1:182583354-182583672	0	0	1.39502	0	0.783142	0	0	1.86573	0	1.06786
GRMZM2G506899				7:98392444-98393353	0.409766	0.224342	1.31314	0.875509	0.332569	4.21618	2.1938	13.0601	8.57445	3.20357
GRMZM2G507165				5:27170604-27170839	0	0	1.62628	0	0	0	0	0.932863	0	0
GRMZM2G507340				3:81196157-81196517	0	0.665793	1.67936	0	0	0	1.0969	2.79859	0	0
GRMZM2G507388				3:81170904-81171187	0	1.41054	0	0	0	0	1.0969	0	0	0
GRMZM2G507478				9:22562145-22563240	0.816877	1.57852	1.34295	0.847539	0.556447	6.32428	12.0659	10.2615	6.66902	4.27143
GRMZM2G507515				10:106086965-106087209	0	2.37501	0	0	0	0	1.0969	0	0	0
GRMZM2G507747				1:285243775-285243984	0	4.42892	0	0	0	0	1.0969	0	0	0
GRMZM2G508018				1:81788746-81791209	0.801173	1.37851	0.977507	0.162143	0.149956	22.135	37.2946	26.1202	4.76358	4.27143
GRMZM2G508114				5:64964157-64964454	0.769708	0	1.33488	0	0.770037	1.05405	0	1.86573	0	1.06786
GRMZM2G508218				2:191314650-191336825	0.966902	1.90218	1.66085	0	0	1.05405	2.1938	1.86573	0	0
GRMZM2G508302				2:189625006-189625249	0	1.9057	0	0	0	0	1.0969	0	0	0
GRMZM2G508368				9:106936483-106956218	0.711726	1.10598	0.650672	0.43602	0.252786	9.48641	14.2597	8.39577	5.7163	3.20357
GRMZM2G508773				3:110265908-110266522	0.803969	0.422281	1.9656	0	0	4.21618	2.1938	10.2615	0	0
GRMZM2G508977				3:140493512-140493990	0.557389	0	1.0121	0	0.299049	2.10809	0	3.73145	0	1.06786
GRMZM2G509619	100382778	hypothetical protein LOC100382778 [Source:RefSeq peptide;Acc:NP_001168958]		2:178140309-178145029	0	1.56851	0.740892	0	0	0	2.07392	0.932865	0	0
GRMZM2G509717				2:188147138-188147274	0	87.9906	0	0	0	0	1.0969	0	0	0
GRMZM2G509851				4:220652963-220653163	0	0	8.54514	0	0	0	0	1.86573	0	0
GRMZM2G510595				5:170670005-170670258	0	2.32076	2.098	0	0	0	1.0969	0.932863	0	0
GRMZM2G510598		Putative uncharacterized protein [Source:UniProtKB/TrEMBL;Acc:B6TTD9]		2:173887376-173894291	0	1.16901	1.33041	0	0.398423	0	3.29101	3.73246	0	1.06786
GRMZM2G510656				3:69938979-69941978	0.900745	0.68457	1.50146	0.953599	0.692912	13.7026	10.969	22.3887	18.1016	12.8143
GRMZM2G510675				4:180291642-180291781	0	103.519	0	0	0	0	2.1938	0	0	0
GRMZM2G510840				3:153157704-153158049	0	1.07948	1.93437	0	0	0	2.1938	3.73145	0	0
GRMZM2G510973				8:103982574-103982733	0	20.6847	0	0	0	0	1.0969	0	0	0
GRMZM2G511083				3:192081161-192082515	0	457.127	1241.5	0	0	0	1.0969	2.79859	0	0
GRMZM2G511318				6:42730407-42731028	0.611545	0.20627	1.08102	0	0.665823	3.16214	1.0969	5.59718	0	3.20357
GRMZM2G512188				4:202892602-202892762	0	0	34.5447	0	0	0	0	1.86573	0	0
GRMZM2G512307				10:137184988-137185124	0	88.1294	157.333	0	0	0	1.0969	1.86573	0	0
GRMZM2G512400		Putative uncharacterized protein [Source:UniProtKB/TrEMBL;Acc:C0PG50]		6:97578111-97578300	0	0	6.13716	0	0	0	0	0.932863	0	0
GRMZM2G512767				8:5644476-5651370	0	0	38.8735	0	0	0	0	0.932863	0	0
GRMZM2G513457				2:86851924-86852733	0.641966	1.99362	1.13276	0.59007	0.666574	3.16214	9.87211	5.59718	2.85815	3.20357
GRMZM2G514005				6:52585232-52586100	0	2.87255	0	0	0	0	1.0969	0	0	0
GRMZM2G514140				1:95240732-95240889	0	25.3684	23.2633	0	0	0	1.0969	0.932863	0	0
GRMZM2G514422				5:5835615-5835777	0	22.6205	0	0	0	0	1.0969	0	0	0
GRMZM2G514497			Ribosomal protein L14b/L23e;Ribosomal protein L14 domain	3:69215444-69218217	0.191886	0.587235	1.00568	0.680822	0.573492	1.05405	3.2907	5.59718	3.81087	3.20357
GRMZM2G515027				3:191556885-191557006	0	0	258.593	0	0	0	0	0.932863	0	0
GRMZM2G515299				6:77541179-77541326	0	44.0203	0	0	0	0	1.0969	0	0	0
GRMZM2G515542				1:165829350-165829510	0	35.4092	0	0	0	0	2.1938	0	0	0
GRMZM2G516536				10:1121483-1121608	0	181.599	0	0	0	0	1.0969	0	0	0
GRMZM2G517678				1:212366063-212366192	0	0	98.5169	0	0	0	0	0.932863	0	0
GRMZM2G517866				1:298652864-298652967	0	2329.39	2101.44	0	0	0	1.0969	0.932863	0	0
GRMZM2G518111				5:121215987-121216098	0	0	634.343	0	0	0	0	0.932863	0	0
GRMZM2G519247				8:162926949-162927048	0	0	2478.74	0	0	0	0	0.932863	0	0
GRMZM2G519825				9:99991264-99991342	0	0	15548.1	0	0	0	0	0.932863	0	0
GRMZM2G520096				3:190852433-190853290	0.588524	0.304779	1.04596	0.548266	0.927839	4.21618	2.1938	7.46291	3.81087	6.40715
GRMZM2G520729				1:262581105-262581210	0	1406.3	0	0	0	0	1.0969	0	0	0
GRMZM2G521003				5:15792142-15792256	0	0	426.271	0	0	0	0	0.932863	0	0
GRMZM2G521257				10:68971711-68971925	0	0	3.65628	0	0	0	0	0.932863	0	0
GRMZM2G521423				5:91478811-91479148	0	1.387	0	0	0	0	2.1938	0	0	0
GRMZM2G521705				1:23488180-23488409	0	0	6.73527	0	0	0	0	2.79859	0	0
GRMZM2G521781				5:8550821-8552387	0.33603	0.68055	1.02288	0.448431	0.337588	2.10809	4.38761	6.53004	2.85815	2.13572
GRMZM2G522398			D111/G-patch	2:140291569-140295573	0.976941	1.43575	0.851469	0.592719	0.732407	25.2971	37.2946	21.4559	17.1489	20.2893
GRMZM2G522411				9:23094832-23094981	0	0	23.8303	0	0	0	0	0.932863	0	0
GRMZM2G523434		Putative uncharacterized protein [Source:UniProtKB/TrEMBL;Acc:B6U5J9]		2:119819630-119820299	0.808879	1.39543	0.730598	0.467997	0.673709	6.32428	10.969	5.59718	3.81087	5.33929
GRMZM2G523670				5:147932493-147932763	0	1.60385	0	0	0	0	1.0969	0	0	0
GRMZM2G523810				4:210271132-210271282	0	43.7497	0	0	0	0	2.1938	0	0	0
GRMZM2G525452				5:194915717-194915869	0	0	26.7313	0	0	0	0	0.932863	0	0
GRMZM2G525503				1:163157674-163158143	0.496814	1.02825	0	0	0.523101	1.05405	2.1938	0	0	1.06786
GRMZM2G525770				10:130400971-130401937	0.372454	1.90041	0.330468	0.426322	0.742253	3.16214	16.4535	2.79859	3.81087	6.40715
GRMZM2G525992				3:132055655-132057024	0	0.368902	1.31492	0	0.651299	0	1.0969	3.73145	0	2.13572
GRMZM2G526075				3:66443850-66444727	0.624293	0.358374	1.23137	0.349762	0.326148	2.10809	2.1938	4.66432	0.952717	2.13572
GRMZM2G526706		Putative uncharacterized protein [Source:UniProtKB/TrEMBL;Acc:C0PGC1]		7:105247638-105249737	0.197618	1.33773	1.01774	0.101314	0.649909	3.16214	21.7339	15.6016	1.90543	11.7464
GRMZM2G526783				9:16438074-16438249	0	0	6.71335	0	0	0	0	0.932863	0	0
GRMZM2G527275			Nucleotide-binding, alpha-beta plait;"R0 recognition motif, RNP-1";"Zinc finger, CCHC-type"	9:19201947-19203354	0	0.455294	1.42431	0.394625	0	0	2.1938	6.53004	1.90543	0
GRMZM2G527536				2:47912344-47913090	0.625346	0	1.38048	0	0.811466	4.21618	0	9.32863	0	5.33929
GRMZM2G528388				6:86442397-86442565	0	0	14.4228	0	0	0	0	0.932863	0	0
GRMZM2G528783				5:54743444-54743552	0	0	731.413	0	0	0	0	0.932863	0	0
GRMZM2G528800				4:137519157-137519744	0.215275	0.676912	1.73468	0.578593	0.660285	1.05405	3.2907	8.39577	2.85815	3.20357
GRMZM2G529153				3:175912268-175912477	0	4.16205	0	0	0	0	1.0969	0	0	0
GRMZM2G529413				3:23827521-23827664	0	52.1671	0	0	0	0	1.0969	0	0	0
GRMZM2G529822				5:215518641-215519151	0	0	1.13467	0	0.51867	0	0	4.66432	0	2.13572
GRMZM2G530237				4:228553875-228554032	0	41.702	0	0	0	0	1.0969	0	0	0
GRMZM2G530345				3:106646363-106646480	0	0	295.013	0	0	0	0	0.932863	0	0
GRMZM2G530410				8:103199979-103200555	0.236969	1.01375	0	0.224915	0.512275	1.05405	4.38761	0	0.952717	2.13572
GRMZM2G530456				1:288057417-288057535	0	0	282.674	0	0	0	0	0.932863	0	0
GRMZM2G530571				9:7635035-7635233	0	11.9829	0	0	0	0	2.1938	0	0	0
GRMZM2G530586				3:150872507-150872603	0	0	3478.55	0	0	0	0	0.932863	0	0
GRMZM2G530883				7:17301612-17301740	0	153.397	0	0	0	0	1.0969	0	0	0
GRMZM2G531339				3:199064764-199065114	0.668707	1.34984	0	0	0	1.05405	2.1938	0	0	0
GRMZM2G532340				8:90688694-90688923	0	3.1962	2.74377	0	0	0	1.0969	0.932863	0	0
GRMZM2G532908				3:135465599-135466363	0.346596	1.69072	0	0	0	1.05405	5.48451	0	0	0
GRMZM2G533779				5:6831045-6831267	0	6.12768	0	0	0	0	2.1938	0	0	0
GRMZM2G533796				1:31073181-31210660	0.526993	1.29882	0.642122	0.489046	0.381746	3.16214	7.67831	3.73145	2.85815	2.13577
GRMZM2G535603				5:37280870-37281023	0	150.761	0	0	0	0	6.58141	0	0	0
GRMZM2G536036				5:153594567-153594908	0	0	1.34649	0	0	0	0	0.932863	0	0
GRMZM2G536581				6:14121662-14124359	0.402165	0.854627	1.7016	0.972583	0.763666	5.27023	10.969	22.0948	12.3853	9.61072
GRMZM2G536713				6:154780916-154781351	0	1.03805	0	0.306872	0	0	3.2907	0	0.952717	0
GRMZM2G536718				2:143839903-143840060	0	41.702	0	0	0	0	1.0969	0	0	0
GRMZM2G536825				1:214578270-214584899	0.234623	1.15321	0.207727	0.381783	0.215467	1.05405	5.48451	0.932863	1.90543	1.06786
GRMZM2G536843				4:24974708-24977657	0.863799	1.23865	0.368103	0.220182	0.510702	5.27023	9.87211	2.79859	1.90543	4.27143
GRMZM2G537162				5:122353866-122353978	0	0	532.222	0	0	0	0	0.932863	0	0
GRMZM2G537894				3:69328743-69329072	0	1.41699	0	0	0	0	2.1938	0	0	0
GRMZM2G538272				6:144743201-144743543	0	1.34127	0	0.63326	0	0	2.1938	0	0.952717	0
GRMZM2G538514				6:67571426-67571584	0	0	22.2688	0	0	0	0	0.932863	0	0
GRMZM2G538926				8:116827871-116827986	0	659.904	590.532	0	0	0	2.1938	1.86573	0	0
GRMZM2G539314				3:115312478-115312586	0	859.392	731.413	0	0	0	1.0969	0.932863	0	0
GRMZM2G539316				3:125695180-125696037	0.73376	0.151684	1.53919	0.831396	0.796365	5.27023	1.0969	11.1944	5.7163	5.33929
GRMZM2G539601				9:92949237-92949447	0	0	3.99593	0	0	0	0	0.932863	0	0
GRMZM2G539681				1:278992054-278992155	0	0	2740.33	0	0	0	0	0.932863	0	0
GRMZM2G539908				5:35664125-35664229	0	1975.78	0	0	0	0	1.0969	0	0	0
GRMZM2G540293				8:106527086-106527416	0.887067	2.69333	3.20658	0.815779	0.95795	1.05405	3.2907	3.73145	0.952717	1.06786
GRMZM2G540490				4:62444443-62446069	0.412573	0	1.11825	0.251737	0.145943	3.16214	0	8.39577	1.90543	1.06786
GRMZM2G540546				4:65814114-65814271	0	49.1119	0	0	0	0	1.0969	0	0	0
GRMZM2G540814				1:117713569-117713971	0.444275	1.34987	0	0	0	1.05405	3.2907	0	0	0
GRMZM2G541300				8:85309016-85309121	0	0	1423.52	0	0	0	0	0.932863	0	0
GRMZM2G542199				3:214796169-214796704	0.263212	0.840341	1.18794	0.491316	0.549903	1.05405	3.2907	4.66432	1.90543	2.13572
GRMZM2G542249				6:134761261-134761418	0	22.4463	39.5371	0	0	0	1.0969	1.86573	0	0
GRMZM2G543432				8:109582771-109583028	0	1.46952	0	0	0	0	1.0969	0	0	0
GRMZM2G543795				7:7736325-7736892	0	0	1.31993	0	0	0	0	0.932863	0	0
GRMZM2G544339				9:154024669-154024994	0	1.33613	0	0.579193	0	0	2.1938	0	0.952717	0
GRMZM2G544629				3:80557055-80557547	0	1.94439	0	0.251908	0	0	7.67831	0	0.952717	0
GRMZM2G544651				1:24830412-24830610	0	0	5.39075	0	0	0	0	0.932863	0	0
GRMZM2G544721				5:88927295-88927414	0	0	233.434	0	0	0	0	0.932863	0	0
GRMZM2G544775				9:6708251-6709039	0.634646	0	1.91142	0.362705	0.620141	3.16214	0	9.32863	1.90543	3.20357
GRMZM2G545298				1:251206204-251209818	0	0.55405	2.38429	0	0.508228	0	1.0969	4.44877	0	1.06786
GRMZM2G545578				5:206930879-206930995	0	0	391.994	0	0	0	0	0.932863	0	0
GRMZM2G546325				7:7469368-7469478	0	778.622	0	0	0	0	1.0969	0	0	0
GRMZM2G546345				10:20646515-20646727	0	0	3.56962	0	0	0	0	0.932863	0	0
GRMZM2G546728				4:10770844-10770955	0	0	601.652	0	0	0	0	0.932863	0	0
GRMZM2G546800				5:210544131-210544264	0	82.3477	0	0	0	0	1.0969	0	0	0
GRMZM2G547214				2:170048447-170048634	0	0	6.37256	0	0	0	0	0.932863	0	0
GRMZM2G548024			Protein synthesis factor, GTP-binding	8:43530891-43531387	0	1.28413	0.852564	0.546882	0.92653	0	4.38761	2.79859	1.90543	3.20357
GRMZM2G548101				3:74557457-74558830	0	0	1425.15	0	0	0	0	0.932863	0	0
GRMZM2G548560				1:262879017-262879155	0	0	47.9335	0	0	0	0	0.932863	0	0
GRMZM2G548591				1:33844583-33844795	0	3.03645	0	0	0	0	1.0969	0	0	0
GRMZM2G548781				7:18374700-18374995	0	1.96037	0	0	0	0	2.1938	0	0	0
GRMZM2G548794				1:97561607-97561815	0	37.8528	0	0	0	0	1.0969	0	0	0
GRMZM2G548934				8:110894764-110895106	0.703787	0	1.17003	0	0	1.05405	0	1.86573	0	0
GRMZM2G549177				4:160282136-160282373	0	0	2.06486	0	0	0	0	0.932863	0	0
GRMZM2G549354				10:92575300-92575620	0	0	1.47277	0.766681	0	0	0	1.86573	0.952717	0
GRMZM2G549485				3:123560401-123560948	0	1.74847	0	0.509674	0.299726	0	6.58141	0	1.90543	1.06786
GRMZM2G549613				7:140092296-140092410	0	0	426.271	0	0	0	0	0.932863	0	0
GRMZM2G550592				10:115730405-115733882	0	0	65.8077	0	0	0	0	0.932863	0	0
GRMZM2G551020				2:39987912-39988069	0	0	21.36	0	0	0	0	0.932863	0	0
GRMZM2G551547				5:56811275-56822670	0	0	1.04094	0.36544	0.414526	0	0	2.79859	0.952721	1.06787
GRMZM2G551777				1:285388281-285388449	0	30.7223	14.0286	0	0	0	2.1938	0.932863	0	0
GRMZM2G551787				4:222526263-222554652	0	0	6.30099	0	0	0	0	0.932863	0	0
GRMZM2G552194				7:168612691-168612783	0	0	5336.94	0	0	0	0	0.932863	0	0
GRMZM2G552315				2:62006981-62007343	0.666557	1.9684	0.552865	0	0.623014	1.05405	3.2907	0.932863	0	1.06786
GRMZM2G552815				1:100633813-100633929	0	0	662.568	0	0	0	0	1.86573	0	0
GRMZM2G552978				4:163698247-163698664	0.462724	0	2.15001	0	0	1.05405	0	4.66432	0	0
GRMZM2G553080				1:18818369-18818500	0	0	77.9855	0	0	0	0	0.932863	0	0
GRMZM2G553095				1:233065308-233065541	0	0	1.9984	0	0	0	0	0.932863	0	0
GRMZM2G553534				5:217363159-217366126	0.576867	1.03329	0.672788	0.532524	0.996969	11.5945	19.7442	13.0601	10.4799	19.2214
GRMZM2G553596				10:87255996-87256195	0	0	3.97656	0	0	0	0	0.932863	0	0
GRMZM2G553606				6:124823719-124824313	0.742209	1.56201	0	0.460595	0	3.16214	6.58141	0	1.90543	0
GRMZM2G554594				4:16084859-16085731	0.669751	0.843243	1.66719	0.490669	0.974673	5.27023	6.58141	13.0601	3.81087	7.475
GRMZM2G554700				2:20645798-20646206	0.80472	2.0838	0.370671	0.716659	0.859223	2.10809	5.48451	0.932863	1.90543	2.13572
GRMZM2G554719				3:31902543-31902887	0.690039	1.3762	0.615044	0.6209	0	1.05405	2.1938	0.932863	0.952717	0
GRMZM2G555792				2:214346508-214346718	0	4.56738	0	0	0	0	1.0969	0	0	0
GRMZM2G556238				4:70391170-70391866	0.987508	1.00199	1.07381	0.874745	0	4.21618	4.38761	4.66432	3.81087	0
GRMZM2G556433				10:12030298-12030452	0	27.688	0	0	0	0	1.0969	0	0	0
GRMZM2G558222				1:276147986-276148154	0	0	12.3309	0	0	0	0	0.932863	0	0
GRMZM2G559030				5:108861094-108861188	0	0	4717.21	0	0	0	0	0.932863	0	0
GRMZM2G559065				4:176190835-176190989	0	70.6684	0	0	0	0	3.2907	0	0	0
GRMZM2G559631				9:142104554-142104664	0	538.379	0	0	0	0	1.0969	0	0	0
[truncated: 443 more rows]
