# Supplementary material for: The Mechanisms of Maize Resistance to Fusarium verticillioides by Comprehensive Analysis of RNA-seq Data
Source: Front Plant Sci. 2016 Nov 4;7:1654. doi: 10.3389/fpls.2016.01654 (PMC5096342; doi:10.3389/fpls.2016.01654)
Supplement: Supplementary file 11 [file Table_2.XLSX]

## Sheet: 1pdi
gene_id	GeneID	description	InterPro	locus	0d_FPKM	T_1d_FPKM	T_10d_FPKM	M_1d_FPKM	M_10d_FPKM	0d_count	T_1d_count	T_10d_count	M_1d_count	M_10d_count
AC177946.2_FG004		Putative uncharacterized protein [Source:UniProtKB/TrEMBL;Acc:C4J587]		1:19103229-19104089	3.1259	6.41805	27.1084	2.28883	3.23648	10.3286	24.1586	88.6134	10.1746	13.9286
AC190975.3_FG004			Xylose isomerase-like, TIM barrel domain;Xylose isomerase	1:8204211-8205528	27.2701	17.4812	57.233	20.7971	40.035	42.1618	28.5194	89.5549	33.3451	64.0715
AC191050.3_FG003			RmlC-like jelly roll fold;Cupin 1	2:58280631-58283018	237.368	164.055	680.96	138.892	394.271	5049.93	3482.66	13737.3	3491.71	9463.35
AC195211.3_FG001			Ribosomal protein S4e;"Ribosomal protein S4e, central"	1:267840656-267842009	7.12387	18.7364	25.2769	12.4069	18.9548	7.37832	20.8411	27.053	13.338	20.2893
AC195892.2_FG002				8:136373147-136373894	23.465	10.1876	3.32863	7.95953	10.7917	29.1378	14.3328	4.3218	11.9885	16.7143
AC196090.3_FG006	100193436	hypothetical protein LOC100193436 [Source:RefSeq peptide;Acc:NP_001132028]	Peptidase S8, subtilisin, Asp-active site;"Peptidase S8/S53, subtilisin/kexin/sedolisin";"Peptidase S8, subtilisin-related";"Protei0se inhibitor I9, subtilisin propeptide"	9:154285251-154288542	7.86368	11.1945	52.542	6.07321	17.1731	163.649	246.604	1055.26	160.567	432.782
AC197354.3_FG006				3:148616456-148616612	0	0	18.5459	0	0	0	0	0.932863	0	0
AC197705.4_FG003	100279055	hypothetical protein LOC100279055 [Source:RefSeq peptide;Acc:NP_001145583]	YbhB/YbcL;Phosphatidylethanolamine-binding protein PEBP	8:117630363-117630962	171.46	51.1592	410.97	106.197	107.231	650.346	209.508	1586.8	486.838	488.011
AC199315.4_FG001		Protein transport protein Sec61 beta subunitPutative uncharacterized protein ; [Source:UniProtKB/TrEMBL;Acc:B4FEC8]	Preprotein translocase Sec, Sec61-beta subunit;"Preprotein translocase Sec, Sec61-beta subunit, eukarya"	8:137759714-137759960	130.68	75.8015	278.851	272.651	235.239	62.1887	40.5854	142.728	146.718	131.346
AC199911.5_FG001	100284945	vacuolar ATP synthase subunit D 1 [Source:RefSeq peptide;Acc:NP_001151312]	ATPase, V1/A1 complex, subunit D	10:72990513-72991314	0.221567	0.648644	11.7609	0.79467	3.11387	1.05405	3.2907	55.0389	4.76358	18.1536
AC202535.2_FG004				10:23254224-23259866	1.7425	3.13081	18.4103	1.25764	7.1984	1.05405	2.1938	12.1272	0.952717	5.33929
AC204254.3_FG001	100276643	hypothetical protein LOC100276643 [Source:RefSeq peptide;Acc:NP_001143852]		8:8731323-8731770	14.4802	4.83412	65.3256	9.69021	18.8005	30.5673	10.969	142.728	23.8179	44.85
AC204317.4_FG001				10:127638736-127645082	60.5208	15.9026	8.73865	23.1555	35.5114	17.7277	5.48451	2.79859	8.57446	12.8143
AC204376.3_FG003				7:130385822-130386139	0	0	188.672	95.6595	0	0	0	1.86573	0.952717	0
AC204994.5_FG003				1:35473458-35473896	0	48.3967	85.3613	0	0	0	1.0969	1.86573	0	0
AC205897.3_FG002				8:108566751-108568276	71.0077	169.123	26.2516	75.4696	37.5343	295.377	707.343	106.873	313.62	156.936
AC206666.2_FG004				6:25335833-25336534	4.93328	26.6087	40.9848	4.26123	7.48186	26.3511	145.888	215.491	25.7234	43.7822
AC206951.3_FG017	100281138	ethylene-responsive element binding protein 2 [Source:RefSeq peptide;Acc:NP_001147529]	Pathogenesis-related transcriptio0l factor/ERF, D0-binding	1:17525174-17527172	7.85792	15.089	66.1218	4.96543	13.4157	51.1115	103.855	418.778	41.1447	106.068
AC208077.3_FG004				5:199419904-199420183	295.211	610.296	124.157	331.341	152.272	378.402	801.835	159.52	421.101	200.757
AC208201.3_FG002	100383423	hypothetical protein LOC100383423 [Source:RefSeq peptide;Acc:NP_001169546]	Protein phosphatase 2C;"Protein phosphatase 2C, manganese/magnesium aspartate binding site";Protein phosphatase 2C-related	1:45370668-45372107	1.77326	8.38866	17.9061	1.14341	1.74488	37.9457	176.601	363.817	28.5815	41.6464
AC208427.3_FG010				8:167212470-167212647	12.04	52.5818	37.8211	0	0	1.05405	5.48451	3.73145	0	0
AC208793.3_FG004				5:197897793-197898517	0	0	19.9279	0	0	0	0	0.932863	0	0
AC209257.4_FG008	100273220	hypothetical protein LOC100273220 [Source:RefSeq peptide;Acc:NP_001141134]	Prenylated rab acceptor PRA1	6:153436418-153437095	2.11968	9.90633	18.6047	4.69071	2.49736	7.37832	35.1008	64.1499	19.0543	9.61072
AC209987.4_FG010	100273206	hypothetical protein LOC100273206 [Source:RefSeq peptide;Acc:NP_001141121]	Plastocyanin-like;Cupredoxin	5:46972994-46976358	13.245	20.644	100.573	5.7541	24.5262	68.2089	111.267	523.845	34.6895	143.84
AC210013.4_FG019			Ribosomal protein S5, C-termi0l;Ribosomal protein S5;"Ribosomal protein S5 domain 2-type fold, subgroup";"Ribosomal protein S5, N-termi0l";"Ribosomal protein S5, eukaryotic/archaeal";"Ribosomal protein S5, N-termi0l, conserved site";Double-stranded R0-binding-like	5:3431109-3432691	40.1534	32.0976	89.6964	37.1372	65.3038	343.619	281.904	771.478	373.465	628.968
AC210669.3_FG001			Xyloglucan endotransglucosylase/hydrolase;"Conca0valin A-like lectin/gluca0se, subgroup";"Xyloglucan endo-transglycosylase, C-termi0l";"Glycoside hydrolase, family 16, active site";"Glycoside hydrolase, family 16"	8:52843378-52844926	14.9686	32.4197	55.7064	15.4846	8.40493	113.489	253.781	411.631	137.632	73.4462
AC210671.4_FG002				10:65437298-65438594	11.1217	13.5628	43.712	11.6208	2.37746	16.8647	23.0349	69.9648	20.9598	4.27143
AC211247.4_FG001				5:129311011-129311737	20.645	18.7755	0	0	19.181	2.10809	2.1938	0	0	2.13572
AC211275.3_FG006				1:222836881-222837136	15.8051	22.6195	0	11.2654	13.5844	12.6486	19.7442	0	9.52717	11.7464
AC211527.3_FG005				6:105257872-105258025	0	0	16.2604	0	0	0	0	0.932863	0	0
AC215909.3_FG002				5:62999782-62999980	10.9049	0	32.2165	0	17.5206	2.10809	0	6.53004	0	4.27143
AC216353.2_FG005			Inorganic pyrophosphatase	5:210643292-210643571	10.7288	15.3793	30.9523	18.347	29.5403	2.10809	3.2907	6.53004	3.81087	6.40715
AC217052.2_FG009				2:210195358-210195657	15.5323	40.7352	54.3873	25.9709	25.0895	5.27023	16.4535	19.5901	11.4326	10.6786
AC220927.3_FG007		Putative uncharacterized protein [Source:UniProtKB/TrEMBL;Acc:C4J0Z5]	Phosphate-induced protein 1	5:208724192-208725137	10.5637	30.6505	138.698	11.948	14.1244	65.3508	199.636	831.181	92.4135	104.65
AC225718.2_FG006	100285110	EF-hand Ca2+-binding protein CCD1 [Source:RefSeq peptide;Acc:NP_001151477]	EF-HAND 2;"EF-Hand 1, calcium-binding site";EF-hand-like domain	5:48531032-48531431	8.1004	27.1495	97.0226	10.3238	2.90265	16.8647	62.5234	203.364	26.6761	7.475
AC225718.2_FG009	100276384	hypothetical protein LOC100276384 [Source:RefSeq peptide;Acc:NP_001143661]	Protein of unknown function wound-induced	5:48658984-48659296	7.22925	18.1059	71.4282	19.0559	16.7405	8.43237	23.0349	85.8234	25.7234	22.425
AC234160.1_FG003			Glycoside hydrolase, subgroup, catalytic core;"Glycoside hydrolase, catalytic core";"Glycoside hydrolase, family 1"	8:8303189-8305756	9.26199	9.16522	33.3555	4.29208	12.4891	199.215	200.733	689.386	107.657	302.204
AF546187.1_FG009			Myb/SANT-like domain;Zein seed storage protein	1:162047478-162097052	232.504	101.167	3.24776	1.97358	274.749	1931.01	836.936	27.053	16.1962	2224.35
EF517601.1_FG016	542405	MFS18 protein Precursor [Source:UniProtKB/Swiss-Prot;Acc:P32439]		3:34681197-34681584	16.9348	3.49257	0.389055	18.6439	9.5347	40.0537	8.77521	0.932863	50.494	25.6286
GRMZM2G000423	100281145	LOC100281145 [Source:RefSeq peptide;Acc:NP_001147536]	Oxoglutarate/iron-dependent oxyge0se	9:14543728-14545527	9.69863	11.1518	79.9048	4.86213	17.8219	172.864	175.504	1311.61	90.5081	341.714
GRMZM2G000812	100382256	hypothetical protein LOC100382256 [Source:RefSeq peptide;Acc:NP_001168479]	RAG1-activating protein-1-related	5:126853037-126855915	18.3423	25.7263	61.8449	4.3873	40.5703	167.593	240.221	725.768	56.2103	453.839
GRMZM2G001973	100279723	hypothetical protein LOC100279723 [Source:RefSeq peptide;Acc:NP_001146154]	Remorin, C-termi0l	2:186764036-186767920	5.23411	6.02515	21.9182	3.79698	11.3873	215.025	265.45	914.206	167.678	523.25
GRMZM2G003516				1:20104868-20105047	0	7.882	13.8596	0	0	0	1.0969	1.86573	0	0
GRMZM2G003775			Adenosine ki0se	2:28759344-28760459	30.8821	29.0316	99.5139	61.7882	40.1121	26.3511	27.4225	90.4878	60.9739	38.4429
GRMZM2G003937	100216813	hypothetical protein LOC100216813 [Source:RefSeq peptide;Acc:NP_001136683]		2:208869362-208870921	29.512	29.9622	69.1177	35.9014	30.7376	236.106	244.609	545.725	325.829	268.032
GRMZM2G004534	100282820	LOC100282820 [Source:RefSeq peptide;Acc:NP_001149198]	Pyruvate ki0se, alpha/beta;Pyruvate ki0se;"Pyruvate/Phosphoenolpyruvate ki0se, catalytic core";"Pyruvate ki0se, barrel";"Pyruvate ki0se, beta-barrel";"Pyruvate ki0se, C-termi0l-like"	10:4697234-4702142	23.9236	30.692	50.362	18.7614	35.8661	782.102	971.855	1604.53	634.509	1173.58
GRMZM2G004795	100280983	CCCH transcription factor [Source:RefSeq peptide;Acc:NP_001147375]	Zinc finger, CCCH-type	6:160209414-160217994	40.742	30.4954	100.691	28.8295	67.6902	460.618	359.784	1110.11	395.377	904.475
GRMZM2G005640			KOW;Ribosomal protein S4e;"Ribosomal protein S4e, central"	4:220150949-220154360	16.9893	42.0277	40.7728	12.4856	33.3954	169.701	420.113	416.99	122.9	333.172
GRMZM2G006119	100216664	hypothetical protein LOC100216664 [Source:RefSeq peptide;Acc:NP_001136546]	Short-chain dehydroge0se/reductase SDR;0D(P)-binding domain;Glucose/ribitol dehydroge0se	7:169255862-169258189	111.265	48.1374	238.597	41.2016	153.924	1767.64	773.316	3646.56	761.221	2740.12
GRMZM2G006676	100274829	hypothetical protein LOC100274829 [Source:RefSeq peptide;Acc:NP_001142569]		1:19103229-19104089	8.74759	16.9968	49.4514	7.0292	16.114	34.9954	72.3687	200.574	34.6031	74.7036
GRMZM2G006853	100284970	thaumatin-like protein [Source:RefSeq peptide;Acc:NP_001151337]	Thaumatin, conserved site;"Thaumatin, pathogenesis-related"	1:177873834-177874727	26.2727	90.1765	1.92373	20.1667	147.104	191.836	695.436	13.993	171.489	1234.44
GRMZM2G007286				3:181510229-181510380	0	63.3056	28.9603	0	0	0	2.1938	0.932863	0	0
GRMZM2G007844				1:202265668-202265823	63.7684	0	0	25.8293	60.137	2.10809	0	0	0.952717	2.13572
GRMZM2G010765	100191687	hypothetical protein LOC100191687 [Source:RefSeq peptide;Acc:NP_001130588]	Multi antimicrobial extrusion protein MatE	2:78408000-78412510	10.1458	9.89828	32.7607	3.07958	22.0953	259.295	253.384	817.188	80.9809	505.097
GRMZM2G010855	100192073	hypothetical protein LOC100192073 [Source:RefSeq peptide;Acc:NP_001130968]	Protein phosphatase 2C;"Protein phosphatase 2C, manganese/magnesium aspartate binding site";Protein phosphatase 2C-related	1:39144012-39146119	38.8329	45.2961	80.1662	21.5266	44.6682	917.02	1061.8	1743.52	603.07	1183.19
GRMZM2G010868	542343	phospholipid transfer protein [Source:RefSeq peptide;Acc:NP_001105392]	Plant lipid transfer protein/Par allergen;Bifunctio0l inhibitor/plant lipid transfer protein/seed storage;"Plant lipid transfer protein/hydrophobic protein, helical domain"	3:230694239-230696031	87.5594	32.2463	258.502	41.0282	123.785	1044.56	423.404	3010.35	529.711	1613.53
GRMZM2G011110	100384507	hypothetical protein LOC100384507 [Source:RefSeq peptide;Acc:NP_001170503]	Pathogenesis-related transcriptio0l factor/ERF, D0-binding	4:178417314-178418683	0.961554	3.09678	11.3154	0.875107	1.01286	11.5945	38.3916	133.399	12.3853	13.8821
GRMZM2G011523	100281945	Bowman-Birk type wound-induced protei0se inhibitor WIP1 [Source:RefSeq peptide;Acc:NP_001148335]	Protei0se inhibitor I12, Bowman-Birk	3:23906022-24097603	629.468	293.494	1588.72	512.826	896.02	3914.06	1860.13	9796.5	3457.14	6160.69
GRMZM2G012160	100101525	cystatin2 [Source:RefSeq peptide;Acc:NP_001106013]	Protei0se inhibitor I25, cystatin, conserved site;"Protei0se inhibitor I25, cystatin"	8:170965313-170968006	25.7003	40.6676	110.625	18.3063	40.7415	543.888	833.645	2289.25	397.283	846.811
GRMZM2G013461		Multidomain cystatinPutative uncharacterized protein ; [Source:UniProtKB/TrEMBL;Acc:B4FV48]	Protei0se inhibitor I25, cystatin, conserved site;"Protei0se inhibitor I25, cystatin, conserved region";"Protei0se inhibitor I25, cystatin"	8:3347945-3350818	124.434	67.1133	342.684	85.6834	187.108	2310.47	1210.98	6150.37	1743.47	3652.07
GRMZM2G014022				10:114529702-114531364	1.13146	2.5808	15.6625	0.908845	0.736377	14.7566	35.1008	193.103	15.2435	11.7464
GRMZM2G015605	100135422	LOC100135422 [Source:RefSeq peptide;Acc:NP_001107634]	Uncharacterised protein family UPF0057	10:87283918-87284844	92.1992	104.246	292.469	153.451	95.4773	944.425	1039.86	2900.27	1726.32	1025.14
GRMZM2G016250	100280556	60S ribosomal protein L27 [Source:RefSeq peptide;Acc:NP_001146947]	Translation protein SH3-like, subgroup;KOW;"Ribosomal protein L27e, conserved site";Ribosomal protein L27e	6:90693856-90695543	7.76289	5.13501	24.1653	12.4628	25.4425	157.053	103.109	486.022	265.808	520.047
GRMZM2G016521			Protein of unknown function DUF761, plant	1:210035306-210036267	7.33203	8.68333	26.8282	7.15128	8.09572	64.2968	77.88	223.887	74.3119	81.1572
GRMZM2G017670	100278634	hypothetical protein LOC100278634 [Source:RefSeq peptide;Acc:NP_001145318]		1:66775694-66776958	29.9114	8.52008	89.1635	7.95451	35.9363	433.213	123.95	1243.51	131.475	585.186
GRMZM2G017897				5:59357364-59357562	0	9.60898	12.672	4.44195	4.9062	0	2.1938	2.79859	0.952717	1.06786
GRMZM2G020054	100278463	hypothetical protein LOC100278463 (LOC100278463), mR0 [Source:RefSeq D0;Acc:NM_001151735]	Pathogenesis-related transcriptio0l factor/ERF, D0-binding;"D0-binding, integrase-type"	10:65437298-65438594	1.23287	3.70954	14.5808	1.80535	0.468704	14.7566	44.973	166.983	25.7234	6.40715
GRMZM2G020150			Pathogenesis-related transcriptio0l factor/ERF, D0-binding	6:156591968-156593826	3.25067	5.17866	19.5669	2.40058	4.91133	49.5402	81.1707	284.523	43.825	85.4286
GRMZM2G020594	100381928	hypothetical protein LOC100381928 [Source:RefSeq peptide;Acc:NP_001168175]	F-box domain, cyclin-like;"Galactose oxidase, beta-propeller"	8:164718000-164722142	3.56295	3.7523	2199.72	2.72753	5.20125	69.567	75.6862	98.8835	56.2103	105.718
GRMZM2G021614	100127520	ZCN9 protein [Source:RefSeq peptide;Acc:NP_001106248]	Phosphatidylethanolamine-binding, conserved site;Phosphatidylethanolamine-binding protein PEBP	8:8472798-8475229	23.6079	12.3271	48.0401	19.1546	32.1199	183.404	96.5273	368.481	171.489	279.779
GRMZM2G022054	100217031	hypothetical protein LOC100217031 [Source:RefSeq peptide;Acc:NP_001136877]	Esterase, SGNH hydrolase-type;"Protein of unknown function DUF303, acetylesterase putative"	5:755344-757968	12.8272	13.2288	34.0898	10.0799	21.1411	104.351	115.175	292.919	96.2244	201.825
GRMZM2G022538	100276758	hypothetical protein LOC100276758 [Source:RefSeq peptide;Acc:NP_001143945]		4:231263845-231272754	32.4703	26.3204	74.056	28.946	59.591	507.643	362.866	1082.25	436.575	893.218
GRMZM2G022931	100192072	hypothetical protein LOC100192072 [Source:RefSeq peptide;Acc:NP_001130967]	FAS1 domain	3:210588268-210590012	4.90091	11.4983	25.2308	7.93904	9.31419	73.7832	178.795	380.608	137.191	154.839
GRMZM2G024131	542250	Indole-3-acetate beta-glucosyltransferase (EC 2.4.1.121)(IAA-Glu synthase)((Uridine 5'-diphosphate-glucose:indol-3-ylacetyl)-beta-D-glucosyl transferase) [Source:UniProtKB/Swiss-Prot;Acc:Q41819]	UDP-glucuronosyl/UDP-glucosyltransferase	1:262955291-262965206	32.6249	44.8703	7.11458	34.9099	11.2347	628.211	884.103	130.601	809.809	252.014
GRMZM2G025154	100285494	serine carboxypeptidase F13S12.6 [Source:RefSeq peptide;Acc:NP_001151858]	Peptidase S10, serine carboxypeptidase;"Peptidase S10, serine carboxypeptidase, active site"	4:13176995-13180889	7.82111	2.97534	24.0519	2.10061	10.7161	191.836	73.4924	570.912	56.2103	279.779
GRMZM2G025793			Seed maturation protein	1:275933703-275934593	10.8356	3.57006	38.7895	7.15865	24.8507	90.648	30.7132	304.113	73.3592	246.675
GRMZM2G025854			Alpha-D-phosphohexomutase, alpha/beta/alpha I/II/III;Alpha-D-phosphohexomutase;"Alpha-D-phosphohexomutase, C-termi0l";"Alpha-D-phosphohexomutase, alpha/beta/alpha domain I";"Alpha-D-phosphohexomutase, alpha/beta/alpha domain III";"Alpha-D-phosphohexomutase, conserved site";"Alpha-D-phosphohexomutase, alpha/beta/alpha domain II"	3:218346563-218354896	25.1082	21.3283	55.0573	17.5101	46.212	883.291	668.013	1864.79	583.063	1521.7
GRMZM2G025857	100286284	late embryogenesis abundant protein D-34 [Source:RefSeq peptide;Acc:NP_001152643]	Seed maturation protein	1:275902180-275903395	221.279	102.48	489.482	100.721	264.534	2463.31	1176.98	5131.68	1411.93	3578.39
GRMZM2G026143				9:89248791-89249564	9.57961	15.9949	42.5397	12.3428	16.9828	38.9997	66.911	175.378	55.2576	73.6822
GRMZM2G026470	100272302	hypothetical protein LOC100272302 [Source:RefSeq peptide;Acc:NP_001140260]	Inorganic pyrophosphatase	8:100378803-100381018	30.7903	15.5033	80.9807	20.6706	28.7833	571.293	290.679	1474.86	428.723	565.965
GRMZM2G026703		Globulin-2 Precursor [Source:UniProtKB/TrEMBL;Acc:Q7M1Z8]	RmlC-like jelly roll fold;Cupin 1	1:287133858-287135934	3247.11	3012.74	8848.56	1872.64	3876.09	78446.3	71666.1	201524	52892.9	104212
GRMZM2G028110	100286260	lactoylglutathione lyase [Source:RefSeq peptide;Acc:NP_001152619]	Glyoxalase-like domain	6:128763786-128766946	75.5942	40.8392	287.958	45.4527	100.111	714.643	394.885	2640	499.224	1065.72
GRMZM2G028234	100281635	RING-H2 finger protein ATL2K [Source:RefSeq peptide;Acc:NP_001148026]	Zinc finger, RING-type;"Zinc finger, RING/FYVE/PHD-type"	3:196270339-196271399	1.24211	2.61244	14.791	2.01421	5.71235	10.5405	23.0349	120.339	20.9598	57.6643
GRMZM2G028286				1:281711998-281716146	14.408	34.5535	41.9583	17.2086	17.7594	629.086	1366.19	1567.5	787.431	831.407
GRMZM2G028821	541848	LOC541848 [Source:RefSeq peptide;Acc:NP_001104997]	Glutathione S-transferase, C-termi0l-like;"Glutathione S-transferase/chloride channel, C-termi0l";"Glutathione S-transferase, N-termi0l";"Glutathione S-transferase, C-termi0l";Thioredoxin-like fold	1:81612700-81613806	8.90378	7.57524	27.6006	6.29904	16.8222	111.729	78.9769	318.106	76.2173	217.843
GRMZM2G028883	100192625	hypothetical protein LOC100192625 [Source:RefSeq peptide;Acc:NP_001131311]	Translation protein SH3-like, subgroup;Ribosomal protein L14	10:130363814-130365710	8.6382	10.9361	29.1805	10.7291	25.9967	85.3777	105.303	285.456	109.562	258.422
GRMZM2G030169	100280540	actin-2 [Source:RefSeq peptide;Acc:NP_001146931]	Actin-like;Actin/actin-like conserved site;"Actin, conserved site"	5:23036168-23039886	12.4192	21.0782	33.3263	20.5645	22.9588	298.295	499.09	796.665	510.656	555.286
GRMZM2G030341	100281013	RING-H2 finger protein ATL3I [Source:RefSeq peptide;Acc:NP_001147404]	Hypoxia induced protein, conserved region	7:102424174-102426273	12.9844	7.09143	33.5245	14.6302	25.7415	90.648	50.4575	237.88	106.704	185.807
GRMZM2G030717	100280555	cysteine protei0se inhibitor B [Source:RefSeq peptide;Acc:NP_001146946]	Protei0se inhibitor I25, cystatin, conserved region;"Protei0se inhibitor I25, cystatin"	8:162128795-162129551	121.002	58.5768	299.331	93.6393	175.234	872.75	434.373	2032.71	845.06	1516.36
GRMZM2G032323				6:13359115-13359272	0	0	53.2714	27.918	0	0	0	1.86573	0.952717	0
GRMZM2G032564	100286075	60S ribosomal protein L34 (LOC100286075), mR0 [Source:RefSeq D0;Acc:NM_001158963]	Ribosomal protein L34e;"Ribosomal protein L34e, conserved site"	10:79284956-79287680	23.403	12.1566	54.4445	28.308	48.3061	281.43	143.694	644.609	360.127	590.525
GRMZM2G032971			Target S0RE coiled-coil domain	8:18624226-18624433	17.1655	8.21736	42.02	18.9364	40.3199	4.21618	2.1938	11.1944	4.76358	10.6786
GRMZM2G033208		Transketolase, chloroplastic (TK)(EC 2.2.1.1) [Source:UniProtKB/Swiss-Prot;Acc:Q7SIC9]	Transketolase-like, C-termi0l;"Transketolase, N-termi0l";"Transketolase, C-termi0l";"Transketolase, bacterial-like";"Transketolase-like, pyrimidine-binding domain"	9:22790748-22795294	16.611	27.2013	38.6926	13.5905	26.3854	616.617	965.273	1383.44	544.001	1023.01
GRMZM2G034586			Leucine-rich repeat-containing N-termi0l domain, type 2	2:23580486-23581122	38.8369	44.2485	9.93835	21.958	13.0348	124.377	145.888	31.7174	77.1701	44.85
GRMZM2G034985	100279506	hypothetical protein LOC100279506 [Source:RefSeq peptide;Acc:NP_001145978]	Protein of unknown function DUF642	3:224760340-224764683	14.6556	12.6786	46.7316	11.8473	29.2081	274.052	273.128	864.764	270.572	654.597
GRMZM2G035557	100191804	hypothetical protein LOC100191804 [Source:RefSeq peptide;Acc:NP_001130701]	Calcium-binding EF-hand;EF-HAND 2;"EF-Hand 1, calcium-binding site";EF-hand-like domain	1:71803250-71804133	4.79608	3.05406	23.5755	2.36975	4.82569	31.6214	20.8411	148.325	19.0543	37.375
GRMZM2G036448	100273033	hypothetical protein LOC100273033 [Source:RefSeq peptide;Acc:NP_001140954]	Amino acid transporter, transmembrane	8:169675556-169680745	30.3029	25.4345	8.86249	24.7023	9.53226	373.132	366.365	121.272	353.458	164.45
GRMZM2G037015	100191551	hypothetical protein LOC100191551 [Source:RefSeq peptide;Acc:NP_001130453]		3:220851574-220853637	4.58274	9.14797	22.475	1.75963	1.18013	95.9182	195.248	448.707	44.7777	28.8322
GRMZM2G037461				10:143898116-143898338	3.27104	8.98648	18.1978	11.6498	0	1.05405	3.2907	6.53004	3.81087	0
GRMZM2G037884			Nucleotide-binding, alpha-beta plait;"R0 recognition motif, RNP-1"	2:180745880-180746201	250.765	99.0225	87.2659	181.975	201.924	2.10809	1.0969	0.932863	1.90543	2.13572
GRMZM2G038536			BRCT;WGR;"Poly(ADP-ribose) polymerase, catalytic domain";"Poly(ADP-ribose) polymerase, regulatory domain";PADR1	5:168902356-168907850	222.057	197.166	614.329	97.2182	428.177	14094.7	11942	36831.3	6582.32	27879.6
GRMZM2G038783	100281837	CONSTANS-like protein CO6 [Source:RefSeq peptide;Acc:NP_001148229]	Zinc finger, B-box;CCT domain	9:108447973-108449794	13.0797	5.79857	38.4695	5.59032	24.0717	203.431	93.2366	575.577	104.799	436.754
GRMZM2G039024				1:238526407-238526587	0	23.95	11.0936	10.5217	0	0	2.1938	0.932863	0.952717	0
GRMZM2G039383	100283306	nonspecific lipid-transfer protein [Source:RefSeq peptide;Acc:NP_001149680]	Bifunctio0l inhibitor/plant lipid transfer protein/seed storage;"Plant lipid transfer protein/hydrophobic protein, helical domain"	6:86445432-86446121	7.00983	5.14209	47.5411	7.21769	20.2228	28.4592	21.938	191.237	35.2505	97.175
GRMZM2G039443		Putative uncharacterized protein [Source:UniProtKB/TrEMBL;Acc:B4FGF2]		5:140019862-140023683	36.402	37.1592	82.5154	4.89522	24.8128	317.87	354.277	138.997	111.468	146.482
GRMZM2G040978		Putative uncharacterized protein [Source:UniProtKB/TrEMBL;Acc:B4FGP3]		4:236728324-236749742	35.3431	46.3922	10.8605	18.2158	13.5306	5.27029	7.67832	1.86573	2.85815	2.13572
GRMZM2G041039				4:207347094-207347776	67.7469	9.29892	184.34	20.5239	72.3768	436.375	61.4265	1181.94	144.813	502.961
GRMZM2G041127	100194336	hypothetical protein LOC100194336 [Source:RefSeq peptide;Acc:NP_001132844]	Homeobox;"Helix-turn-helix motif, lambda-like repressor";Homeodomain-like;"Leucine zipper, homeobox-associated";"Homeobox, conserved site"	2:188712313-188714917	1.42393	4.08631	14.9948	1.54051	5.74357	46.378	110.787	383.407	45.7304	170.857
GRMZM2G041227				1:194596300-194596567	28.6567	24.7771	5.59458	11.5333	14.5103	23.189	20.8411	4.66432	9.52717	11.7464
GRMZM2G041238	100285268	LOC100285268 [Source:RefSeq peptide;Acc:NP_001151634]	Ribosomal protein L24, SH3-like;KOW;"Ribosomal protein L26, eukaryotic/archaeal";"Ribosomal protein L24/L26, conserved site"	8:13556861-13557847	102.624	63.988	208.295	96.1594	176.213	859.047	549.548	1744.45	905.081	1617.8
GRMZM2G042008		Putative uncharacterized protein [Source:UniProtKB/TrEMBL;Acc:C4J629]	Peptidase aspartic, catalytic;Peptidase A1;"Peptidase aspartic, active site"	3:223175876-223177851	45.3855	60.4653	99.3836	42.951	45.6555	783.156	1088.13	1665.16	906.034	930.104
GRMZM2G044174	100275455	hypothetical protein LOC100275455 [Source:RefSeq peptide;Acc:NP_001142994]		7:3011684-3012644	11.3003	5.49217	43.0737	5.73755	26.905	80.1075	40.5854	303.181	48.5886	221.047
GRMZM2G044498				7:7419147-7421173	4.68479	2.45468	20.5464	5.59455	14.1659	254.025	119.562	1013.09	318.207	759.247
GRMZM2G045664	100274480	hypothetical protein LOC100274480 [Source:RefSeq peptide;Acc:NP_001142311]	Immunoglobulin-like fold;"Late embryogenesis abundant protein, group 2";Water stress and hypersensitive response domain	8:74456859-74457773	38.5989	24.52	97.5074	22.7552	34.5432	349.943	228.156	870.362	242.943	352.393
GRMZM2G045720	100281195	eukaryotic peptide chain release factor subunit 1-1 [Source:RefSeq peptide;Acc:NP_001147586]	Peptide Chain Release Factor eRF1/aRF1, N-termi0l;eRF1 domain 1;eRF1 domain 3;eRF1 domain 2;Peptide chain release factor eRF1/aRF1	6:136547348-136551123	4.3982	7.84848	23.287	2.15835	14.3723	164.431	284.097	847.04	84.7918	546.743
GRMZM2G045809	100273345	hypothetical protein LOC100273345 [Source:RefSeq peptide;Acc:NP_001141258]	RmlC-like jelly roll fold;Germin;"Germin, manganese binding site";Cupin 1	2:106916507-106917779	113.315	64.4369	242.302	65.6913	103.516	1335.48	763.443	2844.3	838.391	1273.95
GRMZM2G046532	100281766	LOC100281766 [Source:RefSeq peptide;Acc:NP_001148158]	Gamma thionin;Knottin;Gamma Purothionin	7:24164577-24165296	908.11	441.263	161.942	1178.93	596.116	4379.56	2161.99	767.747	6156.46	3042.33
GRMZM2G047422				1:279637739-279638655	6.76243	20.8152	42.1776	8.64272	4.42756	52.7023	170.02	321.838	80.9809	40.5786
GRMZM2G049025			Proteasome A-type subunit;"Proteasome, alpha-subunit, conserved site"	6:78080396-78081059	0	7.48996	11.427	2.9016	0	0	27.4225	41.046	11.4326	0
GRMZM2G049368				8:167262357-167264903	0.308316	0	17.3826	2.16696	1.34625	2.10809	0	15.8587	2.85815	2.13572
GRMZM2G049790		Putative uncharacterized protein [Source:UniProtKB/TrEMBL;Acc:B6TNU7]		1:289345119-289345990	58.1827	61.3088	150.629	85.186	29.2324	216.079	251.19	591.435	358.222	118.532
GRMZM2G050077			Alkaline phosphatase-like, alpha/beta/alpha;"BPG-independent PGAM, N-termi0l";Metalloenzyme	1:54534091-54536951	18.634	7.61512	48.9424	2.90751	21.9168	591.32	239.125	1483.25	103.846	794.486
GRMZM2G050607	100286287	late embryogenesis abundant protein Lea14-A [Source:RefSeq peptide;Acc:NP_001152646]	Immunoglobulin-like fold;"Late embryogenesis abundant protein, group 2";Water stress and hypersensitive response domain	8:60147870-60148685	99.7446	14.0216	260.629	8.49779	51.9472	717.805	104.206	1837.74	71.4538	429.279
GRMZM2G051721		Putative uncharacterized protein [Source:UniProtKB/TrEMBL;Acc:B4FC38]	Ribosomal protein L41	7:4729015-4731445	17.3603	12.9689	39.6493	29.7776	37.3321	115.945	86.6552	264.933	209.598	257.354
GRMZM2G052100	100127507	Asr protein [Source:RefSeq peptide;Acc:NP_001106235]	ABA/WDS induced protein	10:116077390-116078438	14.2818	22.0644	39.6993	7.39191	22.6828	161.269	245.706	426.319	93.3662	269.1
GRMZM2G052175	100281817	endochiti0se A [Source:RefSeq peptide;Acc:NP_001148209]	Glycoside hydrolase, family 19, catalytic;"Glycoside hydrolase, family 19"	2:34165625-34167847	31.8127	5.90311	81.0029	0.621571	24.3413	284.592	55.942	711.775	6.66902	254.15
GRMZM2G054916	100280650	LOC100280650 (pco130570), mR0 [Source:RefSeq D0;Acc:NM_001153568]	RmlC-like jelly roll fold;Cupin 1	1:56162653-56164835	186.684	184.148	462.685	103.651	195.191	3976.92	3941.17	9314.64	2650.46	4826.72
GRMZM2G055143	100275270	hypothetical protein LOC100275270 [Source:RefSeq peptide;Acc:NP_001142871]		1:210950163-210952072	28.0006	7.50893	61.8034	12.4026	27.3628	135.972	40.5854	287.322	68.5956	134.55
GRMZM2G055204	100280553	LOC100280553 [Source:RefSeq peptide;Acc:NP_001146944]	Pathogenesis-related transcriptio0l factor/ERF, D0-binding	5:208210506-208213447	28.623	49.2439	61.4662	27.7468	25.9146	781.048	1343.7	1624.12	838.391	746.432
GRMZM2G055698	100383023	hypothetical protein LOC100383023 [Source:RefSeq peptide;Acc:NP_001169173]	Peptidase S54, rhomboid domain;"Peptidase S54, rhomboid"	1:3462299-3464276	5.53364	13.9869	55.2348	4.35612	7.24484	54.8104	154.663	598.898	54.3049	85.4286
GRMZM2G057186	100283852	VTC2 [Source:RefSeq peptide;Acc:NP_001150222]		6:23723528-23727896	18.514	27.6519	48.1136	20.0277	38.5035	550.212	799.641	1447.8	668.807	1234.44
GRMZM2G057637	100275025	hypothetical protein LOC100275025 [Source:RefSeq peptide;Acc:NP_001142707]		2:37761691-37762659	63.8592	17.9138	188.218	25.7157	89.0129	538.617	154.663	1598.93	230.557	789.147
GRMZM2G057672				9:2215418-2216139	1.18993	3.1591	23.6758	0.731244	1.22434	9.48641	25.2287	181.908	6.66902	10.6786
GRMZM2G058358	100280776	subtilisin-chymotrypsin inhibitor CI-1C [Source:RefSeq peptide;Acc:NP_001147170]	Protei0se inhibitor I13, potato inhibitor I	8:93429522-93429954	29.6515	26.0022	86.8589	53.5098	45.1721	93.8101	87.7521	282.658	183.874	155.907
GRMZM2G058432	100285351	pale aleurone color1 [Source:RefSeq peptide;Acc:NP_001151715]	Mitochondrial inner membrane translocase complex, Tim8/9/10/13-zinc finger-like	5:196666687-196670652	14.1029	5.26819	35.821	13.786	30.9519	99.0803	37.2946	246.276	104.799	228.522
GRMZM2G058491			ATPase, AAA-type, conserved site;"ATPase, AAA-type, core";"ATPase, AAA+ type, core"	8:27641726-27647907	10.7765	9.90755	30.377	7.52298	21.0276	599.752	523.222	1621.32	423.006	1142.61
GRMZM2G058522	542722	Superoxide dismutase [Cu-Zn] 4AP (EC 1.15.1.1) [Source:UniProtKB/Swiss-Prot;Acc:P23346]	Superoxide dismutase (Cu/Zn) / chaperones;"Superoxide dismutase, copper/zinc binding";"Superoxide dismutase, copper/zinc, binding site"	9:129534999-129538722	27.8554	34.8356	68.6949	35.7428	44.6051	440.591	575.873	1149.29	622.124	737.89
GRMZM2G060106		Putative uncharacterized protein [Source:UniProtKB/TrEMBL;Acc:B6U075]		6:8678514-8680555	5.5733	5.58736	27.1909	12.6469	9.82738	63.9876	64.5953	312.935	146.057	111.839
GRMZM2G060373	100303896	40S ribosomal protein S29 [Source:RefSeq peptide;Acc:NP_001158956]	Ribosomal protein S14	6:22305060-22306652	11.4517	6.42888	34.8178	15.0873	21.2737	67.415	46.0699	208.285	95.7938	151.581
GRMZM2G061487	542569	LOC542569 [Source:RefSeq peptide;Acc:NP_001105578]	Pathogenesis-related transcriptio0l factor/ERF, D0-binding	1:217638399-217639969	51.6878	68.8335	173.878	36.2652	45.7524	770.508	1035.47	2504.74	611.644	745.365
GRMZM2G062527	100284210	LOC100284210 [Source:RefSeq peptide;Acc:NP_001150577]	Gibberellin regulated protein	6:142667075-142668318	15.9269	11.2073	46.0395	28.1716	28.9805	103.297	74.5893	291.053	206.74	203.961
GRMZM2G062650	542131	0M-related protein 1 [Source:RefSeq peptide;Acc:NP_001105232]	No apical meristem (0M) protein	3:31805297-31807331	305.425	217.605	144.105	229.799	165.365	6726.92	4809.91	3130.69	5558.15	3937.19
GRMZM2G062974	100284192	LOC100284192 [Source:RefSeq peptide;Acc:NP_001150560]	Chitin-binding, type 1;"Glycoside hydrolase, family 19, catalytic";"Chitin-binding, type 1, conserved site";"Glycoside hydrolase, family 19"	8:88320182-88321587	3.44449	1.18929	28.7756	0.38648	8.08063	31.6214	13.1628	276.128	4.76358	90.7679
GRMZM2G063287	100283639	embryonic protein DC-8 [Source:RefSeq peptide;Acc:NP_001150012]	Late embryogenesis abundant protein, group 4	1:14449174-14450545	132.135	40.4937	408.3	33.4994	124.966	3167.41	951.014	8871.53	996.542	3473.74
GRMZM2G063756		Cytochrome P450 71C3 (EC 1.14.-.-)(Protein benzoxazineless 5) [Source:UniProtKB/Swiss-Prot;Acc:P93703]	Cytochrome P450, conserved site;"Cytochrome P450, E-class, group I";Cytochrome P450	4:3112924-3115501	4.79525	4.84978	35.9678	1.83952	10.7068	153.099	153.566	1105.25	65.7375	369.164
GRMZM2G064083				8:56731855-56732405	9.68498	8.74658	32.2432	7.56229	7.68413	51.6483	48.2637	177.244	44.7777	44.85
GRMZM2G064163	100282908	LOC100282908 [Source:RefSeq peptide;Acc:NP_001149286]	Spermine synthase	2:157843937-157848341	53.4701	22.9853	161.43	17.6588	74.6957	1292.26	546.257	3845.26	453.493	1845.26
GRMZM2G064374		Putative uncharacterized protein [Source:UniProtKB/TrEMBL;Acc:B6U3C8]		6:99846626-99850321	13.4431	1.54997	0	19.4762	2.8744	333.079	36.1977	0	459.21	66.2072
GRMZM2G064382	100281339	LOC100281339 [Source:RefSeq peptide;Acc:NP_001147729]	Zinc/iron permease, fungal/plant;Zinc/iron permease	6:104434052-104437222	5.26609	4.17616	24.105	3.21998	6.29269	81.1615	58.1358	404.863	57.163	117.464
GRMZM2G065227	100278520	hypothetical protein LOC100278520 [Source:RefSeq peptide;Acc:NP_001145240]		2:163636205-163636784	62.1291	13.8952	193.599	24.047	118.97	280.376	68.0079	878.757	135.286	636.443
GRMZM2G065261				1:155206231-155209985	54.2618	55.1679	19.7646	33.8108	55.6007	14.7566	16.4535	5.862	9.61811	16.1084
GRMZM2G066197	100282623	rhodopsin [Source:RefSeq peptide;Acc:NP_001149003]		7:161658676-161660464	38.8176	42.4035	116.043	35.7119	51.1156	326.754	355.396	963.648	329.64	462.382
GRMZM2G066546		Putative uncharacterized protein [Source:UniProtKB/TrEMBL;Acc:C0PN18]		2:225654881-225655459	0	0.353517	20.2471	35.4401	0	0	1.0969	62.5018	114.326	0
GRMZM2G067225	542150	allene oxide synthase [Source:RefSeq peptide;Acc:NP_001105244]	Cytochrome P450	9:145603967-145606347	27.7634	37.0917	91.7608	21.391	49.819	653.508	890.684	2118.53	577.346	1300.65
GRMZM2G067315	100284861	glycine-rich cell wall structural protein 2 [Source:RefSeq peptide;Acc:NP_001151228]		1:235968684-235970191	104.984	46.6876	292.714	39.0832	152.816	2233.52	1015.73	6136.38	925.088	3580.53
GRMZM2G067600		Putative uncharacterized protein [Source:UniProtKB/TrEMBL;Acc:B6SJA5]		3:214901789-214902528	26.1867	5.53675	92.9671	16.8745	42.8868	150.49	32.8856	529.161	109.312	272.216
GRMZM2G067919	732801	Globulin-1 S allele Precursor (GLB1-S)(7S-like) [Source:UniProtKB/Swiss-Prot;Acc:P15590]	RmlC-like jelly roll fold;Cupin 1	1:258423142-258426493	1946.75	1107.84	4011.96	773.067	2177.32	57291.5	32308.1	109257	27512.6	73052.1
GRMZM2G068967	100281295	ethylene-responsive transcription factor 4 [Source:RefSeq peptide;Acc:NP_001147685]	Pathogenesis-related transcriptio0l factor/ERF, D0-binding;"D0-binding, integrase-type"	2:10793566-10794323	11.7607	23.1022	102.049	10.8793	15.2647	54.8104	112.981	469.23	62.8793	83.2929
GRMZM2G069126	100280778	sbCBF6 [Source:RefSeq peptide;Acc:NP_001147172]	Pathogenesis-related transcriptio0l factor/ERF, D0-binding	7:141170322-141171382	0.230967	0.349608	11.6343	0.174318	0	2.10809	3.2907	100.749	1.90543	0
GRMZM2G069260	100382694	hypothetical protein LOC100382694 [Source:RefSeq peptide;Acc:NP_001168889]	FAD-dependent pyridine nucleotide-disulphide oxidoreductase;"Pyridine nucleotide-disulphide oxidoreductase, 0D-binding region";"Pyridine nucleotide-disulphide oxidoreductase, FAD/0D(P)-binding domain"	8:169335957-169340170	7.87256	3.52488	28.6736	2.04846	16.6964	203.431	85.5583	726.701	53.3521	421.804
GRMZM2G069678	100191587	hypothetical protein LOC100191587 [Source:RefSeq peptide;Acc:NP_001130489]	Nucleotide-binding, alpha-beta plait;"R0 recognition motif, RNP-1"	4:122894839-122904222	22.2417	23.4646	47.098	15.1692	35.4492	542.834	570.389	1125.03	384.898	875.643
GRMZM2G070788				7:127093561-127093721	25.2826	0	0	0	24.1762	1.05405	0	0	0	1.06786
GRMZM2G071154	100191256	hypothetical protein LOC100191256 [Source:RefSeq peptide;Acc:NP_001130162]	Development/cell death domain	3:226857133-226859487	31.8933	42.7461	69.849	25.1976	47.2437	609.239	824.87	1317.2	555.434	977.09
GRMZM2G071277	100284526	RING zinc finger protein-like [Source:RefSeq peptide;Acc:NP_001150893]	Zinc finger, RING-type;"Zinc finger, RING/FYVE/PHD-type"	5:196464512-196465575	1.75024	7.89637	20.5279	3.58177	2.72828	12.6486	60.3296	144.594	31.4397	23.4929
GRMZM2G071630	542333	Glyceraldehyde-3-phosphate dehydroge0se, cytosolic 3 (EC 1.2.1.12) [Source:UniProtKB/Swiss-Prot;Acc:Q43247]	Glyceraldehyde 3-phosphate dehydroge0se, active site;"Glyceraldehyde 3-phosphate dehydroge0se, 0D(P) binding domain";"Glyceraldehyde 3-phosphate dehydroge0se, catalytic domain";Glyceraldehyde/Erythrose phosphate dehydroge0se family;"Glyceraldehyde-3-phosphate dehydroge0se, type I";0D(P)-binding domain	4:133130992-133134382	101.403	189.102	46.1918	168.13	68.2639	2599.21	4799.25	1189.24	4562.99	1756.34
GRMZM2G071883	100384558	hypothetical protein LOC100384558 [Source:RefSeq peptide;Acc:NP_001170541]	D-galactoside/L-rhamnose binding SUEL lectin;"Glycoside hydrolase, subgroup, catalytic core";"Glycoside hydrolase family 2, carbohydrate-binding";"Glycoside hydrolase, family 35";"Glycoside hydrolase, family 35, conserved site"	4:217294518-217299717	2.97767	2.02631	16.7387	2.60784	3.5069	133.864	91.0428	738.828	128.617	167.654
GRMZM2G071959	100273030	Histone H2B.1 [Source:UniProtKB/Swiss-Prot;Acc:P30755]	Histone H2B;Histone core;Histone-fold	7:119943267-119944091	84.0107	50.5674	38.4235	99.2625	46.0946	724.13	438.761	327.435	966.055	430.347
GRMZM2G072322			Domain of unknown function DUF4149	10:117590820-117592686	62.2293	32.1808	149.064	14.5297	49.2877	1516.77	777.703	3354.58	434.439	1404.23
GRMZM2G073202				10:57232530-57232695	27.1822	12.0588	0	11.6355	25.0259	2.10809	1.0969	0	0.952717	2.13572
GRMZM2G073725	542592	Alpha-1,4-glucan-protein synthase [UDP-forming] (EC 2.4.1.-)(UDP-glucose:protein transglucosylase)(UPTG)(Amylogenin)(Golgi-associated protein se-wap41) [Source:UniProtKB/Swiss-Prot;Acc:P80607]	Alpha-1,4-glucan-protein synthase, UDP-forming	1:248922559-248925400	44.9248	62.9832	107.794	54.0308	75.1328	1116.23	1552.12	2678.25	1423.36	1936.03
GRMZM2G074530			Exo70 exocyst complex subunit	2:88160-90584	71.5124	79.2337	32.734	57.8951	38.0163	1388.18	1475.33	609.16	1099.44	700.515
GRMZM2G075042	100279083	hypothetical protein LOC100279083 [Source:RefSeq peptide;Acc:NP_001145605]		1:194835058-194835865	500.136	132.399	1018.43	121.508	482.917	3439.35	922.494	6956.36	911.75	3639.26
GRMZM2G075153		Putative uncharacterized protein [Source:UniProtKB/TrEMBL;Acc:B4FJ26]	Pyridoxal phosphate-dependent transferase, major region, subdomain 2;"Pyridoxal phosphate-dependent transferase, major region, subdomain 1";"Cys/Met metabolism, pyridoxal phosphate-dependent enzyme"	1:65042305-65046010	14.1731	19.093	35.1672	13.7017	35.0896	384.727	512.253	942.192	388.708	957.868
GRMZM2G075245	100274759	hypothetical protein LOC100274759 [Source:RefSeq peptide;Acc:NP_001142521]		1:55506653-55507385	11.6587	5.37995	32.1148	9.70556	18.1578	76.9454	37.2946	203.364	80.0282	143.093
GRMZM2G075897				10:36839486-36839654	29.8321	26.7123	0	0	40.2965	2.10809	2.1938	0	0	3.20357
GRMZM2G077008			GAF	7:154778756-154781532	10.6078	13.8471	32.4592	7.89579	17.1116	339.403	444.245	996.298	291.531	615.086
GRMZM2G077746				8:157291940-157292099	0	0	20.4541	0	0	0	0	0.932863	0	0
GRMZM2G077814				6:73566814-73567027	195.558	304.236	75.9495	216.903	141.568	44.2699	76.7831	18.6573	50.494	32.0357
GRMZM2G078985	100193240	hypothetical protein LOC100193240 [Source:RefSeq peptide;Acc:NP_001131862]	Ribosomal protein S7;"Ribosomal protein S7, conserved site";Ribosomal protein S7 domain;"Ribosomal protein S7, eukaryotic/archaeal"	6:138246885-138249271	43.5268	17.1373	89.2619	36.4857	67.7736	751.535	292.873	1540.16	659.28	1201.34
GRMZM2G079440	542373	Dehydrin DHN1 (M3)(RAB-17 protein) [Source:UniProtKB/Swiss-Prot;Acc:P12950]	Dehydrin	6:137332061-137333893	332.606	31.8622	928.062	43.326	449.778	8382.83	788.672	22672.3	1148.98	11620.4
GRMZM2G080183	100286338	LOC100286338 [Source:RefSeq peptide;Acc:NP_001152697]	Peroxidase, active site;"Haem peroxidase, plant/fungal/bacterial";Peroxidases heam-ligand binding site;Plant peroxidase	5:53425035-53428126	13.9367	10.6959	59.5292	6.07396	14.09	243.485	190.861	1001.9	126.711	284.05
GRMZM2G080222	100281004	40S ribosomal protein S15 [Source:RefSeq peptide;Acc:NP_001147395]	Ribosomal protein S19/S15;"Ribosomal protein S15, eukaryotic/archaeal";"Ribosomal protein S19, superfamily";Ribosomal protein S19 conserved site	2:234026568-234028756	17.2421	18.7295	40.7751	20.2305	39.3195	242.431	258.869	567.181	295.342	554.218
GRMZM2G080530	100191600	hypothetical protein LOC100191600 [Source:RefSeq peptide;Acc:NP_001130501]	Leucine-rich repeat, typical subtype;Leucine-rich repeat;Leucine rich repeats (2 copies)	1:139470288-139474062	9.03728	7.89863	31.4763	3.23149	18.1328	260.349	230.349	877.824	108.61	584.118
GRMZM2G080979			PEP-utilising enzyme;"Pyruvate/Phosphoenolpyruvate ki0se, catalytic core";"Pyruvate, phosphate diki0se"	5:41166751-41167175	83.2806	113.728	34.2274	77.4749	61.9704	134.918	196.345	56.9047	131.475	106.786
GRMZM2G081615				3:198857919-198860672	46.7499	27.1938	95.9637	44.6381	75.8345	188.674	112.981	397.4	195.307	325.697
GRMZM2G081618				6:147602990-147603152	55.7122	16.8557	114.226	75.0128	53.1441	3.16214	1.0969	7.46291	4.76358	3.20357
GRMZM2G083642	100282336	small nuclear ribonucleoprotein G [Source:RefSeq peptide;Acc:NP_001148720]	Like-Sm ribonucleoprotein (LSM) domain, eukaryotic/archaea-type;Like-Sm ribonucleoprotein (LSM) domain	1:71340258-71347874	50.1893	29.8619	100.557	70.2707	99.4541	416.348	243.512	824.651	598.307	820.115
GRMZM2G083894	100127541	LOC100127541 [Source:RefSeq peptide;Acc:NP_001106266]	Zinc finger, A20-type;"Zinc finger, AN1-type"	7:132664459-132666065	6.45084	9.42951	29.8298	6.78406	6.60123	118.053	173.31	522.404	144.813	133.482
GRMZM2G085086	100285326	farnesylated protein 1 [Source:RefSeq peptide;Acc:NP_001151691]	Heavy metal transport/detoxification protein	2:84121510-84122601	6.97417	9.90376	34.4007	6.32582	9.23312	89.5939	127.241	430.983	93.3662	131.346
GRMZM2G087133				1:134430744-134430951	25.5926	4.9908	4.3017	9.47027	10.6389	5.27023	1.0969	0.932863	1.90543	2.13572
GRMZM2G087326	100274298	hypothetical protein LOC100274298 [Source:RefSeq peptide;Acc:NP_001142134]	Alpha-1,4-glucan-protein synthase, UDP-forming	5:18789190-18791839	16.1692	19.9992	40.0169	19.7687	33.7707	343.619	420.113	859.167	443.966	743.229
GRMZM2G088273			Zein seed storage protein	4:5079764-5080833	924.809	16.9543	10.8048	859.257	875.479	8905.63	164.535	105.414	8448.69	8122.13
GRMZM2G088365	541926	22kD alpha zein5 [Source:RefSeq peptide;Acc:NP_001105059]	Zein seed storage protein	4:5083078-5084155	6328.53	551.372	504.501	5866.1	7241.08	54115.8	4828.56	4404.05	52213.6	60742.9
GRMZM2G088880	100280675	60S ribosomal protein L37a [Source:RefSeq peptide;Acc:NP_001147066]	Ribosomal protein L37ae;"Ribosomal protein L37ae/L37e, N-termi0l domain"	5:81301754-81304043	18.0028	12.48	43.121	23.0056	39.6418	157.053	112.981	370.347	209.598	352.393
GRMZM2G089493	100191708	hypothetical protein LOC100191708 [Source:RefSeq peptide;Acc:NP_001130609]		7:158164545-158165791	23.6853	9.62441	113.158	5.1167	47.1407	259.295	107.496	1217.39	60.0212	532.861
GRMZM2G089995	100304148	ethylene-responsive transcription factor 4 [Source:RefSeq peptide;Acc:NP_001159091]	Pathogenesis-related transcriptio0l factor/ERF, D0-binding	4:26450938-26455727	2.06203	4.62878	17.4854	2.74041	2.40351	13.6663	32.178	111.288	22.624	19.1103
GRMZM2G090010	100272473	hypothetical protein LOC100272473 [Source:RefSeq peptide;Acc:NP_001140417]	Peptidase M24A, methionine aminopeptidase, subfamily 1;"Peptidase M24, structural domain";"Peptidase M24, methionine aminopeptidase"	4:26450938-26455727	1.74488	2.95818	16.4447	1.57663	1.88226	32.7118	57.7679	304.769	34.539	39.6219
GRMZM2G090043		Putative uncharacterized protein [Source:UniProtKB/TrEMBL;Acc:B6SY34]		1:273511949-273512701	40.915	15.8996	101.037	26.6668	60.6514	163.377	63.6203	390.87	116.231	260.557
GRMZM2G090568	542230	Catalase isozyme 2 (EC 1.11.1.6) [Source:UniProtKB/Swiss-Prot;Acc:P12365]	Catalase-related immune responsive;Catalase related subgroup;Catalase;Catalase active site;"Catalase, N-termi0l";"Catalase, mono-functio0l, haem-containing, clades 1 and 3"	1:7153869-7156146	22.8111	10.7845	52.6939	8.48241	40.6657	427.943	211.702	957.118	182.922	842.54
GRMZM2G091054		5a2 protei0L-9 proteinPutative uncharacterized protein ;; [Source:UniProtKB/TrEMBL;Acc:B4FFB8]	Bifunctio0l inhibitor/plant lipid transfer protein/seed storage	8:171118733-171119464	154.469	123.76	54.2388	326.087	220.313	969.722	759.056	341.428	2054.06	1375.4
GRMZM2G091456	100274333	hypothetical protein LOC100274333 [Source:RefSeq peptide;Acc:NP_001142166]	Squalene epoxidase;Aromatic-ring hydroxylase-like;FAD dependent oxidoreductase	1:29400630-29405496	20.7056	23.5277	45.5626	18.9406	28.1627	580.779	644.978	1240.71	562.103	782.74
GRMZM2G092474	100276695	hypothetical protein LOC100276695 [Source:RefSeq peptide;Acc:NP_001143894]	Thaumatin, conserved site;"Thaumatin, pathogenesis-related"	3:186851760-186852893	88.2904	80.7217	263.453	47.6589	159.458	907.534	856.68	2676.39	562.103	1845.26
GRMZM2G092752	100281910	LOC100281910 (IDP2477), mR0 [Source:RefSeq D0;Acc:NM_001154829]		7:162361837-162363812	16.0452	40.7735	76.6395	19.7785	24.1849	157.053	434.373	820.92	216.267	249.879
GRMZM2G092768			Myb/SANT-like domain	10:120067955-120072374	2.79127	0.115017	396.664	1.23832	3.92354	28.4592	5.48451	24.2544	13.338	26.6964
GRMZM2G093032	542609	LOC542609 [Source:RefSeq peptide;Acc:NP_001105613]	Peptidase C13, legumain	3:225910587-225916465	16.2626	28.5778	46.4812	12.3769	32.1142	449.017	773.309	1254.7	361.08	907.679
GRMZM2G093175	100192349	asparagine synthetase 2 [Source:RefSeq peptide;Acc:NP_001131013]	Glutamine amidotransferase, type II;Rossmann-like alpha/beta/alpha sandwich fold;Asparagine synthase;"Asparagine synthase, glutamine-hydrolyzing"	3:229507262-229511632	42.0147	19.6667	110.349	17.7606	40.5342	1372.37	635.106	3481.45	648.8	1430.93
GRMZM2G093535			Casein ki0se substrate, phosphoprotein PP28	3:198802846-198804792	52.3475	26.382	109.702	47.3029	87.5743	240.322	121.756	486.955	226.747	416.464
GRMZM2G093962	100194066	hypothetical protein LOC100194066 [Source:RefSeq peptide;Acc:NP_001132594]	Peptidase S54, rhomboid domain;"Peptidase S54, rhomboid"	1:80329645-80332141	12.5645	34.2542	53.8929	17.4053	16.3993	207.647	544.063	861.033	286.768	271.236
GRMZM2G094304			Glutamine amidotransferase type 1;Peptidase C26	8:13333646-13335530	0.823406	1.75108	11.1959	0.452327	2.17855	11.5945	25.2287	150.191	7.62173	35.2393
GRMZM2G096037				3:154129010-154130375	52.3083	41.3768	125.086	32.0888	70.5426	296.187	236.931	686.587	189.591	415.397
GRMZM2G096435	100286352	oleosin Bn-V [Source:RefSeq peptide;Acc:NP_001152711]	Oleosin	8:72608488-72609397	60.6911	24.277	138.178	44.1676	87.1932	349.943	148.082	795.732	307.728	591.593
GRMZM2G096475	100280554	late embryogenesis abundant protein, group 3 [Source:RefSeq peptide;Acc:NP_001146945]		6:162162302-162163681	325.723	84.5759	1077.18	89.851	401.043	4000.1	1050.83	12630	1293.79	5589.17
GRMZM2G097704	100281723	triacylglycerol lipase like protein (LOC100281723), mR0 [Source:RefSeq D0;Acc:NM_001154643]	Lipase, class 3	5:191140732-191142771	1.3309	5.76707	19.0779	1.38729	1.85218	22.135	98.7211	305.979	28.5815	36.3072
GRMZM2G098750	100216961	hypothetical protein LOC100216961 [Source:RefSeq peptide;Acc:NP_001136815]	Dehydrin	9:19026220-19027674	58.9374	24.7498	193.038	19.9999	104.2	1167.88	491.412	3656.82	466.831	2341.81
GRMZM2G099295	100191323	LOC100191323 (umc2562), mR0 [Source:RefSeq D0;Acc:NM_001136757]	Leucine-rich repeat;"Leucine-rich repeat-containing N-termi0l domain, type 2"	2:206607449-206608855	22.8673	17.5609	65.0129	16.4285	39.2946	261.403	207.314	729.499	220.078	509.368
GRMZM2G099340	100281230	metallothionein-like protein type 2 [Source:RefSeq peptide;Acc:NP_001147621]	Plant metallothionein, family 15	3:17614008-17614990	54.0504	26.5951	144.956	62.4575	80.2213	562.256	278.095	1492.99	701.984	887.771
GRMZM2G099352	100282772	LOC100282772 [Source:RefSeq peptide;Acc:NP_001149150]	Ribosomal protein S3, conserved site;"Ribosomal protein S3, eukaryotic/archaeal";K Homology;"Ribosomal protein S3, C-termi0l";"K homology-like, alpha/beta";"K Homology, type 2"	10:75709392-75711864	82.6533	71.002	185.747	71.8444	154.549	1163.67	985.018	2619.48	1083.24	2314.05
GRMZM2G099454	100191592	hypothetical protein LOC100191592 [Source:RefSeq peptide;Acc:NP_001130494]	Glycoside hydrolase, family 19, catalytic;Lysozyme-like domain;"Glycoside hydrolase, family 19"	1:7398291-7402945	16.1468	41.8575	44.89	10.4096	30.8646	212.917	582.455	608.227	156.246	477.332
GRMZM2G100402	100282876	mitochondrial import receptor subunit TOM20 [Source:RefSeq peptide;Acc:NP_001149254]	Tetratricopeptide-like helical;Plant specific mitochondrial import receptor subunit TOM20	8:161109667-161112947	21.771	16.4084	47.2648	19.5972	39.7865	333.079	242.415	717.372	313.444	622.561
GRMZM2G100462	100192550	hypothetical protein LOC100192550 [Source:RefSeq peptide;Acc:NP_001131240]	Ribosomal S11, conserved site;Ribosomal protein S11	6:90208968-90211653	80.7165	72.1206	171.249	103.46	156.547	1024.53	919.203	2118.53	1429.08	2093
GRMZM2G100495				5:1896846-1897645	10.7195	0.592273	36.6939	0.754428	5.91108	59.0266	3.2907	191.237	4.76358	36.3072
GRMZM2G101125	100274249	hypothetical protein LOC100274249 [Source:RefSeq peptide;Acc:NP_001142087]	Amino acid transporter, transmembrane	4:175243396-175248435	12.1975	4.70663	37.8568	2.24871	19.1104	371.024	139.306	1102.64	71.4538	580.915
GRMZM2G101605				5:178871012-178871728	0.656416	0.221506	73.0672	0.173597	1.38348	3.16214	1.0969	347.958	0.952717	7.475
GRMZM2G101958	542231	Non-specific lipid-transfer protein Precursor (LTP)(Phospholipid transfer protein)(PLTP)(Allergen Zea m 14) [Source:UniProtKB/Swiss-Prot;Acc:P19656]	Plant lipid transfer protein/Par allergen;Bifunctio0l inhibitor/plant lipid transfer protein/seed storage;"Plant lipid transfer protein/hydrophobic protein, helical domain"	10:4168396-4169548	853.289	283.74	2457.66	492.96	1602.39	6865	2319.95	19338.3	4502.54	14072.2
GRMZM2G102075	100282387	40S ribosomal protein S15 [Source:RefSeq peptide;Acc:NP_001148770]	Ribosomal protein S19/S15;"Ribosomal protein S15, eukaryotic/archaeal";"Ribosomal protein S19, superfamily";Ribosomal protein S19 conserved site	7:11340331-11342441	22.3304	20.2163	50.9262	26.8663	39.6755	231.89	206.217	519.605	300.106	423.939
GRMZM2G102811	100283768	4-methyl-5-thiazole monophosphate biosynthesis protein [Source:RefSeq peptide;Acc:NP_001150139]	ThiJ/PfpI;DJ-1	3:3395737-3398711	11.7899	10.0351	33.34	5.92675	14.0317	200.269	165.632	528.934	127.664	268.032
GRMZM2G103617	100285481	B12D protein [Source:RefSeq peptide;Acc:NP_001151846]	B12D	7:28411297-28412443	21.3696	13.8868	58.6872	19.8394	27.8412	161.269	109.69	448.707	173.394	231.725
GRMZM2G103771	100286246	LOC100286246 [Source:RefSeq peptide;Acc:NP_001152606]	Mitochondrial inner membrane translocase complex, subunit Tim17/22	3:54113088-54114393	365.623	117.595	1014.01	174.266	525.611	3742.92	1225.24	9907.94	2122.65	6201.05
GRMZM2G104118	100282765	N-acetylglucosaminyltransferase III [Source:RefSeq peptide;Acc:NP_001149143]	Glycosyl transferase, family 17	4:130598087-130601437	8.04816	18.8412	30.5197	8.12232	11.4922	228.728	511.156	830.248	248.659	336.375
GRMZM2G104961		Putative uncharacterized protein [Source:UniProtKB/TrEMBL;Acc:B4FME0]		4:33154554-33156076	19.4037	17.0021	1.3563	20.0674	3.46811	220.296	191.958	14.9258	243.896	41.6464
GRMZM2G105321				1:298298816-298300151	0	3.88759	19.9192	2.88166	5.35016	0	23.0349	125.004	18.1016	33.1036
GRMZM2G105331	100276119	hypothetical protein LOC100276119 [Source:RefSeq peptide;Acc:NP_001143458]	Protein of unknown function DUF2048	5:122638299-122641792	52.6247	62.0343	21.8849	43.0977	23.8193	754.697	873.134	316.241	611.644	312.882
GRMZM2G105348	100286298	heat shock factor protein 1 [Source:RefSeq peptide;Acc:NP_001152657]	Heat shock factor (HSF)-type, D0-binding;Winged helix-turn-helix transcription repressor D0-binding	5:150228696-150230232	17.938	5.35349	72.7475	3.72815	22.0113	246.647	75.6862	960.849	60.9739	350.257
GRMZM2G105358				7:142984484-142984655	0	0	22.7232	0	0	0	0	1.86573	0	0
GRMZM2G106105	100285982	LSM7-like [Source:RefSeq peptide;Acc:NP_001152342]	Like-Sm ribonucleoprotein (LSM) domain, eukaryotic/archaea-type;Like-Sm ribonucleoprotein (LSM) domain;U6 snR0-associated Sm-like protein LSm7	2:6992703-7005528	15.1197	8.48842	40.6414	23.9374	29.344	148.62	84.4614	393.668	253.423	303.271
GRMZM2G106819	100381528	hypothetical protein LOC100381528 [Source:RefSeq peptide;Acc:NP_001167828]		8:124326718-124327641	8.32096	4.99813	26.3024	3.62535	4.17327	79.0534	46.0699	234.149	39.0614	43.7822
GRMZM2G106928	100136885	LOC100136885 [Source:RefSeq peptide;Acc:NP_001108127]	Superoxide dismutase (Cu/Zn) / chaperones;"Superoxide dismutase, copper/zinc binding";"Superoxide dismutase, copper/zinc, binding site"	1:203627014-203630358	27.142	36.9851	56.8266	36.0269	48.8628	360.484	483.734	742.559	506.845	671.682
GRMZM2G107003	100280954	LOC100280954 [Source:RefSeq peptide;Acc:NP_001147346]	Gibberellin regulated protein	2:41221410-41222584	27.2859	8.03066	66.4956	12.9901	12.2869	191.836	59.2327	473.895	103.846	96.1072
GRMZM2G107286	100279102	hypothetical protein LOC100279102 [Source:RefSeq peptide;Acc:NP_001145618]	Pollen Ole e 1 allergen/extensin	4:1499425-1500495	64.6863	6.86251	181.45	7.62291	115.53	518.591	55.942	1445.94	67.6429	1002.72
GRMZM2G107455				7:7272527-7272701	0	0	12.813	0	0	0	0	0.932863	0	0
GRMZM2G108133		Putative uncharacterized protein [Source:UniProtKB/TrEMBL;Acc:C4JAJ7]	Glycoside hydrolase, subgroup, catalytic core;"Glycoside hydrolase, family 1, active site";"Glycoside hydrolase, family 1"	7:138413392-138417817	34.4033	67.3557	106.217	20.0004	64.5486	992.911	1964.55	2941.32	685.956	2042.81
GRMZM2G108847	100037813	LOC100037813 [Source:RefSeq peptide;Acc:NP_001105983]	Protei0se inhibitor I20, Pin2	3:33851322-33851858	2.63917	9.98477	28.3285	1.58617	12.9203	7.37832	29.6163	82.092	4.76358	39.5107
GRMZM2G108849	100283781	LOC100283781 [Source:RefSeq peptide;Acc:NP_001150152]	Peptidase C1A, cathepsin B;"Peptidase C1A, propeptide";"Peptidase C1A, papain C-termi0l";"Peptidase C1A, papain";"Cysteine peptidase, histidine active site";"Peptidase, cysteine peptidase active site"	7:152808838-152813057	18.8379	12.5847	41.0561	11.119	26.6245	475.375	309.326	1014.02	282.957	664.207
GRMZM2G108997				9:104926885-104927869	15.3408	5.40584	37.7815	6.93513	13.1427	142.296	51.5544	338.629	74.3119	135.618
GRMZM2G109405	100284811	LOC100284811 [Source:RefSeq peptide;Acc:NP_001151178]	Metallo-dependent phosphatase;Phosphoesterase At2g46880	7:143328770-143332411	19.0757	18.4483	47.4427	10.8232	30.0966	530.185	512.253	1347.99	331.545	872.44
GRMZM2G110181			Uridine ki0se	1:73919913-73920637	131.986	45.7703	19.9076	67.1281	94.4811	5.27023	2.1938	0.932863	2.85815	4.27143
GRMZM2G110194				9:129265737-129267832	2.88993	15.9883	24.3629	15.4137	7.27197	11.5945	63.6203	98.8835	64.7847	29.9
GRMZM2G112795		Putative uncharacterized protein [Source:UniProtKB/TrEMBL;Acc:B6SM71]	Wound-inducible basic	4:20529041-20532586	51.8348	34.6892	103.961	80.1459	83.203	438.483	291.776	878.757	705.01	703.718
GRMZM2G113545				8:70119015-70119663	164.005	334.548	70.2506	190.325	93.5092	580.779	1167.1	245.343	670.713	335.307
GRMZM2G113581				2:125557783-125558041	62.3902	9.70292	8.22881	9.11556	29.4546	6.32428	1.0969	0.932863	0.952717	3.20357
GRMZM2G114954	542340	60S acidic ribosomal protein P2B [Source:UniProtKB/Swiss-Prot;Acc:O24415]	Ribosomal protein 60S	8:98106248-98110627	31.9815	17.4382	81.2753	30.1413	54.7758	437.429	228.156	1095.18	420.148	743.229
GRMZM2G115340	100286296	LOC100286296 [Source:RefSeq peptide;Acc:NP_001152655]	Gamma thionin;Knottin	4:236302565-236303321	31.9559	6.57556	7.92437	20.0516	10.3352	189.728	39.4885	46.6432	125.759	64.0715
GRMZM2G115354		Putative uncharacterized protein [Source:UniProtKB/TrEMBL;Acc:C0PJL0]		7:10975560-10976899	10.1681	18.0704	86.8834	7.67664	11.8423	39.9107	73.2374	346	33.9333	50.7193
GRMZM2G115821				2:117136703-117137193	19.8446	3.39662	2.63318	5.75911	4.86102	91.702	16.4535	12.1272	29.5342	24.5607
GRMZM2G116135	100282430	60S ribosomal protein L19-3 [Source:RefSeq peptide;Acc:NP_001148813]	Ribosomal protein L19/L19e conserved site;Ribosomal protein L19/L19e;"Ribosomal protein L19/L19e, domain 3";"Ribosomal protein L19/L19e, domain 1"	3:220590842-220593572	38.7296	33.3791	78.6462	46.0984	66.5781	726.169	596.948	1441.9	900.568	1248.78
GRMZM2G116292		Putative uncharacterized proteinUbiquitin fusion protein ; [Source:UniProtKB/TrEMBL;Acc:B6SHW9]	Ubiquitin supergroup;Ribosomal protein L40e;Ubiquitin subgroup;Ubiquitin conserved site;Ubiquitin	1:31073181-31210660	94.5538	55.9378	189.48	115.561	175.339	1036.13	591.23	2051.37	1332.85	1949.91
GRMZM2G116576				3:220590842-220593572	80.9363	63.8076	164.327	89.2725	143.276	307.85	235.6	629.056	330.342	522.798
GRMZM2G117007			Zinc finger, CCCH-type	8:130574594-130576060	2.72376	11.4751	25.7054	3.68267	3.48934	29.5133	129.434	271.463	47.6358	43.7822
GRMZM2G117281		Putative uncharacterized protein [Source:UniProtKB/TrEMBL;Acc:C0P8B3]		7:2744691-2746114	40.1726	9.13008	7.05087	31.5192	21.8536	377.348	87.7521	65.3004	317.255	219.979
GRMZM2G118019			0+/H+ exchanger;"Cation/H+ exchanger, conserved region";Cation/H+ exchanger	9:44683458-44689415	47.5311	38.0396	117.78	31.4326	84.9726	1078.29	849.002	2632.54	739.308	1926.42
GRMZM2G119766			Phosphate-induced protein 1	1:84773844-84775086	13.2917	8.08941	48.9454	7.35891	10.5652	112.783	73.4924	407.661	77.1701	106.786
GRMZM2G122357	100279096	hypothetical protein LOC100279096 [Source:RefSeq peptide;Acc:NP_001145613]		6:1334871-1339634	426.194	91.3762	1077.47	133.273	417.113	2626.68	582.455	6335.08	987.015	2944.09
GRMZM2G122455				1:92551717-92552919	16.0054	0.835044	1.42342	1.26214	2.01446	63.2428	3.2907	5.59718	4.76358	7.475
GRMZM2G122752				4:165722687-165722903	3.71551	14.0569	18.421	9.14557	13.918	1.05405	4.38761	5.59718	2.85815	4.27143
GRMZM2G123896	100272715	hypothetical protein LOC100272715 [Source:RefSeq peptide;Acc:NP_001140640]	Dormancyauxin associated	1:222643513-222645307	61.062	7.42381	194.671	11.7404	111.702	634.536	77.88	1984.2	133.38	1249.39
GRMZM2G124270			Protein ki0se, catalytic domain	4:235932381-235935064	13.0533	15.6715	36.5637	39.8963	10.3976	228.728	266.547	142.728	176.253	176.197
GRMZM2G124880	100278387	hypothetical protein LOC100278387 [Source:RefSeq peptide;Acc:NP_001145154]		3:27949092-27954099	9.04787	8.16992	29.0558	3.31226	3.10509	29.5133	38.3916	55.9718	37.156	40.5786
GRMZM2G125034			U box domain;Armadillo;"Zinc finger, RING/FYVE/PHD-type";Armadillo-like helical	6:153977979-153980913	5.14862	17.708	35.4368	3.5324	4.62053	146.512	515.544	955.252	120.995	151.636
GRMZM2G125813		Putative uncharacterized protein [Source:UniProtKB/TrEMBL;Acc:B6SMN4]		9:122850992-122851593	28.2739	3.23316	58.1364	18.1283	39.3984	110.675	13.1628	222.954	81.9336	170.857
GRMZM2G125893			Nucleoside diphosphate ki0se, active site;"Nucleoside diphosphate ki0se, core"	8:78588185-78592861	22.0743	21.7323	48.0361	26.9493	44.0716	318.322	302.745	676.326	394.425	621.493
GRMZM2G126261	100101533	Peroxidase 42 Precursor (EC 1.11.1.7)(Plasma membrane-bound peroxidase 3-1)(pmPOX3-1) [Source:UniProtKB/Swiss-Prot;Acc:A5H453]	Peroxidase, active site;Haem peroxidase;"Haem peroxidase, plant/fungal/bacterial";Peroxidases heam-ligand binding site;Plant peroxidase	7:172820456-172822288	17.3986	5.76123	0.278463	3.60308	8.59354	200.269	61.4265	2.79859	46.6831	109.989
GRMZM2G128617			Inhibitor of apoptosis-promoting Bax1 related	1:275707160-275708384	119.589	45.5281	242.726	95.9685	40.0593	905.425	358.687	1834.94	846.013	342.782
GRMZM2G129083	100381358	cold shock protein-1 [Source:RefSeq peptide;Acc:NP_001167690]		5:13738365-13739360	44.4131	14.8831	109.423	24.9745	75.8607	340.457	120.659	835.846	232.463	691.972
GRMZM2G130162			Aminotransferase, class I/classII;"Pyridoxal phosphate-dependent transferase, major region, subdomain 1"	2:225035539-225039939	3.32683	18.1959	20.3053	13.6222	6.77769	44.2699	211.702	272.396	181.969	88.6322
GRMZM2G132554		Putative uncharacterized protein [Source:UniProtKB/TrEMBL;Acc:C0PAB8]		2:7635300-7635543	22.1616	7.86101	2.33214	17.4999	13.9569	8.43237	3.2907	0.932863	6.66902	5.33929
GRMZM2G133275	100286272	lactoylglutathione lyase [Source:RefSeq peptide;Acc:NP_001152631]	Glyoxalase-like domain	7:170711460-170712521	53.1281	22.3552	127.344	28.7741	51.2323	517.537	222.671	1191.27	333.451	573.44
GRMZM2G133631	100273048	hypothetical protein LOC100273048 [Source:RefSeq peptide;Acc:NP_001140969]	START-like domain;Polyketide cyclase/dehydrase	6:131213207-131216734	98.3544	54.9668	46.8998	70.0588	49.1797	1744.45	956.498	793.867	1346.19	903.408
GRMZM2G134334	100127536	AN18 [Source:RefSeq peptide;Acc:NP_001106262]	Zinc finger, A20-type;"Zinc finger, AN1-type"	2:190221216-190222430	2.80465	6.85716	21.3495	2.75171	4.64496	41.1078	100.677	299.557	47.94	77.0681
GRMZM2G134396	100384797	hypothetical protein LOC100384797 [Source:RefSeq peptide;Acc:NP_001170714]	Adenosine/AMP deami0se;AMP deami0se;Adenosine/AMP deami0se active site;"Phospholipase C, phosphatidylinositol-specific, Y domain"	7:174797431-174805272	29.4629	38.4807	60.0531	21.9645	43.51	1370.26	1722.14	2737.95	1023.22	1966.99
GRMZM2G136663	100275127	hypothetical protein LOC100275127 [Source:RefSeq peptide;Acc:NP_001142770]		7:100291727-100293586	4.18029	7.18828	25.8224	2.85724	6.86645	62.1887	110.787	367.548	51.4467	118.532
GRMZM2G138603				5:138122995-138123159	0	14.2196	25.8228	0	0	0	1.0969	1.86573	0	0
GRMZM2G138786				2:56446659-56446907	0	1.80809	14.8288	3.02377	0	0	1.0969	8.39577	1.90543	0
GRMZM2G139512	100216803	hypothetical protein LOC100216803 [Source:RefSeq peptide;Acc:NP_001136674]	Alcohol dehydroge0se superfamily, zinc-containing;Alcohol dehydroge0se GroES-like;0D(P)-binding domain	10:106451589-106454287	13.092	26.8746	36.9565	17.8422	12.9466	290.917	586.842	777.075	429.675	299
GRMZM2G139786			Protein of unknown function DUF538	3:127533188-127534038	9.55056	7.34818	30.4291	8.77195	25.3616	81.1615	66.911	256.537	90.5081	253.082
GRMZM2G139811			C2 membrane targeting protein;C2 calcium-dependent membrane targeting;GRAM	2:38488817-38493201	12.6453	7.30203	50.4482	4.06869	25.2414	583.941	327.974	2224.88	200.071	1204.54
GRMZM2G139874	100272801	hypothetical protein LOC100272801 [Source:RefSeq peptide;Acc:NP_001140726]	Cytochrome P450, conserved site;"Cytochrome P450, E-class, group I";Cytochrome P450	8:83313608-83316951	18.6531	14.3958	42.2889	10.8091	33.4236	428.824	335.541	952.454	287.72	852.064
GRMZM2G141252			NIF system FeS cluster assembly, NifU, N-termi0l	6:165406250-165407347	47.8944	14.3793	126.362	25.758	73.2059	276.16	82.2676	723.902	155.293	438.889
GRMZM2G142512				3:114079618-114079769	355.799	336.818	59.8939	460.074	357.921	9.48641	10.969	1.86573	14.2908	10.6786
GRMZM2G142709	100191570	hypothetical protein LOC100191570 [Source:RefSeq peptide;Acc:NP_001130472]	Glycosyl transferase, family 8	5:205803520-205805374	4.08947	19.2211	34.987	9.07082	6.68115	70.6211	342.233	598.898	184.827	133.482
GRMZM2G144024				5:2269176-2269949	11.5611	2.10569	70.2689	1.13032	2.77508	79.0534	15.3566	470.163	9.52717	22.425
GRMZM2G144648	100281032	LOC100281032 [Source:RefSeq peptide;Acc:NP_001147423]	Haem peroxidase, plant/fungal/bacterial;Peroxidases heam-ligand binding site;Plant peroxidase	3:41741701-41744737	47.0287	127.223	96.9478	90.1101	58.1361	859.868	2350.29	1697.1	1942.48	1203.41
GRMZM2G144997			Heat shock protein D0J, N-termi0l;Heat shock protein D0J;"Heat shock protein D0J, conserved site"	1:52759071-52760172	12.9031	16.6266	45.9429	17.2093	20.0476	116.999	154.663	398.333	190.543	213.572
GRMZM2G145444	100281240	LOC100281240 [Source:RefSeq peptide;Acc:NP_001147631]	SANT, D0-binding;"HTH transcriptio0l regulator, Myb-type, D0-binding";Myb transcription factor;Homeodomain-like	5:98692286-98694146	11.0788	16.2199	56.5001	7.90225	8.32113	188.674	283.001	927.266	160.056	163.382
GRMZM2G145721	100274632	hypothetical protein LOC100274632 [Source:RefSeq peptide;Acc:NP_001142442]		6:59027444-59028367	7.88538	2.60153	34.4017	1.87194	14.3904	57.9725	19.7442	236.947	17.1489	126.007
GRMZM2G145968	541987	nucleosome/chromatin assembly factor D [Source:RefSeq peptide;Acc:NP_001105108]	High mobility group, superfamily	2:17972423-17980326	29.631	16.1799	66.6688	27.7941	55.0318	446.915	234.737	988.835	439.202	851.083
GRMZM2G147014	100281087	dehydrin COR410 [Source:RefSeq peptide;Acc:NP_001147478]	Dehydrin	5:193902114-193903647	15.6846	13.6332	42.1743	14.5649	17.5468	385.781	323.586	979.507	408.716	466.654
GRMZM2G147399	100193182	hypothetical protein LOC100193182 [Source:RefSeq peptide;Acc:NP_001131809]	Early nodulin 93 ENOD93 protein	9:20677132-20678372	97.2085	54.3978	26.0672	73.0143	110.033	816.886	461.796	223.887	677.382	952.529
GRMZM2G147791	100282801	60S ribosomal protein L29 [Source:RefSeq peptide;Acc:NP_001149179]	Ribosomal protein L29e	3:54177565-54179283	94.6438	63.4262	196.834	133.257	184.111	699.887	465.086	1452.47	1023.22	1373.26
GRMZM2G148200			Inorganic H+ pyrophosphatase	6:123519255-123524011	8.48015	15.7152	30.1776	9.28477	22.3322	323.592	589.036	1142.76	365.843	859.625
GRMZM2G149201	100284038	receptor-like protein ki0se [Source:RefSeq peptide;Acc:NP_001150408]	Leucine-rich repeat	6:130782220-130784726	4.32145	14.1089	20.7545	5.89464	8.03193	102.242	341.136	482.29	158.151	207.164
GRMZM2G150286		Putative uncharacterized protein [Source:UniProtKB/TrEMBL;Acc:B6SS54]		10:147043164-147045690	22.2575	10.472	46.5358	16.8557	32.7828	104.351	58.1358	223.887	83.8391	175.129
GRMZM2G150434	100280949	peripheral-type benzodiazepine receptor [Source:RefSeq peptide;Acc:NP_001147341]	TspO/MBR-related protein;"Phosphotransferase system, HPr histidine phosphorylation site"	8:126231886-126232747	54.5649	17.1761	122.794	28.9201	48.0014	266.674	88.849	577.442	180.063	289.389
GRMZM2G150521	100191146	hypothetical protein LOC100191146 [Source:RefSeq peptide;Acc:NP_001130054]	Nucleotide-binding, alpha-beta plait;"R0 recognition motif, RNP-1"	3:135247079-135258438	28.6867	24.7005	63.1024	31.5038	47.9791	543.888	469.474	1189.4	628.793	950.393
GRMZM2G151967	100282868	LOC100282868 [Source:RefSeq peptide;Acc:NP_001149246]	Histidine phosphatase superfamily, clade-2	1:292431206-292437073	19.1569	25.0328	45.0976	16.3173	41.7033	649.292	811.707	1474.86	567.819	1404.23
GRMZM2G152611				7:74908572-74912207	4.13922	0.389244	20.9815	0.134517	4.56159	61.0261	5.69228	308.971	1.96389	65.3536
GRMZM2G153206	100284232	LOC100284232 [Source:RefSeq peptide;Acc:NP_001150599]	Rapid ALkalinization Factor	10:24585957-24586890	45.4857	46.8547	130.892	53.8739	60.1045	317.268	336.749	892.75	447.777	470.925
GRMZM2G153645				1:213702203-213711167	7.75332	10.4371	26.6118	7.80462	9.98664	81.9365	109.167	280.227	83.6259	107.244
GRMZM2G153991	100285758	FK506-binding protein 2-1 [Source:RefSeq peptide;Acc:NP_001152120]	Peptidyl-prolyl cis-trans isomerase, FKBP-type	3:161995846-161998599	31.1884	23.9943	63.0404	46.8053	47.2262	416.348	312.617	808.793	655.469	643.918
GRMZM2G154936	100284436	LOC100284436 [Source:RefSeq peptide;Acc:NP_001150803]	X8	8:122280883-122283107	28.5368	20.3593	67.9153	22.7681	54.6939	235.052	180.989	553.188	230.557	537.132
GRMZM2G155931	542419	60S ribosomal protein L32 Fragment [Source:UniProtKB/Swiss-Prot;Acc:P51421]	Ribosomal protein L32e	4:43082418-43084747	31.6649	35.5769	69.6121	36.7568	59.0273	301.376	333.61	659.888	362.255	573.954
GRMZM2G156839				1:62234713-62234875	0	0	13.6659	0	0	0	0	0.932863	0	0
GRMZM2G157505	100286251	EGG APPARATUS-1 protein [Source:RefSeq peptide;Acc:NP_001152610]		7:164496100-164496944	167.528	52.3727	337.02	124.344	283.416	1308.07	410.241	2598.02	1035.6	2317.25
GRMZM2G158146				4:39166157-39166366	0	0	13.7097	0	7.34224	0	0	3.73145	0	2.13572
GRMZM2G158407			Gamma thionin;Knottin	3:155499064-155499951	26.5934	6.56828	53.3928	12.8711	26.0118	109.621	27.4225	220.156	54.3049	107.854
GRMZM2G161150				3:19792209-19809007	10.8609	9.64035	31.8471	3.88913	20.8809	132.81	116.272	377.81	48.5886	256.286
GRMZM2G161154	100281628	metallothionein-like protein type 2 [Source:RefSeq peptide;Acc:NP_001148019]	Plant metallothionein, family 15	3:19835197-19836420	65.1816	38.9527	168.431	52.2873	121.853	574.455	353.202	1488.85	507.798	1173.58
GRMZM2G161278		Ubiquinol-cytochrome c reductase complex 14 kDa protein [Source:UniProtKB/TrEMBL;Acc:B6TMP9]	Cytochrome d ubiquinol oxidase, 14kDa subunit	2:155127405-155132315	5.80916	6.7669	24.8778	10.8041	5.95657	32.6754	38.3916	138.064	67.6429	36.3072
GRMZM2G161521	100275439	hypothetical protein LOC100275439 [Source:RefSeq peptide;Acc:NP_001142983]		4:23097636-23098423	4.21258	0.894958	32.3261	0.29573	4.52735	25.2971	5.48451	194.968	1.90543	28.8322
GRMZM2G161809	100281125	transparent testa 12 protein [Source:RefSeq peptide;Acc:NP_001147516]	Multi antimicrobial extrusion protein MatE	7:151008862-151014148	6.9058	3.70313	28.8457	2.13984	14.221	93.8101	52.6513	382.474	36.2032	231.725
GRMZM2G162659	542280	embryo specific protein5 [Source:RefSeq peptide;Acc:NP_001105349]	Late embryogenesis abundant protein, group 5, conserved site;Stress induced protein	6:140501699-140502699	246.267	92.0312	528.631	83.7922	431.397	2288.33	886.296	4872.35	892.696	4617.42
GRMZM2G162972				10:26491112-26491849	16.2965	4.68919	53.0698	9.10051	16.5407	121.215	36.1977	383.407	79.0755	140.957
GRMZM2G163998	100283436	VAMP protein SEC22 [Source:RefSeq peptide;Acc:NP_001149809]	Late embryogenesis abundant protein, group 2	10:6865399-6866582	12.8048	19.2341	39.3063	15.2692	22.3329	131.756	201.83	396.467	181.016	257.354
GRMZM2G164314			Tetratricopeptide-like helical;"Zinc finger, MYND-type"	5:161435618-161437418	46.4545	66.8685	93.2435	51.5977	74.2193	476.429	756.862	927.266	646.895	921.561
GRMZM2G164440	100280533	PVR3-like protein [Source:RefSeq peptide;Acc:NP_001146924]	Bifunctio0l inhibitor/plant lipid transfer protein/seed storage;"Plant lipid transfer protein/hydrophobic protein, helical domain"	2:156962053-156963314	73.0611	41.0318	22.717	131.738	40.9594	536.509	312.617	166.983	1084.19	338.511
GRMZM2G164591	100279571	hypothetical protein LOC100279571 [Source:RefSeq peptide;Acc:NP_001146040]	Pathogenesis-related transcriptio0l factor/ERF, D0-binding	10:146788915-146790031	1.38321	5.62403	15.5191	2.88167	1.29787	11.5945	49.3606	125.004	29.5342	12.8143
GRMZM2G164912	100278639	hypothetical protein LOC100278639 [Source:RefSeq peptide;Acc:NP_001145321]	Protein of unknown function DUF23	5:202342213-202345325	2.80323	3.53829	16.2881	1.20804	5.53749	66.4049	85.5583	380.608	32.3924	143.093
GRMZM2G166776	100274774	hypothetical protein LOC100274774 [Source:RefSeq peptide;Acc:NP_001142531]		2:224733754-224734649	184.341	51.4061	563.062	47.4826	192.645	1340.65	391.713	3968.42	415.153	1634.6
GRMZM2G166963	100193910	hypothetical protein LOC100193910 [Source:RefSeq peptide;Acc:NP_001132454]	Ribosomal protein L34e;"Ribosomal protein L34e, conserved site"	7:112053693-112056190	28.5003	17.4636	59.5336	33.3108	56.8757	438.483	264.353	914.206	533.521	873.508
GRMZM2G167549		Cytochrome P450 71C2 (EC 1.14.-.-)(Protein benzoxazineless 3) [Source:UniProtKB/Swiss-Prot;Acc:Q43255]	Cytochrome P450, conserved site;"Cytochrome P450, E-class, group I";Cytochrome P450	4:3003161-3005932	8.06532	7.91651	28.4949	2.38603	8.82226	154.939	139.306	525.202	48.5886	186.875
GRMZM2G168149	100283974	LOC100283974 [Source:RefSeq peptide;Acc:NP_001150344]	Ribosomal protein S5, C-termi0l;Ribosomal protein S5;"Ribosomal protein S5 domain 2-type fold, subgroup";"Ribosomal protein S5, N-termi0l";"Ribosomal protein S5, eukaryotic/archaeal";"Ribosomal protein S5, N-termi0l, conserved site";Double-stranded R0-binding-like	7:18484062-18486515	63.021	46.6478	138.742	68.1371	96.3252	1012.94	759.056	2189.43	1250.92	1670.13
GRMZM2G169240			Fatty acid desaturase, type 1;Protein of unknown function DUF3474	10:19075535-19077433	3.75974	33.6718	21.8341	1.59233	2.40556	42.1618	385.012	237.88	20.9598	29.9
GRMZM2G169261	100273207	hypothetical protein LOC100273207 [Source:RefSeq peptide;Acc:NP_001141122]	Fatty acid desaturase, type 1;Protein of unknown function DUF3474	10:19078421-19080100	4.65898	37.9628	34.7997	1.32742	5.75266	50.5942	397.078	344.227	14.2908	67.275
GRMZM2G169360		Putative uncharacterized protein [Source:UniProtKB/TrEMBL;Acc:B6SNZ2]		9:151106511-151106712	38.3606	46.4839	78.3434	25.1515	16.6691	6.32428	8.77521	13.993	4.76358	3.20357
GRMZM2G169890	542377	Superoxide dismutase [Cu-Zn] 4A (EC 1.15.1.1) [Source:UniProtKB/Swiss-Prot;Acc:P23345]	Superoxide dismutase (Cu/Zn) / chaperones;"Superoxide dismutase, copper/zinc binding";"Superoxide dismutase, copper/zinc, binding site"	1:60147419-60151012	91.5961	55.7693	183.485	95.0662	116.977	1249.04	763.443	2555.11	1381.44	1660.52
GRMZM2G169943			Aldo/keto reductase subgroup;"Aldo/keto reductase, conserved site";0DP-dependent oxidoreductase domain;Aldo/keto reductase	6:153449899-153453095	108.565	44.6202	312.798	45.233	170.532	3330.79	1337.12	9202.7	1495.77	5450.35
GRMZM2G171476		Putative uncharacterized protein [Source:UniProtKB/TrEMBL;Acc:B7ZXP8]	Ubiquinol-cytochrome C reductase, UQCRX/QCR9-like	4:186759615-186763167	17.2893	10.8911	41.1513	22.6211	34.1669	120.161	81.1707	272.396	162.915	234.929
GRMZM2G171707			Aconitase/3-isopropylmalate dehydratase, swivel;Aconitase/iron regulatory protein 2;"Aconitase/3-isopropylmalate dehydratase large subunit, alpha/beta/alpha";"Aconitase A/isopropylmalate dehydratase small subunit, swivel";Aconitase/isopropylmalate dehydratase;Aconitase/Iron regulatory protein 2/2-methylisocitrate dehydratase;"Aconitase/3-isopropylmalate dehydratase large subunit, alpha/beta/alpha…	2:203572464-203578306	26.6948	21.9185	71.1256	17.1245	35.1064	1387.12	1113.35	3658.69	907.939	1821.77
GRMZM2G172357	100282495	Grx_C4 - glutaredoxin subgroup I [Source:RefSeq peptide;Acc:NP_001148876]	Glutaredoxin;Glutaredoxin subgroup;Glutaredoxin active site;"Glutaredoxin, eukaryotic/virial";Thioredoxin-like fold	9:107228727-107231827	29.0311	14.1783	67.334	27.7818	49.8978	258.241	121.756	583.972	257.234	450.636
GRMZM2G172485	100275369	hypothetical protein LOC100275369 [Source:RefSeq peptide;Acc:NP_001142932]	Protein of unknown function DUF3133	2:217679509-217682041	0.680171	4.47093	14.844	0.481578	0.42599	20.0269	131.628	416.057	16.1962	13.8821
GRMZM2G172637				4:31113613-31115940	17.145	2.77806	1.65309	5.6919	4.5572	67.4589	10.969	6.53004	23.8179	18.1536
GRMZM2G173128			SCP2 sterol-binding domain	8:132933187-132935476	44.3667	20.7755	105.314	36.1682	81.9418	338.349	162.341	790.135	297.248	634.307
GRMZM2G174136	100275635	hypothetical protein LOC100275635 [Source:RefSeq peptide;Acc:NP_001143154]	Protein of unknown function DUF593	1:286242619-286246088	37.2102	35.9753	11.0946	35.9363	24.8687	514.374	557.226	231.35	550.67	302.204
GRMZM2G174347	100280582	ethylene-responsive transcription factor 4 [Source:RefSeq peptide;Acc:NP_001146973]	Pathogenesis-related transcriptio0l factor/ERF, D0-binding	8:120487037-120488230	30.5314	29.3035	143.277	24.841	43.2183	265.62	261.063	1198.73	258.186	430.347
GRMZM2G176579				1:114534320-114534518	19.8858	37.0392	48.1502	11.6272	38.9078	3.16214	6.58141	8.39577	1.90543	6.40715
GRMZM2G176595	542566	LOC542566 [Source:RefSeq peptide;Acc:NP_001105575]	Barwin-related endogluca0se;"Expansin 45, endogluca0se-like";Barwin-like endogluca0se;Major pollen allergen Lol pI;"Pollen allergen/expansin, C-termi0l";Expansin/Lol pI	1:91884841-91886219	18.4341	12.0153	2.50152	25.4091	13.2923	205.539	139.306	27.9859	318.207	163.382
GRMZM2G177084			Late embryogenesis abundant protein, group 1	9:46098866-46099812	6.63105	4.52486	38.1992	2.51124	10.0182	4.21618	3.2907	26.1202	1.90543	7.475
GRMZM2G177287				6:161737934-161738105	0	25.7758	11.4647	24.1128	0	0	2.1938	0.932863	1.90543	0
GRMZM2G177940	100381490	hypothetical protein LOC100381490 [Source:RefSeq peptide;Acc:NP_001167796]	Pectin lyase fold;"Pectinesterase, active site";"Pectinesterase, catalytic"	3:199319073-199321306	5.5036	13.3819	22.5482	7.34369	14.8172	82.2156	198.539	322.771	131.475	257.354
GRMZM2G178271				9:147744899-147750083	24.696	0	93.8625	0	1.22811	1.05408	0	4.66432	0	0.0577789
GRMZM2G178341	100285246	40S ribosomal protein S18 [Source:RefSeq peptide;Acc:NP_001151612]	Ribosomal protein S13;"Ribosomal protein S13, conserved site"	1:287405122-287407517	92.4938	71.0573	193.222	123.856	184.938	1095.15	832.548	2286.45	1567.22	2267.06
GRMZM2G178566				1:9905946-9906098	0	45.182	20.4446	61.6699	0	0	2.1938	0.932863	2.85815	0
GRMZM2G178807	100281971	60S ribosomal protein L7-1 [Source:RefSeq peptide;Acc:NP_001148360]	Ribosomal protein L30, conserved site;"Ribosomal protein L30, N-termi0l";"Ribosomal protein L7, eukaryotic";"Ribosomal protein L30, ferredoxin-like fold domain"	10:68431319-68434189	5.34854	4.69539	22.0621	5.15428	17.587	110.675	91.0428	449.64	110.515	369.479
GRMZM2G179761		Putative uncharacterized protein [Source:UniProtKB/TrEMBL;Acc:B6SGZ1]		5:205982581-205983492	43.6407	9.76657	157.837	10.6899	77.3327	443.753	107.496	1625.05	130.522	914.086
GRMZM2G181135	100383587	hypothetical protein LOC100383587 [Source:RefSeq peptide;Acc:NP_001169706]	Pyridoxal phosphate-dependent transferase, major region, subdomain 2;"Pyridoxal phosphate-dependent transferase, major region, subdomain 1";"Alli0se, C-termi0l";"EGF-like, allii0se"	3:202838552-202840720	1.53954	1.58168	13.5301	0.0831718	5.46941	30.5673	31.8101	257.47	1.90543	121.736
GRMZM2G181194	100192963	hypothetical protein LOC100192963 [Source:RefSeq peptide;Acc:NP_001131611]	Ribosomal protein L1;"Ribosomal protein L1, 3-layer alpha/beta-sandwich";"Ribosomal protein L1, conserved site";"Ribosomal protein L1, 2-layer alpha/beta-sandwich";"Ribosomal protein L1, superfamily"	4:52421834-52425639	26.4085	20.6154	60.4531	20.6612	44.9088	464.834	323.586	1033.61	387.756	782.74
GRMZM2G181227	100283469	CHY1 [Source:RefSeq peptide;Acc:NP_001149842]	Croto0se, core	10:19483613-19489654	16.1861	46.0427	56.9892	5.66417	19.9267	357.322	968.564	1208.06	131.475	419.668
GRMZM2G300135	541647	physical impedance induced protein2 (piip2), mR0 [Source:RefSeq D0;Acc:NM_001111402]	Senescence/spartin-associated	5:61702709-61706176	11.6663	6.23735	33.7606	3.61041	9.33276	212.917	116.272	595.167	78.1228	192.214
GRMZM2G301582				2:186829422-186833487	28.9331	25.6923	64.0722	14.1325	40.6684	14.9243	14.7113	34.2759	8.36052	23.991
GRMZM2G301939				7:169977937-169979914	2.6483	2.84131	18.1919	1.35306	1.42795	29.5133	32.907	190.23	19.0543	19.2214
GRMZM2G303964	100280896	U-box domain containing protein [Source:RefSeq peptide;Acc:NP_001147288]	U box domain;"Zinc finger, RING/FYVE/PHD-type";Armadillo-like helical	5:170544068-170545731	1.68188	10.484	13.5962	1.82227	1.80435	22.135	144.791	170.714	30.4869	28.8322
GRMZM2G304745			Protein ki0se, catalytic domain;Serine-threonine/tyrosine-protein ki0se	2:23576101-23579908	44.0852	60.7063	16.2964	25.6208	18.316	1362.88	1824.15	487.888	818.384	572.372
GRMZM2G305783				3:178149613-178151478	5.78241	4.03071	25.3231	1.40246	1.77189	67.494	48.1305	284.909	19.5897	23.9871
GRMZM2G307734				1:64304062-64304664	0	2.96244	11.0493	0.664055	1.00606	0	13.1628	47.576	2.85815	4.27143
GRMZM2G308590		Putative uncharacterized protein [Source:UniProtKB/TrEMBL;Acc:C4J0T4]		9:31218250-31220027	8.67776	24.1374	63.5792	10.5752	4.5942	57.9725	165.632	408.594	84.7918	35.2393
GRMZM2G308606			Aspartate/ornithine carbamoyltransferase, carbamoyl-P binding;Ornithine carbamoyltransferase;"Aspartate/ornithine carbamoyltransferase, Asp/Orn-binding domain";Aspartate/ornithine carbamoyltransferase	1:3900210-3902728	0.448667	11.0832	13.8589	0.855947	2.73751	9.48641	229.252	289.188	18.1016	56.5965
GRMZM2G309269				1:202263046-202264154	16.5068	14.2902	39.6698	25.677	33.552	73.7832	65.8141	180.976	127.664	162.314
GRMZM2G310368	100283393	LOC100283393 [Source:RefSeq peptide;Acc:NP_001149766]	Pathogenesis-related transcriptio0l factor/ERF, D0-binding	3:188728318-188729366	11.3658	14.4024	34.5555	11.101	13.8774	96.9722	129.434	291.053	111.468	134.55
GRMZM2G311187			Protein phosphatase 2C;Protein phosphatase 2C-related	2:203740813-203742056	2.85731	3.4756	16.5016	0.542644	9.51785	28.4592	36.1977	156.721	6.66902	112.125
GRMZM2G314434			Tetratricopeptide-like helical;Plant specific mitochondrial import receptor subunit TOM20;"Chaperone D0J, C-termi0l"	3:32481397-32483932	25.3676	19.2629	56.203	31.0548	42.7876	112.783	88.849	250.007	150.529	206.097
GRMZM2G316211				1:271405749-271405925	0	0	11.0364	0	0	0	0	0.932863	0	0
GRMZM2G317426				6:131109158-131109911	2.54995	1.22269	16.0935	1.17875	0.662115	15.5641	7.67831	96.0122	7.62173	4.27143
GRMZM2G320827	100277445	hypothetical protein LOC100277445 [Source:RefSeq peptide;Acc:NP_001144478]	SANT, D0-binding;MYB-like	2:21891691-21892831	8.74469	12.7141	30.0486	10.466	10.3615	100.134	145.888	331.167	141.002	131.346
GRMZM2G322351			Late embryogenesis abundant protein, group 6	7:131478215-131478760	66.3487	7.75263	145.629	13.1913	76.7536	262.457	35.1008	576.51	63.832	365.207
GRMZM2G322413	100192878	hypothetical protein LOC100192878 [Source:RefSeq peptide;Acc:NP_001131538]	Ribosomal protein L18e/L15;"Ribosomal protein L18e, conserved site";Ribosomal protein L18e	7:172768123-172772631	19.0636	21.6073	45.6778	24.8573	41.0907	473.203	426.568	906.264	576.2	900.929
GRMZM2G322547				7:172783921-172785302	13.9956	3.10985	46.1782	2.45175	16.3785	144.404	32.907	447.774	31.4397	197.554
GRMZM2G323888	100275074	hypothetical protein LOC100275074 [Source:RefSeq peptide;Acc:NP_001142734]		6:128648201-128649046	31.1824	11.0693	68.3457	14.5891	10.9044	193.944	73.4924	426.319	111.468	80.0893
GRMZM2G324248	100274790	hypothetical protein LOC100274790 [Source:RefSeq peptide;Acc:NP_001142543]		9:94151595-94153283	11.8575	13.642	39.463	8.67654	5.94703	74.8373	87.7521	236.014	62.8793	41.6464
GRMZM2G327056		Putative uncharacterized protein [Source:UniProtKB/TrEMBL;Acc:B7ZZB6]		7:171577920-171579167	8.15411	11.2489	26.7168	7.68808	6.58119	66.8844	92.8383	205.78	72.3145	58.6902
GRMZM2G332522	100286091	LOC100286091 [Source:RefSeq peptide;Acc:NP_001152451]	O-methyltransferase, family 3	4:198256536-198258374	26.9754	20.6663	63.8453	17.8798	40.6409	249.809	198.539	570.912	196.26	433.55
GRMZM2G333811	100383340	hypothetical protein LOC100383340 (LOC100383340), mR0 [Source:RefSeq D0;Acc:NM_001175997]	Leucine-rich repeat;"Leucine-rich repeat-containing N-termi0l domain, type 2"	3:222678536-222680314	7.56451	26.5926	33.6341	10.6574	10.4783	81.1615	293.97	364.688	133.38	124.895
GRMZM2G337238				2:21389640-21391610	9.07343	4.92932	29.59	8.32133	9.82901	38.6247	20.9637	124.299	38.613	45.4102
GRMZM2G339327		Putative uncharacterized protein [Source:UniProtKB/TrEMBL;Acc:B6SR64]		4:207365370-207366135	20.7431	3.74111	64.4522	5.28959	23.9209	123.323	23.0349	370.347	37.156	161.247
GRMZM2G339919				4:236004477-236004666	28.2444	13.2804	0	24.8085	21.1498	4.21618	2.1938	0	3.81087	3.20357
GRMZM2G340065	100283826	cysteine protease 1 [Source:RefSeq peptide;Acc:NP_001150196]	Cysteine peptidase, asparagine active site;Granulin;"Protei0se inhibitor I29, cathepsin propeptide";"Peptidase C1A, papain C-termi0l";"Peptidase C1A, papain";"Cysteine peptidase, histidine active site";"Peptidase, cysteine peptidase active site"	10:146893781-146899188	14.5651	11.0097	49.5225	9.3649	30.2845	559.698	423.404	1834.01	416.337	1303.85
GRMZM2G340807	100284346	polcalcin Jun o 2 [Source:RefSeq peptide;Acc:NP_001150713]	Calcium-binding EF-hand;EF-HAND 2;"EF-Hand 1, calcium-binding site";EF-hand-like domain	6:142752578-142753820	1.44921	5.35821	16.1502	1.73251	2.23351	13.7026	52.6513	149.258	20.0071	24.5607
GRMZM2G342807			Protein of unknown function DUF639	9:153089560-153093406	21.469	14.9929	68.2803	7.56823	32.8261	785.264	546.257	2431.97	304.869	1292.11
GRMZM2G351239				1:190428419-190429824	15.0859	3.82695	1.25228	7.26149	1.26897	94.8641	25.2287	7.46291	57.163	9.61072
GRMZM2G353266	100286328	embryonic protein DC-8 [Source:RefSeq peptide;Acc:NP_001152687]		8:2199580-2200362	109.061	28.7476	371.632	66.0548	135.745	870.642	243.512	2916.13	663.091	1311.33
GRMZM2G353729				6:120920315-120923019	17.8655	14.8894	59.107	8.58552	40.4294	534.401	431.082	1713.67	263.903	1214.15
GRMZM2G355316	100286288	transcriptio0l regulatory protein algP [Source:RefSeq peptide;Acc:NP_001152647]		7:128929220-128930017	19.6153	36.7152	57.5014	36.9371	33.6083	85.3777	168.923	255.605	198.165	169.789
GRMZM2G355326				3:191183278-191244719	8.72772	3.84673	32.5023	6.60056	7.15592	2.10809	1.0969	8.77236	1.90543	2.16331
GRMZM2G355572	100280483	LOC100280483 [Source:RefSeq peptide;Acc:NP_001146875]		3:7938774-7940982	4.57732	31.1225	63.5949	3.28716	0.7294	93.8101	649.366	1264.96	80.0282	17.0857
GRMZM2G358614			Six-hairpin glycosidase	3:154132824-154133186	130.002	92.805	262.862	90.4542	177.262	126.486	96.5273	264.933	89.5554	174.061
GRMZM2G359038	100272602	hypothetical protein LOC100272602 [Source:RefSeq peptide;Acc:NP_001140537]	ADP/ATP carrier protein	5:157561995-157565372	32.7812	26.2633	87.3655	29.1411	54.1331	951.803	745.893	2475.82	875.547	1593.24
GRMZM2G360213			Pseudouridine synthase I, TruA, alpha/beta domain;"Pseudouridine synthase I, TruA, N-termi0l"	1:80488728-80491758	0	0	16.2122	0	0	0	0	0.932863	0	0
GRMZM2G365862			Peptidase aspartic, catalytic;Peptidase A1	10:54197525-54204799	86.5455	50.1974	20.9378	79.0766	82.2566	934.939	463.989	236.014	940.331	751.772
GRMZM2G366910				5:157241006-157241636	4.0767	4.91009	43.9497	1.09032	3.6581	18.9728	23.0349	197.767	5.7163	18.1536
GRMZM2G368861		Defensin-like protein 2 (Gamma-zeathionin-2) [Source:UniProtKB/Swiss-Prot;Acc:P81009]	Gamma thionin;Knottin	10:63625120-63634230	824.761	201.891	2773.26	392.925	1491.67	17918.8	4163.84	61123.1	8365.81	34812.2
GRMZM2G368890		Defensin-like protein 1 (Gamma-zeathionin-1) [Source:UniProtKB/Swiss-Prot;Acc:P81008]	Gamma thionin;Knottin;Gamma Purothionin	10:63625120-63634230	1604.58	407.104	4732.2	612.163	2606.81	9795.25	2579.91	29208	4191	17854.6
GRMZM2G371375	100280469	embryonic protein DC-8 [Source:RefSeq peptide;Acc:NP_001146861]		2:10725337-10726568	74.8554	26.6101	211.627	28.1166	96.1095	1253.19	449.7	3268.66	595.444	1928.49
GRMZM2G373522	542251	dehydrin [Source:RefSeq peptide;Acc:NP_001105327]	Dehydrin	4:154337341-154339063	11.077	21.4708	38.9007	15.552	21.0342	254.025	445.342	861.033	424.912	546.743
GRMZM2G374085	100192882	hypothetical protein LOC100192882 [Source:RefSeq peptide;Acc:NP_001131542]		8:10392527-10394245	4.76231	2.04551	21.0449	2.07426	16.7676	74.8373	32.907	326.502	36.0726	271.236
GRMZM2G374629	100277582	hypothetical protein LOC100277582 [Source:RefSeq peptide;Acc:NP_001144572]	Protein BYPASS related	4:215038154-215040440	0.716307	6.80334	13.7209	1.54421	1.47867	14.7566	140.403	272.396	36.2032	33.1036
GRMZM2G376743				5:23783296-23785415	26.4295	13.4104	83.0928	5.61625	35.0844	635.59	326.877	1861.06	168.631	995.243
GRMZM2G377600	542617	ribosomal protein S27 [Source:RefSeq peptide;Acc:NP_001105614]	Ribosomal protein S27e;"Ribosomal protein, zinc-binding domain";"Ribosomal protein S27e, zinc-binding domain"	5:160795272-160797497	21.2698	14.7767	47.9933	16.6444	41.2477	168.647	115.175	373.145	139.097	338.511
GRMZM2G377919				1:264612093-264612175	0	0	8105.48	0	0	0	0	0.932863	0	0
GRMZM2G385390	100277399	hypothetical protein LOC100277399 (LOC100277399), mR0 [Source:RefSeq D0;Acc:NM_001150966]		5:100048210-100051520	7.39853	17.1689	31.8355	11.7741	9.75539	67.4589	163.266	277.474	131.939	106.786
GRMZM2G386722				4:42319417-42320201	69.3896	36.667	27.7934	49.4289	36.1771	50.5942	27.8941	21.4206	36.9387	26.6784
GRMZM2G387828			Protein of unknown function DUF674	3:16476742-16477633	20.2528	3.88209	3.54465	5.63194	4.23096	131.756	26.3256	23.3216	41.9195	30.9679
GRMZM2G392125	100283318	xyloglucan endotransglucosylase/hydrolase protein 15 [Source:RefSeq peptide;Acc:NP_001149692]	Xyloglucan endotransglucosylase/hydrolase;"Conca0valin A-like lectin/gluca0se, subgroup";"Xyloglucan endo-transglycosylase, C-termi0l";"Glycoside hydrolase, family 16, active site";"Glycoside hydrolase, family 16"	2:11836451-11838001	1.68746	4.90538	25.5902	4.31598	2.45335	21.0809	63.6203	311.576	60.9739	34.1714
GRMZM2G394203				1:50085518-50086641	55.563	34.5444	140.143	41.4312	70.7002	1128.88	722.858	2738.89	1022.27	1718.18
GRMZM2G395245				9:128973882-128980742	15.3654	10.6187	36.8912	23.1215	30.8466	7.37832	5.48451	18.6573	11.4326	14.95
GRMZM2G397566				7:123333232-123337292	5.45583	14.2371	21.762	15.7734	9.01745	1.05405	3.2907	4.66432	3.81087	2.13575
GRMZM2G398615			Protein phosphatase 2C;Protein phosphatase 2C-related	9:105038890-105039794	20.591	21.9615	51.8644	20.0263	38.857	98.0263	106.399	245.343	95.2717	184.739
GRMZM2G400714	100284288	LOC100284288 [Source:RefSeq peptide;Acc:NP_001150655]	Zinc finger, C2H2-type/integrase, D0-binding;"Zinc finger, C2H2-like";"Zinc finger, C2H2-type"	1:279979291-279981056	12.4305	12.923	41.7229	6.99547	7.55741	197.107	206.217	643.676	130.522	133.482
GRMZM2G402564	542475	EC protein homolog (Zinc metallothionein class II) [Source:UniProtKB/Swiss-Prot;Acc:P43401]	Plant EC metallothionein-like protein, family 15	1:84824228-84824959	1098.35	195.987	3268.06	448.415	1731.8	6935.62	1293.25	20163.8	3331.65	12691.5
GRMZM2G404126	100274946	hypothetical protein LOC100274946 [Source:RefSeq peptide;Acc:NP_001142659]	Protein of unknown function DUF4228	3:207626935-207627898	2.93526	5.43857	16.5328	3.32022	3.75108	26.3511	51.5544	140.862	38.1087	40.5786
GRMZM2G406119	100216955	hypothetical protein LOC100216955 [Source:RefSeq peptide;Acc:NP_001136809]	Late embryogenesis abundant protein, group 2	10:148271074-148272108	15.3001	6.68041	45.0431	14.7781	28.3733	131.756	60.3296	378.743	151.482	287.254
GRMZM2G407223		Putative uncharacterized protein [Source:UniProtKB/TrEMBL;Acc:B6SGF5]		7:50609278-50610209	114.191	33.2071	339.419	33.5299	102.208	854.831	254.481	2536.46	281.051	845.743
GRMZM2G408158			Carotenoid oxyge0se	2:235244889-235246909	4.21515	1.94962	27.1048	0.948113	2.34564	68.513	32.907	422.587	19.0543	44.85
GRMZM2G409104	100383626	hypothetical protein LOC100383626 [Source:RefSeq peptide;Acc:NP_001169745]	No0spanin (TM9SF)	9:104358302-104362086	23.632	20.4588	48.0447	18.1948	36.0187	948.301	802.932	1901.2	753.578	1444.48
GRMZM2G412436				5:142442259-142444173	70.0471	12.713	209.218	8.16285	81.0209	1953.15	355.396	5391.02	282.957	2684.59
GRMZM2G413006	100283129	LOC100283129 [Source:RefSeq peptide;Acc:NP_001149503]	Xyloglucan endotransglucosylase/hydrolase;"Conca0valin A-like lectin/gluca0se, subgroup";"Xyloglucan endo-transglycosylase, C-termi0l";"Glycoside hydrolase, family 16, active site";Beta-gluca0se;"Glycoside hydrolase, family 16"	5:54007174-54009052	8.61575	17.651	54.7575	8.70284	16.6324	182.35	377.334	1114.77	218.172	403.65
GRMZM2G413337	100276624	hypothetical protein LOC100276624 [Source:RefSeq peptide;Acc:NP_001143841]		9:155047085-155048057	6.90908	5.52539	22.2018	3.76	6.45739	45.324	37.2946	147.392	27.6288	45.9179
GRMZM2G413568				9:52422362-52426656	34.8881	16.9125	77.0173	20.0488	44.0576	17.9188	9.87211	41.9789	12.3853	26.6964
GRMZM2G415025			Aldo/keto reductase subgroup;"Aldo/keto reductase, conserved site";0DP-dependent oxidoreductase domain;Aldo/keto reductase	6:152314938-152316819	74.7226	30.5469	201.814	26.4789	94.0505	691.454	293.97	1897.44	269.619	940.783
GRMZM2G420883		Putative uncharacterized protein [Source:UniProtKB/TrEMBL;Acc:B6SJC9]		6:121259760-121260572	3.75508	7.39727	46.4865	6.14275	6.65873	23.189	46.0699	286.389	39.0614	40.5786
GRMZM2G423265				4:188901117-188901301	0	0	13.0741	0	0	0	0	1.86573	0	0
GRMZM2G424599				8:166704449-166706350	3.23335	10.1271	24.6981	2.5811	1.75433	36.6173	118.606	268.031	35.8512	23.4929
GRMZM2G425004			C2 calcium-dependent membrane targeting	3:154780351-154782297	6.12194	11.731	42.1742	6.53313	8.86371	37.3552	76.1377	257.955	49.2975	63.5245
GRMZM2G425482	100276881	hypothetical protein LOC100276881 [Source:RefSeq peptide;Acc:NP_001144056]	Protein of unknown function DUF581	9:122854002-122855195	9.57737	13.5575	45.6841	14.3982	20.2958	118.053	173.31	533.598	212.456	291.525
GRMZM2G425629	100286330	LOC100286330 [Source:RefSeq peptide;Acc:NP_001152689]		3:204761034-204762289	86.5356	28.5194	223.37	34.0158	68.2146	1068.8	360.881	2640	508.751	982.429
GRMZM2G427014	100284613	40S ribosomal protein S16 [Source:RefSeq peptide;Acc:NP_001150980]	Ribosomal protein S9, conserved site;"Ribosomal protein S5 domain 2-type fold, subgroup";Ribosomal protein S9	10:2657169-2665931	9.26913	6.08856	31.3351	13.4223	25.5459	31.6214	21.938	109.145	52.3994	98.2429
GRMZM2G428216	100276732	hypothetical protein LOC100276732 [Source:RefSeq peptide;Acc:NP_001143921]		1:165420889-165421476	21.1729	8.9028	45.8648	10.7498	24.5901	113.837	50.4575	241.612	69.5483	155.907
GRMZM2G432480	100286314	phosphate import ATP-binding protein pstB 1 [Source:RefSeq peptide;Acc:NP_001152673]	ABC transporter-like;"ATPase, AAA+ type, core";"ABC transporter, conserved site"	5:53643053-53645394	13.0438	19.3485	37.5492	15.6138	23.3518	151.783	231.446	422.587	215.314	309.679
GRMZM2G433478				10:10566989-10567884	13.7487	44.8474	43.7397	18.467	15.0271	6.32428	24.1318	22.3887	10.4799	8.54286
GRMZM2G434277		Putative uncharacterized protein [Source:UniProtKB/TrEMBL;Acc:C0PCB4]	Protein ki0se, catalytic domain;"Leucine-rich repeat-containing N-termi0l domain, type 2";Serine-threonine/tyrosine-protein ki0se	7:158081580-158087495	34.969	27.1207	73.9377	16.5989	46.9437	1336.53	1006.96	2783.66	634.509	1751.29
GRMZM2G436593	100284274	mitochondrial 2-oxoglutarate/malate carrier protein [Source:RefSeq peptide;Acc:NP_001150641]	Mitochondrial carrier domain;Mitochondrial substrate/solute carrier;Mitochondrial carrier protein	1:200669880-200671660	27.3217	94.0055	154.139	22.0353	42.6776	377.185	1352.89	2085.14	368.248	679.879
GRMZM2G436621				2:190221216-190222430	7.62152	21.2578	78.1502	8.36093	18.694	11.5945	36.4359	128.627	14.9393	32.9212
GRMZM2G438202			Pathogenesis-related transcriptio0l factor/ERF, D0-binding	10:141249355-141251082	10.3926	14.7442	43.6059	11.1007	13.3405	133.864	196.345	555.987	161.009	184.739
GRMZM2G440003				8:171337894-171339847	13.002	4.98884	34.9184	7.31415	19.4142	162.323	63.6203	423.52	105.752	271.236
GRMZM2G446213	100273612	hypothetical protein LOC100273612 [Source:RefSeq peptide;Acc:NP_001141500]	Protein of unknown function DUF1005	9:113499411-113501494	5.24876	9.54987	22.4546	3.72978	3.60682	90.6484	173.687	379.636	80.6026	74.65
GRMZM2G448627	100284379	seed maturation protein [Source:RefSeq peptide;Acc:NP_001150746]	Late embryogenesis abundant protein, group 1	10:70645288-70646218	100.138	22.7595	394.627	39.702	168.508	661.941	160.148	2509.4	331.545	1348.7
GRMZM2G448925	100285615	WW domain-binding protein 11 [Source:RefSeq peptide;Acc:NP_001151978]		1:287829194-287829909	8.66032	3.61322	38.1551	5.06661	14.0531	41.1078	18.6473	180.043	30.4869	81.1572
GRMZM2G450125	100281767	beta-amylase [Source:RefSeq peptide;Acc:NP_001148159]	Glycoside hydrolase, family 14;"Glycoside hydrolase, subgroup, catalytic core";"Glycoside hydrolase, family 14, conserved site";"Glycoside hydrolase, family 14B, plant"	1:9051957-9054944	27.1269	21.2597	76.7477	8.63206	31.343	622.47	521.368	1707.53	248.659	857.251
GRMZM2G450163	100191851	hypothetical protein LOC100191851 [Source:RefSeq peptide;Acc:NP_001130747]	Pyrophosphate-dependent phosphofructoki0se, alpha-helical;Pyrophosphate-dependent phosphofructoki0se PfpB;Phosphofructoki0se	1:221791928-221796752	120.402	153.902	58.3172	114.396	77.0104	4478.64	5573.36	2146.52	4321.52	2897.1
GRMZM2G458364	100279493	hypothetical protein LOC100279493 [Source:RefSeq peptide;Acc:NP_001145966]		7:36738084-36739416	578.189	172.542	1193.54	194.952	463.222	2493.33	780.796	5133.55	974.95	2320.97
GRMZM2G459841		Putative uncharacterized protein [Source:UniProtKB/TrEMBL;Acc:C4J2J6]		7:167380586-167383555	16.2581	4.61339	44.1285	6.20548	16.033	145.035	41.8925	372.438	67.5729	164.695
GRMZM2G467893	100273339	hypothetical protein LOC100273339 [Source:RefSeq peptide;Acc:NP_001141252]	Nodulin-like	1:260804237-260807046	2.0488	5.85311	19.9646	0.209261	4.93103	48.4861	142.597	461.767	5.7163	131.346
GRMZM2G468855	100273052	hypothetical protein LOC100273052 [Source:RefSeq peptide;Acc:NP_001140973]	Short-chain dehydroge0se/reductase SDR;0D(P)-binding domain;Glucose/ribitol dehydroge0se	10:132641378-132643788	52.3631	54.1341	10.9795	68.948	22.7866	868.534	901.653	173.513	1315.7	423.939
GRMZM2G469380	100275372	hypothetical protein LOC100275372 [Source:RefSeq peptide;Acc:NP_001142934]	Ricin B lectin	7:173595108-173596932	148.407	258.134	52.3476	198.732	95.4811	2630.9	4625.63	904.878	4054.76	1894.38
GRMZM2G471119	100382777	hypothetical protein LOC100382777 [Source:RefSeq peptide;Acc:NP_001168957]		4:215797884-215801703	30.0386	31.4569	62.3497	29.5507	38.387	88.3739	97.1727	185.049	99.6746	127.168
GRMZM2G472236		Rab28 protein [Source:UniProtKB/TrEMBL;Acc:Q41850]	Seed maturation protein	1:12246353-12247358	101.276	19.7833	362.038	13.6299	74.3141	646.13	134.919	2184.77	114.326	596.932
GRMZM2G472248	100283996	LOC100283996 [Source:RefSeq peptide;Acc:NP_001150366]	Late embryogenesis abundant protein, group 3	3:36311865-36312838	36.7459	32.2795	98.7591	33.1262	59.6615	299.349	273.128	786.404	332.498	572.372
GRMZM2G473456		Putative uncharacterized protein [Source:UniProtKB/TrEMBL;Acc:C4J3W9]		1:197301248-197304338	1709.9	2325.36	789.671	1930.45	981.104	12624.2	17956.4	5713.28	17360.4	8463.42
GRMZM2G473480				4:3051214-3054036	3.12452	4.04682	18.2242	1.57126	9.00406	70.3705	92.0359	389.145	41.6338	230.919
GRMZM2G473960	100286326	LOC100286326 [Source:RefSeq peptide;Acc:NP_001152685]	Late embryogenesis abundant protein, group 1	10:135531884-135532862	368.047	104.02	952.37	146.274	641.188	3089.41	892.878	7702.65	1450.03	6064.36
GRMZM2G478460			Regulator of chromosome condensation/beta-lactamase-inhibitor protein II;"Regulator of chromosome condensation, RCC1"	1:60081827-60081998	58.0494	88.046	22.4296	47.8723	63.2118	4.21618	7.67831	1.86573	3.81087	5.33929
GRMZM2G481886				9:148483237-148484828	15.7222	24.4774	61.1137	22.117	24.1054	241.806	378.175	904.277	376.883	396.259
GRMZM2G484671				3:143433207-143433366	0	0	3550.57	0	0	0	0	0.932863	0	0
GRMZM2G485446				10:4006277-4006392	0	460.61	402.253	0	0	0	1.0969	0.932863	0	0
GRMZM2G485863			R0 polymerase, beta subunit, protrusion;"D0-directed R0 polymerase, subunit 2";"R0 polymerase Rpb2, domain 2"	6:60032102-60036513	42.7141	29.234	10.3923	66.6876	35.2611	174.972	120.659	41.9789	268.666	139.889
GRMZM2G486016				4:97525699-97525835	0	228.07	68.4626	137.189	0	0	3.2907	0.932863	1.90543	0
GRMZM2G491098				3:35392622-35392785	76.1164	101.492	29.6195	97.6165	53.5421	4.21618	6.58141	1.86573	5.7163	3.20357
GRMZM2G491632	100280453	zinc finger protein 593 [Source:RefSeq peptide;Acc:NP_001146845]	Zinc finger, double-stranded R0 binding;"Zinc finger, U1-type";"Zinc finger, C2H2-like";"Zinc finger, C2H2-type"	1:202344234-202350079	22.096	18.7802	48.4851	33.1101	42.6004	128.594	111.884	286.389	210.55	268.032
GRMZM2G493164				7:113564393-113564735	32.6406	14.5022	9.19382	13.7032	11.9315	51.6483	24.1318	14.9258	21.9125	19.2214
GRMZM2G494226				1:244827834-244828005	16.2791	0	0	0	14.4754	1.05405	0	0	0	1.06786
GRMZM2G495194				4:203855645-203855776	0	0	108.237	0	0	0	0	0.932863	0	0
GRMZM2G496051				8:169793967-169794115	0	35.3505	30.4452	0	0	0	1.0969	0.932863	0	0
GRMZM2G496879				8:118880614-118889605	0	0	22.7313	0	0	0	0	0.932863	0	0
GRMZM2G498069				4:181843462-181843874	19.7249	35.9727	46.175	29.3796	32.9264	45.324	83.3645	103.548	66.6902	72.6143
GRMZM2G498835				1:167927640-167928082	79.1174	14.6287	30.2483	37.9188	44.0938	223.458	41.6823	87.6892	106.704	123.871
GRMZM2G499632				3:158366632-158366769	0	0	51.3953	0	0	0	0	0.932863	0	0
GRMZM2G503117				1:202483585-202483717	0	0	97.7521	0	0	0	0	0.932863	0	0
GRMZM2G503900				8:118276737-118276892	65.542	75.3224	133.559	15.923	107.305	3.16214	4.38761	7.46291	0.952717	6.40715
GRMZM2G505259				8:169655300-169662488	0	0	10886.6	0	0	0	0	0.932863	0	0
GRMZM2G505657				1:152774176-152774284	0	1092.8	1918.72	1002.45	0	0	1.0969	1.86573	0.952717	0
GRMZM2G506022				3:184437683-184437838	90.0841	53.536	23.8713	24.7162	114.507	3.16214	2.1938	0.932863	0.952717	4.27143
GRMZM2G506181				1:28281855-28281991	0	352.519	78.6664	407.838	0	0	4.38761	0.932863	4.76358	0
GRMZM2G509630				1:26353098-26353293	0	61.1503	17.6383	0	7.20739	0	10.969	2.79859	0	1.06786
GRMZM2G509910				1:223369981-223370124	116.279	0	43.6613	46.949	100.814	2.10809	0	0.932863	0.952717	2.13572
GRMZM2G510741				3:127333085-127333192	0	1147.68	2055.67	1049.81	0	0	1.0969	1.86573	0.952717	0
GRMZM2G511083				3:192081161-192082515	0	457.127	1241.5	0	0	0	1.0969	2.79859	0	0
GRMZM2G512188				4:202892602-202892762	0	0	34.5447	0	0	0	0	1.86573	0	0
GRMZM2G512307				10:137184988-137185124	0	88.1294	157.333	0	0	0	1.0969	1.86573	0	0
GRMZM2G512767				8:5644476-5651370	0	0	38.8735	0	0	0	0	0.932863	0	0
GRMZM2G513137				6:78075941-78077123	0	7.96718	17.745	5.72969	0	0	59.2327	130.601	42.8723	0
GRMZM2G513514				7:83582318-83582430	743.24	0	0	1052.38	602.461	1.05405	0	0	1.90543	1.06786
GRMZM2G514140				1:95240732-95240889	0	25.3684	23.2633	0	0	0	1.0969	0.932863	0	0
GRMZM2G515027				3:191556885-191557006	0	0	258.593	0	0	0	0	0.932863	0	0
GRMZM2G517678				1:212366063-212366192	0	0	98.5169	0	0	0	0	0.932863	0	0
GRMZM2G517866				1:298652864-298652967	0	2329.39	2101.44	0	0	0	1.0969	0.932863	0	0
GRMZM2G518111				5:121215987-121216098	0	0	634.343	0	0	0	0	0.932863	0	0
GRMZM2G518609				1:90684-90815	149.521	0	0	0	121.477	1.05405	0	0	0	1.06786
GRMZM2G519247				8:162926949-162927048	0	0	2478.74	0	0	0	0	0.932863	0	0
GRMZM2G519825				9:99991264-99991342	0	0	15548.1	0	0	0	0	0.932863	0	0
GRMZM2G521003				5:15792142-15792256	0	0	426.271	0	0	0	0	0.932863	0	0
GRMZM2G522411				9:23094832-23094981	0	0	23.8303	0	0	0	0	0.932863	0	0
GRMZM2G525452				5:194915717-194915869	0	0	26.7313	0	0	0	0	0.932863	0	0
GRMZM2G527432				3:141682153-141682323	0	16.0157	27.5803	14.9339	0	0	1.0969	1.86573	0.952717	0
GRMZM2G528388				6:86442397-86442565	0	0	14.4228	0	0	0	0	0.932863	0	0
GRMZM2G528783				5:54743444-54743552	0	0	731.413	0	0	0	0	0.932863	0	0
GRMZM2G530345				3:106646363-106646480	0	0	295.013	0	0	0	0	0.932863	0	0
GRMZM2G530456				1:288057417-288057535	0	0	282.674	0	0	0	0	0.932863	0	0
GRMZM2G530586				3:150872507-150872603	0	0	3478.55	0	0	0	0	0.932863	0	0
GRMZM2G531433				7:89912625-89957628	138.615	223.859	0	0	118.772	1.05405	2.19381	0	0	1.06786
GRMZM2G536849			Sin3 associated polypeptide p18	5:71134620-71134810	3719.06	0	0	0	2878.84	1.05405	0	0	0	1.06786
GRMZM2G536926				10:46182036-46182220	0	0	12.8811	6.585	7.27938	0	0	1.86573	0.952717	1.06786
GRMZM2G537162				5:122353866-122353978	0	0	532.222	0	0	0	0	0.932863	0	0
GRMZM2G538514				6:67571426-67571584	0	0	22.2688	0	0	0	0	0.932863	0	0
GRMZM2G538926				8:116827871-116827986	0	659.904	590.532	0	0	0	2.1938	1.86573	0	0
GRMZM2G539314				3:115312478-115312586	0	859.392	731.413	0	0	0	1.0969	0.932863	0	0
GRMZM2G539413				1:8057696-8057818	969.064	584.878	172.944	1256.53	1021.58	4.21618	3.2907	0.932863	6.66902	5.33929
GRMZM2G539681				1:278992054-278992155	0	0	2740.33	0	0	0	0	0.932863	0	0
GRMZM2G541300				8:85309016-85309121	0	0	1423.52	0	0	0	0	0.932863	0	0
GRMZM2G542249				6:134761261-134761418	0	22.4463	39.5371	0	0	0	1.0969	1.86573	0	0
GRMZM2G542272		Putative uncharacterized protein [Source:UniProtKB/TrEMBL;Acc:B6SJZ4]		5:203458742-203459411	26.0686	25.1767	104.763	26.3701	49.7384	110.675	110.787	445.909	125.759	233.861
GRMZM2G543981				7:112263412-112263570	0	25.0595	22.0875	24.4337	0	0	1.0969	0.932863	0.952717	0
GRMZM2G544721				5:88927295-88927414	0	0	233.434	0	0	0	0	0.932863	0	0
GRMZM2G545578				5:206930879-206930995	0	0	391.994	0	0	0	0	0.932863	0	0
GRMZM2G545936				10:148257174-148257318	66.1987	107.215	0	0	113.051	1.05405	2.1938	0	0	2.13572
GRMZM2G546415				5:182957026-182957743	51.8239	0	116.069	0	0	1.05405	0	2.79859	0	0
GRMZM2G546728				4:10770844-10770955	0	0	601.652	0	0	0	0	0.932863	0	0
GRMZM2G547029				1:9394034-9394144	1045.67	0	0	0	815.061	1.05405	0	0	0	1.06786
GRMZM2G548101				3:74557457-74558830	0	0	1425.15	0	0	0	0	0.932863	0	0
GRMZM2G548560				1:262879017-262879155	0	0	47.9335	0	0	0	0	0.932863	0	0
GRMZM2G549613				7:140092296-140092410	0	0	426.271	0	0	0	0	0.932863	0	0
GRMZM2G550592				10:115730405-115733882	0	0	65.8077	0	0	0	0	0.932863	0	0
GRMZM2G551020				2:39987912-39988069	0	0	21.36	0	0	0	0	0.932863	0	0
GRMZM2G551777				1:285388281-285388449	0	30.7223	14.0286	0	0	0	2.1938	0.932863	0	0
GRMZM2G552194				7:168612691-168612783	0	0	5336.94	0	0	0	0	0.932863	0	0
GRMZM2G552342				7:118970521-118970725	1035.84	1185.33	0	365.481	2067.66	2.10809	3.2907	0	0.952717	5.33929
GRMZM2G552815				1:100633813-100633929	0	0	662.568	0	0	0	0	1.86573	0	0
GRMZM2G553080				1:18818369-18818500	0	0	77.9855	0	0	0	0	0.932863	0	0
GRMZM2G553861				1:56065020-56065159	0	66.1481	175.755	63.4524	0	0	1.0969	2.79859	0.952717	0
GRMZM2G553970				6:156529274-156529571	18.8663	62.2178	69.3834	33.211	41.1768	4.21618	15.3566	16.7915	7.62173	9.61072
GRMZM2G554904				1:145144062-145144244	0	8.91932	24.3023	25.221	9.65732	0	1.0969	2.79859	2.85815	1.06786
GRMZM2G557722				4:2775383-2779068	5.40954	5.34814	36.3102	0	8.45784	2.10809	2.1938	14.9258	0	3.33765
GRMZM2G558222				1:276147986-276148154	0	0	12.3309	0	0	0	0	0.932863	0	0
GRMZM2G559030				5:108861094-108861188	0	0	4717.21	0	0	0	0	0.932863	0	0
GRMZM2G559503				9:150418248-150418373	453.819	715.694	1298.75	487.255	187.231	2.10809	4.38761	7.46291	2.85815	1.06786
GRMZM2G561065				3:39481120-39481245	0	0	153.186	161.122	0	0	0	0.932863	0.952717	0
GRMZM2G561107				5:4429341-4429485	0	0	26.5511	28.9349	0	0	0	0.932863	0.952717	0
GRMZM2G561369				4:2057545-2057888	3.00079	4.44286	18.0955	3.99283	7.4125	2.10809	3.2907	13.0601	2.85815	5.33929
GRMZM2G561630				1:277443877-277443981	0	0	1710.3	0	0	0	0	0.932863	0	0
GRMZM2G562057				5:216810353-216810504	0	0	27.084	0	0	0	0	0.932863	0	0
GRMZM2G563052				10:98884083-98884234	0	0	50.6918	0	0	0	0	1.86573	0	0
GRMZM2G563970				9:134061523-134061817	0	9.31811	67.537	0	0	0	1.0969	7.46291	0	0
GRMZM2G564366				6:157675105-157686768	8344.38	4310.87	1927.47	3799.15	6698.42	3.16214	2.1938	0.932863	1.90543	3.20357
GRMZM2G564638				6:109447109-109447463	16.9456	8.17779	0	0	17.7698	16.8647	8.77521	0	0	18.1536
GRMZM2G565137				3:122399261-122403503	6.74911	5.96685	22.0968	4.29458	16.7415	52.9538	47.1668	177.19	34.2978	128.443
GRMZM2G566298				2:38494592-38494733	0	0	50.2539	0	0	0	0	0.932863	0	0
GRMZM2G567512				5:138123559-138123783	16.7543	16.1771	54.3649	16.7982	18.5301	6.32428	6.58141	21.4559	6.66902	7.475
GRMZM2G569575				1:253465093-253486946	1.18313	4.91661	19.3922	3.44128	13.5821	5.27023	21.938	85.8234	15.2435	59.8
GRMZM2G570404				9:127542023-127542180	0	0	36.9648	0	0	0	0	0.932863	0	0
GRMZM2G570542				5:204050577-204050695	0	0	305.611	0	0	0	0	0.932863	0	0
GRMZM2G570547				4:42930432-42930539	0	0	1068.59	0	0	0	0	0.932863	0	0
GRMZM2G572212				1:273757515-273757788	79.643	47.8335	34.5177	46.5664	40.4391	61.1347	37.2946	27.053	35.2505	29.9
GRMZM2G572266				4:218461167-218461324	47.6517	0	0	37.9937	44.334	1.05405	0	0	0.952717	1.06786
GRMZM2G572337				1:231304261-231304404	72.0827	0	0	53.8411	59.1541	1.05405	0	0	0.952717	1.06786
GRMZM2G572658				1:9051957-9054944	28.9735	22.3469	79.0454	13.4541	35.7742	103.767	85.2187	286.003	51.4467	136.925
GRMZM2G576163				6:133118705-133118815	0	0	770.73	0	0	0	0	0.932863	0	0
GRMZM2G577037				7:9492229-9492351	0	0	175.502	0	0	0	0	0.932863	0	0
GRMZM2G579000				7:69109781-69109945	0	0	13.4689	0	0	0	0	0.932863	0	0
GRMZM2G580596				1:49363121-49363305	0	0	13.6943	6.88222	0	0	0	1.86573	0.952717	0
GRMZM2G580617				5:142758990-142759159	0	0	11.0568	0	0	0	0	0.932863	0	0
GRMZM2G582514				8:128081076-128083288	0	6.22302	21.4521	0	0	0	1.0969	3.73145	0	0
GRMZM2G583495				1:63728268-63736881	0	127.665	119.347	118.681	0	0	1.0969	0.932863	0.952717	0
GRMZM2G584186				5:214000094-214000208	0	0	345.284	0	0	0	0	0.932863	0	0
GRMZM2G584675				1:165992203-165992315	0	0	534.928	536.641	0	0	0	0.932863	0.952717	0
GRMZM2G586542				6:110363100-110363202	0	0	1809.88	0	0	0	0	0.932863	0	0
GRMZM2G586580				8:17244525-17244650	0	0	186.227	0	0	0	0	0.932863	0	0
GRMZM2G588694				2:183079483-183079637	0	0	18.3223	0	0	0	0	0.932863	0	0
GRMZM2G590307				7:130647698-130647819	0	0	258.593	0	0	0	0	0.932863	0	0
GRMZM2G590376				10:4708914-4709020	0	0	1134.18	0	0	0	0	0.932863	0	0
GRMZM2G590962				1:82160955-82161092	376.326	430.04	108.037	59.0033	194.538	5.27023	7.67831	1.86573	0.952717	3.20357
GRMZM2G591010				1:94892229-94892356	0	0	138.089	0	0	0	0	0.932863	0	0
GRMZM2G700893		Putative uncharacterized protein [Source:UniProtKB/TrEMBL;Acc:B4FGK7]		6:33230636-33231179	27.1776	13.8951	1.11506	26.7711	12.9562	113.837	61.4265	4.66432	125.759	60.8679
GRMZM2G702588			Peptidase aspartic, catalytic;Peptidase A1	10:137604342-137613361	26.3533	14.55	4.6927	24.8025	22.4352	576.563	291.776	104.481	579.252	473.061
GRMZM2G703152			Pollen allergen/expansin, C-termi0l	2:115952282-115952986	1.7242	6.71043	13.3939	3.79614	9.34003	6.32428	6.58141	7.46291	5.7163	9.61072
GRMZM2G704005		Putative uncharacterized protein [Source:UniProtKB/TrEMBL;Acc:B4FJM6]	Glyoxalase-like domain	1:258938143-258938692	10.0651	6.56038	33.6577	10.6564	21.9303	35.8376	24.1318	118.474	44.7777	88.6322
GRMZM2G704475	100193918	hypothetical protein LOC100193918 (LOC100193918), mR0 [Source:RefSeq D0;Acc:NM_001138990]	Late embryogenesis abundant protein, group 4;Apolipoprotein/apolipophorin	9:133674416-133676015	15.2463	7.23428	38.5383	5.31756	16.3846	300.629	144.677	723.424	127.348	391.407
GRMZM5G800530		Putative uncharacterized protein [Source:UniProtKB/TrEMBL;Acc:C0P06]		2:50608096-50613655	0	7.98321	17.0703	27.0048	0	0	1.34667	2.79862	4.32858	0
GRMZM5G802395		Putative uncharacterized protein [Source:UniProtKB/TrEMBL;Acc:C0PNL2]		10:12792460-12796737	10.261	9.61383	38.2357	6.4523	7.14465	4.21618	4.38761	16.7915	2.85815	3.20357
GRMZM5G802816	100280642	oleosin 18 kDa (LOC100280642), mR0 [Source:RefSeq D0;Acc:NM_001153560]		5:12301884-12303394	272.747	131.776	559.586	196.96	327.307	3127.05	1537.39	6238.97	2553.57	4108.34
GRMZM5G803063		Putative uncharacterized protein [Source:UniProtKB/TrEMBL;Acc:C0PK46]		5:199491714-199493659	9.96118	13.0646	39.024	13.2222	25.7628	6.32428	9.21059	26.1202	9.59666	18.3659
GRMZM5G803308	100304070	MYB transcription factor TaMYB1 [Source:RefSeq peptide;Acc:NP_001159044]	SANT, D0-binding;"HTH transcriptio0l regulator, Myb-type, D0-binding";Myb transcription factor;Homeodomain-like	9:97396867-97398308	10.4454	12.4205	30.9577	4.6711	5.08119	131.756	159.051	371.28	72.4065	74.75
GRMZM5G803365	100283886	chloroplast small heat shock protein [Source:RefSeq peptide;Acc:NP_001150256]	Heat shock protein Hsp20	5:115626335-115627652	26.6667	6.12816	65.5428	8.09507	19.0254	341.511	78.9769	799.464	119.09	273.372
GRMZM5G803859				9:73733654-73733822	0	0	29.4291	0	0	0	0	1.86573	0	0
GRMZM5G803880		Putative uncharacterized protein [Source:UniProtKB/TrEMBL;Acc:C4IYI3]		2:51729633-51734141	6.63166	15.6625	27.291	10.4481	21.6697	6.3249	16.4545	27.053	10.4799	21.3572
GRMZM5G803927		Putative uncharacterized protein [Source:UniProtKB/TrEMBL;Acc:C0PEW0]		4:43082418-43084747	171.751	151.876	349.393	199.293	324.298	400.618	356.341	808.439	461.845	756.596
GRMZM5G804292		Putative uncharacterized protein [Source:UniProtKB/TrEMBL;Acc:C4J5Z3]		9:134152465-134154240	34.4434	8.27689	80.9048	4.69347	26.1407	406.201	99.1689	941.932	63.7311	346.494
GRMZM5G804294				6:5106453-5106610	25.1562	22.4463	0	0	23.0179	1.05405	1.0969	0	0	1.06786
GRMZM5G804870		Putative uncharacterized protein [Source:UniProtKB/TrEMBL;Acc:C4J5J0]		1:3129700-3130708	13.1643	13.4039	33.8219	19.0056	20.0863	63.2428	68.962	159.311	117.974	117.876
GRMZM5G805505	100272603	hypothetical protein LOC100272603 [Source:RefSeq peptide;Acc:NP_001140538]	Pathogenesis-related transcriptio0l factor/ERF, D0-binding	2:21231378-21232602	3.75334	2.13461	38.8638	1.21699	6.63312	44.2699	26.3256	447.774	17.1489	90.7679
GRMZM5G805911	100381752	hypothetical protein LOC100381752 [Source:RefSeq peptide;Acc:NP_001168026]		2:234581069-234582741	13.0524	12.0539	48.7693	11.5272	30.3806	256.904	231.198	915.219	244.871	621.024
GRMZM5G806199				8:162957426-162957585	49.4838	42.1057	18.9408	82.753	22.4294	2.10809	2.1938	0.932863	3.81087	1.06786
GRMZM5G806387			Uncharacterised protein family UPF0497, trans-membrane plant	2:89243176-89244042	31.6591	14.2633	70.6977	28.7578	48.5513	216.079	99.818	464.566	221.03	358.8
GRMZM5G806774		Putative uncharacterized protein [Source:UniProtKB/TrEMBL;Acc:B7ZZB1]		5:46799779-46799929	0	0	22.9456	22.8836	0	0	0	0.932863	0.952717	0
GRMZM5G807504				2:102881283-102881440	0	0	39.5371	61.2932	0	0	0	1.86573	2.85815	0
GRMZM5G808457		Putative uncharacterized protein [Source:UniProtKB/TrEMBL;Acc:C0PAU5]		3:159916476-159922039	19.753	15.1078	56.0466	28.8387	41.8925	58.9831	46.2368	169.905	88.3919	127.645
GRMZM5G809218	542734	glutathione transferase5 (gst5), mR0 [Source:RefSeq D0;Acc:NM_001112244]		1:285410264-285411865	118.003	66.5754	343.843	115.052	157.683	1106.75	626.331	3056.41	1254.53	1655.95
GRMZM5G812459	-	-	-	4:173324332-173325043	0	0	34.1079	0	0	0	0	0.493912	0	0
GRMZM5G812864				7:78813281-78813438	0	0	19.7686	0	0	0	0	0.932863	0	0
GRMZM5G813011	100281918	PRAS-rich protein (LOC100281918), mR0 [Source:RefSeq D0;Acc:NM_001154837]		7:154224695-154225653	2.62554	6.34573	39.4684	3.29525	2.12576	25.2971	61.4265	364.75	36.2032	22.425
GRMZM5G813322				8:118295990-118305692	0	0	19.7686	0	0	0	0	0.932863	0	0
GRMZM5G813363	100272647	hypothetical protein LOC100272647 [Source:RefSeq peptide;Acc:NP_001140577]	Ndr;Pollen specific protein SF21	6:132808056-132811127	14.2977	4.37403	36.1312	3.85616	17.4692	305.673	94.3335	764.015	88.6027	395.107
GRMZM5G814015		Putative uncharacterized protein [Source:UniProtKB/TrEMBL;Acc:C4J7W5]		2:207900563-207901904	21.9608	0	50.0337	16.3954	0	1.05405	0	2.79859	0.952717	0
GRMZM5G814374				1:20373901-20374072	13.4475	12.1179	0	0	12.4187	1.05405	1.0969	0	0	1.06786
GRMZM5G814991				10:39672851-39672983	0	0	63.6651	0	0	0	0	0.932863	0	0
GRMZM5G815545	100280011	hypothetical protein LOC100280011 [Source:RefSeq peptide;Acc:NP_001146429]		4:240651913-240655881	20.8904	26.4439	51.6203	8.9881	30.3929	320.769	412.476	771.227	160.087	523.39
GRMZM5G816106		Putative uncharacterized protein [Source:UniProtKB/TrEMBL;Acc:C4J786]		1:207212558-207216688	0	0	224.109	462.742	0	0	0	0.932863	1.90543	0
GRMZM5G817191			Extracellular ligand-binding receptor	5:46797495-46797662	15.0137	12.9917	0	0	13.3919	1.05405	1.0969	0	0	1.06786
GRMZM5G818780				3:105347117-105350126	0	0	17.0716	0	0	0	0	1.86573	0	0
GRMZM5G818800		Putative uncharacterized protein [Source:UniProtKB/TrEMBL;Acc:C4J1M0]		1:226836897-226839806	2234.01	584.825	1056.22	92.4104	2339.99	9.28016	3.31745	5.71994	0.487213	12.5163
GRMZM5G818807				9:113499411-113501494	10.0741	25.4223	39.5294	4.53662	11.9333	30.5669	81.8915	123.178	15.6218	40.6786
GRMZM5G820074	100284736	xyloglucan endotransglucosylase/hydrolase protein 23 (LOC100284736), mR0 [Source:RefSeq D0;Acc:NM_001157631]		8:52843378-52844926	5.85212	17.8734	23.5744	7.08136	3.75454	88.8883	274.926	349.586	121.507	63.2396
GRMZM5G820301		Putative uncharacterized protein [Source:UniProtKB/TrEMBL;Acc:B7ZYJ8]		4:205729095-205732782	43.5843	32.8747	96.174	33.2989	57.9828	28.4592	22.8113	63.9614	21.9125	37.375
GRMZM5G820620		Putative uncharacterized protein [Source:UniProtKB/TrEMBL;Acc:C4J0D6]		6:160820724-160825336	11.463	11.2412	38.9035	3.24569	29.1199	3.16214	3.2907	11.5363	0.952717	8.54286
GRMZM5G821944				3:223767188-223769272	13.038	3.07562	0	0	6.04156	4.21618	1.0969	0	0	2.13572
GRMZM5G822137	100191808	hypothetical protein LOC100191808 [Source:RefSeq peptide;Acc:NP_001130705]	Heavy metal transport/detoxification protein	3:155358893-155361055	15.1509	22.36	48.045	12.4405	24.5711	259.295	335.652	779.874	234.368	457.043
GRMZM5G822216				3:196201549-196212195	35.6415	44.13	9.84217	45.642	15.6557	12.6486	17.5504	3.6897	18.7067	6.33834
GRMZM5G822237	100283036	cylicin-1 [Source:RefSeq peptide;Acc:NP_001149410]		2:234581069-234582741	10.8889	10.2113	40.1398	7.72957	24.7147	75.1207	71.5473	286.309	59.0459	179.87
GRMZM5G822571				1:186565107-186565248	0	0	48.643	0	0	0	0	0.932863	0	0
GRMZM5G824681		Putative uncharacterized protein [Source:UniProtKB/TrEMBL;Acc:C4J8N0]		1:29260544-29264281	107.336	0	0	122.59	69.2227	1.39056	0	0	1.90543	1.06786
GRMZM5G826866		Putative uncharacterized protein [Source:UniProtKB/TrEMBL;Acc:B8A1E1]		9:16777513-16777678	0	0	16.9185	0	0	0	0	0.932863	0	0
GRMZM5G827257		Putative uncharacterized protein [Source:UniProtKB/TrEMBL;Acc:C4J7A0]		2:174766781-174769167	1.51429	5.35031	13.9553	1.25693	7.58348	14.7566	32.907	94.9972	13.338	52.325
GRMZM5G828375				2:214605470-214610214	0	24.7369	44.918	22.1659	0	0	1.0969	1.86573	0.952717	0
GRMZM5G828670				4:26919962-26927993	39.4355	34.9076	13.9496	19.3129	29.1993	16.8647	16.4566	6.53004	8.98363	13.8821
GRMZM5G829587				1:77786824-77786983	90.5049	221.843	43.6999	91.6923	101.725	5.27023	14.2597	2.79859	5.7163	6.40715
GRMZM5G829825		Putative uncharacterized protein [Source:UniProtKB/TrEMBL;Acc:C0HH89]		8:156446972-156452761	0	7.45214	17.1843	18.0162	0	0	0.42258	0.932863	0.952717	0
GRMZM5G829965	100279412	hypothetical protein LOC100279412 [Source:RefSeq peptide;Acc:NP_001145896]		9:112153108-112154412	6.36387	8.16211	24.0505	6.65894	10.4099	98.2699	125.855	356.9	114.326	172.993
GRMZM5G831200			Parallel beta-helix repeat;"Glycoside hydrolase, family 28";Pectin lyase fold	5:74480743-74483146	6.21787	14.7814	24.5924	9.89618	12.9489	122.269	302.745	458.969	241.037	308.611
GRMZM5G833578				4:223176155-223177674	17.9435	21.6846	42.7169	15.8445	39.6218	150.729	184.279	354.488	141.002	340.647
GRMZM5G835097		Putative uncharacterized protein [Source:UniProtKB/TrEMBL;Acc:C4J0V9]		3:227851106-227862209	0	115.631	132.221	236.167	0	0	1.14982	1.23661	2.2083	0
GRMZM5G837732	100285495	CBL-interacting serine/threonine-protein ki0se 15 (LOC100285495), mR0 [Source:RefSeq D0;Acc:NM_001158387]		1:253331833-253333633	0.733432	4.4675	13.2668	0.995811	1.92457	11.5945	72.3955	201.105	19.0543	35.2393
GRMZM5G838134				6:6116051-6116208	25.1562	0	0	0	23.0179	1.05405	0	0	0	1.06786
GRMZM5G838410				5:178970657-178971460	13.6907	8.90707	179.289	0.946147	23.8987	75.4755	51.5544	1011.17	5.71344	140.963
GRMZM5G841975				9:16724286-16729342	16.3246	19.9327	0	9.41738	5.22074	3.16214	4.38761	0	1.90543	1.06786
GRMZM5G842009		Putative uncharacterized protein [Source:UniProtKB/TrEMBL;Acc:B7ZZD7]		4:181917787-181922875	0	0	20.5975	0	0	0	0	1.05545	0	0
GRMZM5G842058	542086	Protein BRICK1 [Source:UniProtKB/Swiss-Prot;Acc:Q8RW98]	Matrilin, coiled-coil trimerisation domain	5:216747836-216749400	25.2339	13.6166	50.654	35.2747	40.3412	108.567	63.6203	230.417	171.489	199.689
GRMZM5G842366	100304059	polcalcin Jun o 2 (LOC100304059), mR0 [Source:RefSeq D0;Acc:NM_001165566]		8:91126488-91127653	1.16313	5.01786	25.4268	1.11665	0.130426	8.43237	37.2946	173.513	9.52717	1.06786
GRMZM5G842740		Putative uncharacterized protein [Source:UniProtKB/TrEMBL;Acc:C0PFK6]		6:124840712-124850629	165.354	37.4048	32.2728	106.186	154.819	4.21618	1.0969	0.957938	2.88034	4.27143
GRMZM5G842848		Putative uncharacterized protein [Source:UniProtKB/TrEMBL;Acc:C4J5N4]		3:17614008-17614990	72.3921	31.2125	189.984	85.3191	116.363	220.9	103.626	587.298	285.984	391.523
GRMZM5G843415			Cullin, N-termi0l	6:129643856-129645810	0	16.5138	14.618	0	0	0	1.0969	0.932863	0	0
GRMZM5G844243		Putative uncharacterized protein [Source:UniProtKB/TrEMBL;Acc:C0PNK8]		7:157387226-157396300	2.92167	13.9147	29.0964	0	11.3328	1.05405	5.48451	11.1944	0	4.27143
GRMZM5G844922		Putative uncharacterized protein [Source:UniProtKB/TrEMBL;Acc:C4IZE0]		3:157455518-157458570	0	6.67796	17.748	0	11.29	0	3.2907	8.39577	0	5.33929
GRMZM5G845181				1:84531392-84531557	0	12.8159	11.7405	0	0	0	1.0969	0.932863	0	0
GRMZM5G846097				6:160533096-160533295	102.69	57.3229	229.708	76.2977	166.403	24.2431	15.3566	61.569	20.0071	44.85
GRMZM5G847274		Putative uncharacterized protein [Source:UniProtKB/TrEMBL;Acc:B6TZY9]		2:29347150-29347282	402.803	79.7891	74.2059	71.9509	404.235	4.21618	1.0969	0.932863	0.952717	5.33929
GRMZM5G847466	100283698	calmodulin [Source:RefSeq peptide;Acc:NP_001152942]	Calcium-binding EF-hand;EF-HAND 2;"EF-Hand 1, calcium-binding site";EF-hand-like domain	6:166188863-166189789	7.61467	8.42993	41.0206	4.80954	7.01957	48.4861	54.8451	253.739	36.2032	51.2572
GRMZM5G847707		Putative uncharacterized protein [Source:UniProtKB/TrEMBL;Acc:C4J2C3]		5:204791954-204792782	24.0166	0	0	19.8755	43.2907	1.05405	0	0	0.952717	2.13572
GRMZM5G848693		Putative uncharacterized protein [Source:UniProtKB/TrEMBL;Acc:C4J8M1]		7:167082564-167082711	0	0	35.6187	0	0	0	0	0.932863	0	0
GRMZM5G850539				3:31010666-31010890	16.7049	10.4819	78.7727	36.8158	15.4203	6.32428	4.38761	31.7174	15.2435	6.40715
GRMZM5G851039		Putative uncharacterized protein [Source:UniProtKB/TrEMBL;Acc:C0PAG4]		10:13503363-13507728	240.03	23.6298	102.738	111.674	120.495	9.48641	1.0969	4.66432	4.76358	5.33929
GRMZM5G851654	100273402	hypothetical protein LOC100273402 [Source:RefSeq peptide;Acc:NP_001141311]	MD-2-related lipid-recognition	2:235081469-235084856	44.1458	22.485	104.111	44.3447	77.4213	406.862	212.799	923.535	448.73	747.5
GRMZM5G852856		Putative uncharacterized protein [Source:UniProtKB/TrEMBL;Acc:C0P6U4]		9:1587520-1589145	3.38733	9.81915	18.7296	4.59199	4.48258	25.2971	73.4924	138.064	38.1087	36.3072
GRMZM5G853245	100280461	nucleic acid binding protein [Source:RefSeq peptide;Acc:NP_001146853]	Zinc finger, CCCH-type	3:6682999-6684904	39.0441	35.0737	79.1817	24.0817	39.8116	814.778	737.118	1590.53	582.11	926.9
GRMZM5G854813	100279657	hypothetical protein LOC100279657 [Source:RefSeq peptide;Acc:NP_001146116]		4:23973731-23978124	84.661	39.2403	178.888	72.0073	126.886	192.991	88.8455	412.52	166.495	287.51
GRMZM5G855304		Putative uncharacterized protein [Source:UniProtKB/TrEMBL;Acc:C4IZA9]		8:90039034-90044865	0	28.6404	11.5684	3.66078	10.3864	0	9.87219	3.73151	1.17083	3.20359
GRMZM5G855519		Putative uncharacterized protein [Source:UniProtKB/TrEMBL;Acc:C4J2I3]		8:67738963-67744714	8.96703	7.06184	28.5099	19.3374	14.498	6.32428	5.48451	21.4559	14.2908	10.6786
GRMZM5G855743				7:22328449-22330186	17.4327	1.91462	1.19926	5.84792	2.93942	179.131	19.7442	12.1272	63.832	30.8321
GRMZM5G856338		Putative uncharacterized protein [Source:UniProtKB/TrEMBL;Acc:C0P2W1]	Beta-grasp fold, ferredoxin-type;"Adrenodoxin, iron-sulphur binding site";Adrenodoxin;Ferredoxin	6:107908152-107911251	7.32562	10.4983	24.8175	6.11611	14.8928	107.513	149.179	350.757	88.6027	210.368
GRMZM5G857786		Putative uncharacterized protein [Source:UniProtKB/TrEMBL;Acc:C4J065]		10:71115602-71123038	0	0	112.394	0	0	0	0	1.86573	0	0
GRMZM5G858019		Putative uncharacterized protein [Source:UniProtKB/TrEMBL;Acc:C0PBF6]		2:3094657-3099169	45.6001	45.7452	102.214	47.7101	50.9927	24.7009	26.3256	58.4181	27.1087	28.8322
GRMZM5G858553		Putative uncharacterized protein [Source:UniProtKB/TrEMBL;Acc:C0PLK3]		9:93317585-93321453	992.742	0	338.261	793.792	792.408	2.10809	0	0.932863	2.14687	2.13572
GRMZM5G858754		Putative uncharacterized protein [Source:UniProtKB/TrEMBL;Acc:C0P9V9]		3:83594911-83596246	44.2685	22.2768	11.9141	28.5697	21.4761	15.8107	8.77521	4.66432	10.4799	7.92858
GRMZM5G859358		Putative uncharacterized protein [Source:UniProtKB/TrEMBL;Acc:C0HIB2]		9:133674416-133676015	279.678	108.588	687.759	101.318	316.178	1665.17	674.708	4064.96	719.617	2152.23
GRMZM5G860022		Putative uncharacterized protein [Source:UniProtKB/TrEMBL;Acc:C0P7V3]		1:81588782-81594131	20.7563	3.75807	49.6889	8.55607	31.6389	8.1965	1.68132	21.6048	3.81087	13.8822
GRMZM5G860632	100278849	hypothetical protein LOC100278849 [Source:RefSeq peptide;Acc:NP_001152918]		1:295273153-295273950	1.73801	4.59153	14.2735	2.78345	6.08841	7.37832	20.8411	60.6361	14.2908	30.9679
GRMZM5G860767	-	-	-	1:287799561-287799694	0	73.2097	65.1821	0	0	0	1.0969	0.932863	0	0
GRMZM5G861139		Putative uncharacterized protein [Source:UniProtKB/TrEMBL;Acc:C4J2Q4]		10:27130277-27134917	21.2728	18.4108	0	0	18.593	1.05405	1.0969	0	0	1.06786
GRMZM5G862514				4:65814114-65814271	0	22.4463	19.7686	20.4311	0	0	1.0969	0.932863	0.952717	0
GRMZM5G862540	100282847	LOC100282847 [Source:RefSeq peptide;Acc:NP_001149225]	Cytochrome c1, transmembrane anchor, C-termi0l;Nucleotide sugar dehydroge0se;"UDP-glucose/GDP-mannose dehydroge0se, N-termi0l";"UDP-glucose/GDP-mannose dehydroge0se, dimerisation";"6-phosphogluco0te dehydroge0se, C-termi0l-like";0D(P)-binding domain;"UDP-glucose/GDP-mannose dehydroge0se, C-termi0l"	5:6694298-6697188	13.6554	34.0836	60.794	12.6688	21.1782	394.213	968.564	1721.13	410.621	657.8
GRMZM5G863511		Putative uncharacterized protein [Source:UniProtKB/TrEMBL;Acc:C0HFQ6]		8:12557721-12566051	8.1914	7.7421	35.13	6.95443	0	1.05405	1.09691	4.66434	0.952753	0
GRMZM5G863625		Putative uncharacterized protein [Source:UniProtKB/TrEMBL;Acc:C4IZC5]		10:127269124-127274514	14.6135	13.0513	38.2181	15.4176	0	3.16223	3.29077	9.32878	3.81101	0
GRMZM5G866827				9:74000547-74000715	0	0	14.7145	0	0	0	0	0.932863	0	0
GRMZM5G867530	100283162	src2-like protein (LOC100283162), mR0 [Source:RefSeq D0;Acc:NM_001156064]		8:159242021-159243697	6.82944	20.8163	45.1871	6.0302	5.81593	95.9182	300.551	593.301	106.562	98.2429
GRMZM5G868973		Putative uncharacterized protein [Source:UniProtKB/TrEMBL;Acc:B8A194]		8:130746554-130750391	0	0	66.7205	0	0	0	0	0.932868	0	0
GRMZM5G869716				1:251222922-251224655	0	26.9686	13.1412	12.788	0	0	2.00587	0.932863	0.952717	0
GRMZM5G869989		Putative uncharacterized protein [Source:UniProtKB/TrEMBL;Acc:B6SM83]		1:61951364-61953102	46.763	5.99459	101.864	0	40.3863	7.37322	1.0969	17.5849	0	7.47388
GRMZM5G871382		Putative uncharacterized protein [Source:UniProtKB/TrEMBL;Acc:C0PN16]		4:182805292-182812185	11.2466	13.1646	35.3741	13.8791	26.7347	6.32432	8.74416	21.4559	9.52717	18.5624
GRMZM5G871471			Pyridoxal phosphate-dependent transferase, major region, subdomain 2;"Pyridoxal phosphate-dependent transferase, major region, subdomain 1";Aromatic amino acid beta-elimi0ting lyase/threonine aldolase	1:62526435-62533094	58.3182	70.1046	24.2233	51.8421	34.2923	1157.34	1349.19	464.566	1016.55	653.529
GRMZM5G871801		Putative uncharacterized protein [Source:UniProtKB/TrEMBL;Acc:B8A0R2]		4:5460336-5462342	32.1643	20.0265	9.01914	26.0935	17.8365	208.171	136.356	58.7705	197.457	133.177
GRMZM5G873432				5:190734322-190735100	0	0	51.7866	0	0	0	0	0.932863	0	0
GRMZM5G873600				2:153777906-153778253	22.6222	106.764	52.6441	43.8389	44.4512	11.5945	60.3296	28.9188	22.8652	23.4929
GRMZM5G874000				5:181252115-181252501	2.93493	7.35933	16.4123	6.48397	10.8011	6.32428	16.4535	35.4488	14.2908	23.4929
GRMZM5G874472		Putative uncharacterized protein [Source:UniProtKB/TrEMBL;Acc:C4IYC9]		1:34826166-34831145	0	14.0164	18.2051	16.8158	4.57226	0	3.29109	4.21296	3.8112	1.06786
GRMZM5G875675		Putative uncharacterized protein [Source:UniProtKB/TrEMBL;Acc:B7ZZ81]		2:179624176-179625876	0	233.95	102.115	223.585	0	0	2.1938	0.932918	1.90543	0
GRMZM5G876379	100274220	hypothetical protein LOC100274220 [Source:RefSeq peptide;Acc:NP_001142064]		2:177589-179372	3.63407	9.09734	22.2717	3.79889	3.12529	63.2428	161.245	376.877	78.1228	61.9357
GRMZM5G876387				2:11382332-11382500	15.2812	40.4022	95.8141	12.7539	13.8503	1.05405	3.2907	7.46291	0.952717	1.06786
GRMZM5G878780		Putative uncharacterized protein [Source:UniProtKB/TrEMBL;Acc:C0HHP1]		7:98584059-98587303	48.3768	80.4749	98.4579	41.1818	23.2949	4.21618	7.67831	9.32863	3.81087	2.13572
GRMZM5G879617			Cullin, N-termi0l	5:212719259-212721393	0	0	64.7115	13.1647	0	0	0	4.66432	0.952717	0
GRMZM5G880228		Putative uncharacterized protein [Source:UniProtKB/TrEMBL;Acc:C4IY96]		9:20705210-20706472	63.219	108.137	15.2986	123.719	235.881	544.942	719.567	187.505	977.441	1284.63
GRMZM5G881617		Putative uncharacterized protein [Source:UniProtKB/TrEMBL;Acc:C0P8Y7]		6:8404300-8404865	0	6.16133	30.4836	4.84754	7.84912	0	0.935213	4.31333	0.652007	1.02724
GRMZM5G883258				2:224733754-224734649	150.939	55.9827	794.666	90.9948	264.289	88.6389	37.1754	481.342	65.0166	188.237
GRMZM5G884927				4:49111484-49155166	25.1562	22.4463	0	20.4311	23.0179	1.05405	1.0969	0	0.952717	1.06786
GRMZM5G888489		Putative uncharacterized protein [Source:UniProtKB/TrEMBL;Acc:C4J2W7]		1:281711998-281716146	21.1209	56.4421	67.4368	27.6638	31.2454	23.3686	66.0417	76.8782	31.9056	36.7616
GRMZM5G888895				1:268262476-268262633	0	0	19.7686	20.4311	0	0	0	0.932863	0.952717	0
GRMZM5G889169				4:37051160-37051323	0	14.5221	12.4724	13.6171	0	0	1.0969	0.932863	0.952717	0
GRMZM5G890274		Putative uncharacterized protein [Source:UniProtKB/TrEMBL;Acc:C0PLA3]		1:224437175-224438294	2.96002	8.22603	20.5735	2.99285	6.24687	34.7835	98.7211	229.484	40.0141	82.1671
GRMZM5G890626				2:26387958-26388140	164.959	120.928	0	609.77	236.32	14.7566	12.0659	0	60.0212	22.425
GRMZM5G892071				9:105633398-105633680	0	41.3518	18.1247	9.81067	10.5791	0	4.38761	1.86573	0.952717	1.06786
GRMZM5G892567				5:15713615-15720030	0	0	42.9345	19.764	0	0	0	12.0068	5.7163	0
GRMZM5G893561				2:218935265-218935430	0	0	11.7411	0	0	0	0	0.932863	0	0
GRMZM5G895087		Putative uncharacterized protein [Source:UniProtKB/TrEMBL;Acc:B8A3K3]		8:167572055-167576022	0	0	22.4961	0	0	0	0	1.86573	0	0
GRMZM5G895106	-	-	-	4:239624770-239639589	0	0	930.836	0	0	0	0	0.517367	0	0
GRMZM5G895592				10:147397955-147398308	0	5.11147	11.1228	0.562689	1.88902	0	8.77521	18.6573	0.952717	3.20357
GRMZM5G896682		Putative uncharacterized protein [Source:UniProtKB/TrEMBL;Acc:C4IY26]		6:155324244-155332632	13.7806	12.6245	42.8961	0	12.7228	1.05405	1.09736	3.73145	0	1.06786
GRMZM5G896845		Putative uncharacterized protein [Source:UniProtKB/TrEMBL;Acc:C4J1R6]		8:37415285-37418826	13.3403	16.8782	38.2715	13.8454	28.407	8.43237	11.1584	24.2544	8.57445	18.1536
GRMZM5G898794				2:68561212-68563427	0	0	13.6487	12.9536	0	0	0	0.932863	0.952717	0
GRMZM5G898857				2:144286168-144286389	14.7851	13.4762	36.9348	18.7239	22.8203	5.27023	5.48451	13.993	7.62173	9.61072
GRMZM5G899121		Putative uncharacterized protein [Source:UniProtKB/TrEMBL;Acc:C0PLA8]		2:224644894-224652148	0	7.13121	12.3612	0	0	0	1.0969	1.86573	0	0
GRMZM5G899181	100275822	hypothetical protein LOC100275822 [Source:RefSeq peptide;Acc:NP_001143288]		4:3112924-3115501	8.54508	10.8949	64.3037	4.33219	13.9908	10.2783	14.2597	81.3571	5.7163	18.4683
GRMZM6G192875	-	-	-	scaffold_492:597-1228	62.3746	8.39846	133.937	12.6087	53.6422	335.187	47.1668	711.775	80.9809	340.647
GRMZM6G449101	-	-	-	scaffold_216:558-1115	3.72691	5.98922	19.6224	5.74807	4.19116	15.8107	26.3256	82.092	26.6761	19.2214
GRMZM6G617209	-	-	-	4:1252637-1254044	11.1829	14.7305	117.488	9.63614	29.8195	170.755	230.349	1737.92	172.442	521.115
GRMZM6G791392	-	-	-	8:66721287-66722431	15.2046	13.927	44.3981	28.9416	33.4789	67.4589	63.6203	196.834	134.333	155.907
zma-MIR156d	-	-	-	5:92406034-92406722	0	0	134.803	0	0	0	0	0.558118	0	0

## Sheet: 10pdi
gene_id	GeneID	description	InterPro	locus	0d_FPKM	T_1d_FPKM	T_10d_FPKM	M_1d_FPKM	M_10d_FPKM	0d_count	T_1d_count	T_10d_count	M_1d_count	M_10d_count
AC177946.2_FG004		Putative uncharacterized protein [Source:UniProtKB/TrEMBL;Acc:C4J587]		1:19103229-19104089	3.1259	6.41805	27.1084	2.28883	3.23648	10.3286	24.1586	88.6134	10.1746	13.9286
AC190975.3_FG004			Xylose isomerase-like, TIM barrel domain;Xylose isomerase	1:8204211-8205528	27.2701	17.4812	57.233	20.7971	40.035	42.1618	28.5194	89.5549	33.3451	64.0715
AC191050.3_FG003			RmlC-like jelly roll fold;Cupin 1	2:58280631-58283018	237.368	164.055	680.96	138.892	394.271	5049.93	3482.66	13737.3	3491.71	9463.35
AC195211.3_FG001			Ribosomal protein S4e;"Ribosomal protein S4e, central"	1:267840656-267842009	7.12387	18.7364	25.2769	12.4069	18.9548	7.37832	20.8411	27.053	13.338	20.2893
AC195892.2_FG002				8:136373147-136373894	23.465	10.1876	3.32863	7.95953	10.7917	29.1378	14.3328	4.3218	11.9885	16.7143
AC196090.3_FG006	100193436	hypothetical protein LOC100193436 [Source:RefSeq peptide;Acc:NP_001132028]	Peptidase S8, subtilisin, Asp-active site;"Peptidase S8/S53, subtilisin/kexin/sedolisin";"Peptidase S8, subtilisin-related";"Protei0se inhibitor I9, subtilisin propeptide"	9:154285251-154288542	7.86368	11.1945	52.542	6.07321	17.1731	163.649	246.604	1055.26	160.567	432.782
AC197354.3_FG006				3:148616456-148616612	0	0	18.5459	0	0	0	0	0.932863	0	0
AC197705.4_FG003	100279055	hypothetical protein LOC100279055 [Source:RefSeq peptide;Acc:NP_001145583]	YbhB/YbcL;Phosphatidylethanolamine-binding protein PEBP	8:117630363-117630962	171.46	51.1592	410.97	106.197	107.231	650.346	209.508	1586.8	486.838	488.011
AC199315.4_FG001		Protein transport protein Sec61 beta subunitPutative uncharacterized protein ; [Source:UniProtKB/TrEMBL;Acc:B4FEC8]	Preprotein translocase Sec, Sec61-beta subunit;"Preprotein translocase Sec, Sec61-beta subunit, eukarya"	8:137759714-137759960	130.68	75.8015	278.851	272.651	235.239	62.1887	40.5854	142.728	146.718	131.346
AC199911.5_FG001	100284945	vacuolar ATP synthase subunit D 1 [Source:RefSeq peptide;Acc:NP_001151312]	ATPase, V1/A1 complex, subunit D	10:72990513-72991314	0.221567	0.648644	11.7609	0.79467	3.11387	1.05405	3.2907	55.0389	4.76358	18.1536
AC202535.2_FG004				10:23254224-23259866	1.7425	3.13081	18.4103	1.25764	7.1984	1.05405	2.1938	12.1272	0.952717	5.33929
AC204254.3_FG001	100276643	hypothetical protein LOC100276643 [Source:RefSeq peptide;Acc:NP_001143852]		8:8731323-8731770	14.4802	4.83412	65.3256	9.69021	18.8005	30.5673	10.969	142.728	23.8179	44.85
AC204317.4_FG001				10:127638736-127645082	60.5208	15.9026	8.73865	23.1555	35.5114	17.7277	5.48451	2.79859	8.57446	12.8143
AC204376.3_FG003				7:130385822-130386139	0	0	188.672	95.6595	0	0	0	1.86573	0.952717	0
AC204994.5_FG003				1:35473458-35473896	0	48.3967	85.3613	0	0	0	1.0969	1.86573	0	0
AC205897.3_FG002				8:108566751-108568276	71.0077	169.123	26.2516	75.4696	37.5343	295.377	707.343	106.873	313.62	156.936
AC206666.2_FG004				6:25335833-25336534	4.93328	26.6087	40.9848	4.26123	7.48186	26.3511	145.888	215.491	25.7234	43.7822
AC206951.3_FG017	100281138	ethylene-responsive element binding protein 2 [Source:RefSeq peptide;Acc:NP_001147529]	Pathogenesis-related transcriptio0l factor/ERF, D0-binding	1:17525174-17527172	7.85792	15.089	66.1218	4.96543	13.4157	51.1115	103.855	418.778	41.1447	106.068
AC208077.3_FG004				5:199419904-199420183	295.211	610.296	124.157	331.341	152.272	378.402	801.835	159.52	421.101	200.757
AC208201.3_FG002	100383423	hypothetical protein LOC100383423 [Source:RefSeq peptide;Acc:NP_001169546]	Protein phosphatase 2C;"Protein phosphatase 2C, manganese/magnesium aspartate binding site";Protein phosphatase 2C-related	1:45370668-45372107	1.77326	8.38866	17.9061	1.14341	1.74488	37.9457	176.601	363.817	28.5815	41.6464
AC208427.3_FG010				8:167212470-167212647	12.04	52.5818	37.8211	0	0	1.05405	5.48451	3.73145	0	0
AC208793.3_FG004				5:197897793-197898517	0	0	19.9279	0	0	0	0	0.932863	0	0
AC209257.4_FG008	100273220	hypothetical protein LOC100273220 [Source:RefSeq peptide;Acc:NP_001141134]	Prenylated rab acceptor PRA1	6:153436418-153437095	2.11968	9.90633	18.6047	4.69071	2.49736	7.37832	35.1008	64.1499	19.0543	9.61072
AC209987.4_FG010	100273206	hypothetical protein LOC100273206 [Source:RefSeq peptide;Acc:NP_001141121]	Plastocyanin-like;Cupredoxin	5:46972994-46976358	13.245	20.644	100.573	5.7541	24.5262	68.2089	111.267	523.845	34.6895	143.84
AC210013.4_FG019			Ribosomal protein S5, C-termi0l;Ribosomal protein S5;"Ribosomal protein S5 domain 2-type fold, subgroup";"Ribosomal protein S5, N-termi0l";"Ribosomal protein S5, eukaryotic/archaeal";"Ribosomal protein S5, N-termi0l, conserved site";Double-stranded R0-binding-like	5:3431109-3432691	40.1534	32.0976	89.6964	37.1372	65.3038	343.619	281.904	771.478	373.465	628.968
AC210669.3_FG001			Xyloglucan endotransglucosylase/hydrolase;"Conca0valin A-like lectin/gluca0se, subgroup";"Xyloglucan endo-transglycosylase, C-termi0l";"Glycoside hydrolase, family 16, active site";"Glycoside hydrolase, family 16"	8:52843378-52844926	14.9686	32.4197	55.7064	15.4846	8.40493	113.489	253.781	411.631	137.632	73.4462
AC210671.4_FG002				10:65437298-65438594	11.1217	13.5628	43.712	11.6208	2.37746	16.8647	23.0349	69.9648	20.9598	4.27143
AC211247.4_FG001				5:129311011-129311737	20.645	18.7755	0	0	19.181	2.10809	2.1938	0	0	2.13572
AC211275.3_FG006				1:222836881-222837136	15.8051	22.6195	0	11.2654	13.5844	12.6486	19.7442	0	9.52717	11.7464
AC211527.3_FG005				6:105257872-105258025	0	0	16.2604	0	0	0	0	0.932863	0	0
AC215909.3_FG002				5:62999782-62999980	10.9049	0	32.2165	0	17.5206	2.10809	0	6.53004	0	4.27143
AC216353.2_FG005			Inorganic pyrophosphatase	5:210643292-210643571	10.7288	15.3793	30.9523	18.347	29.5403	2.10809	3.2907	6.53004	3.81087	6.40715
AC217052.2_FG009				2:210195358-210195657	15.5323	40.7352	54.3873	25.9709	25.0895	5.27023	16.4535	19.5901	11.4326	10.6786
AC220927.3_FG007		Putative uncharacterized protein [Source:UniProtKB/TrEMBL;Acc:C4J0Z5]	Phosphate-induced protein 1	5:208724192-208725137	10.5637	30.6505	138.698	11.948	14.1244	65.3508	199.636	831.181	92.4135	104.65
AC225718.2_FG006	100285110	EF-hand Ca2+-binding protein CCD1 [Source:RefSeq peptide;Acc:NP_001151477]	EF-HAND 2;"EF-Hand 1, calcium-binding site";EF-hand-like domain	5:48531032-48531431	8.1004	27.1495	97.0226	10.3238	2.90265	16.8647	62.5234	203.364	26.6761	7.475
AC225718.2_FG009	100276384	hypothetical protein LOC100276384 [Source:RefSeq peptide;Acc:NP_001143661]	Protein of unknown function wound-induced	5:48658984-48659296	7.22925	18.1059	71.4282	19.0559	16.7405	8.43237	23.0349	85.8234	25.7234	22.425
AC234160.1_FG003			Glycoside hydrolase, subgroup, catalytic core;"Glycoside hydrolase, catalytic core";"Glycoside hydrolase, family 1"	8:8303189-8305756	9.26199	9.16522	33.3555	4.29208	12.4891	199.215	200.733	689.386	107.657	302.204
AF546187.1_FG009			Myb/SANT-like domain;Zein seed storage protein	1:162047478-162097052	232.504	101.167	3.24776	1.97358	274.749	1931.01	836.936	27.053	16.1962	2224.35
EF517601.1_FG016	542405	MFS18 protein Precursor [Source:UniProtKB/Swiss-Prot;Acc:P32439]		3:34681197-34681584	16.9348	3.49257	0.389055	18.6439	9.5347	40.0537	8.77521	0.932863	50.494	25.6286
GRMZM2G000423	100281145	LOC100281145 [Source:RefSeq peptide;Acc:NP_001147536]	Oxoglutarate/iron-dependent oxyge0se	9:14543728-14545527	9.69863	11.1518	79.9048	4.86213	17.8219	172.864	175.504	1311.61	90.5081	341.714
GRMZM2G000812	100382256	hypothetical protein LOC100382256 [Source:RefSeq peptide;Acc:NP_001168479]	RAG1-activating protein-1-related	5:126853037-126855915	18.3423	25.7263	61.8449	4.3873	40.5703	167.593	240.221	725.768	56.2103	453.839
GRMZM2G001973	100279723	hypothetical protein LOC100279723 [Source:RefSeq peptide;Acc:NP_001146154]	Remorin, C-termi0l	2:186764036-186767920	5.23411	6.02515	21.9182	3.79698	11.3873	215.025	265.45	914.206	167.678	523.25
GRMZM2G003516				1:20104868-20105047	0	7.882	13.8596	0	0	0	1.0969	1.86573	0	0
GRMZM2G003775			Adenosine ki0se	2:28759344-28760459	30.8821	29.0316	99.5139	61.7882	40.1121	26.3511	27.4225	90.4878	60.9739	38.4429
GRMZM2G003937	100216813	hypothetical protein LOC100216813 [Source:RefSeq peptide;Acc:NP_001136683]		2:208869362-208870921	29.512	29.9622	69.1177	35.9014	30.7376	236.106	244.609	545.725	325.829	268.032
GRMZM2G004534	100282820	LOC100282820 [Source:RefSeq peptide;Acc:NP_001149198]	Pyruvate ki0se, alpha/beta;Pyruvate ki0se;"Pyruvate/Phosphoenolpyruvate ki0se, catalytic core";"Pyruvate ki0se, barrel";"Pyruvate ki0se, beta-barrel";"Pyruvate ki0se, C-termi0l-like"	10:4697234-4702142	23.9236	30.692	50.362	18.7614	35.8661	782.102	971.855	1604.53	634.509	1173.58
GRMZM2G004795	100280983	CCCH transcription factor [Source:RefSeq peptide;Acc:NP_001147375]	Zinc finger, CCCH-type	6:160209414-160217994	40.742	30.4954	100.691	28.8295	67.6902	460.618	359.784	1110.11	395.377	904.475
GRMZM2G005640			KOW;Ribosomal protein S4e;"Ribosomal protein S4e, central"	4:220150949-220154360	16.9893	42.0277	40.7728	12.4856	33.3954	169.701	420.113	416.99	122.9	333.172
GRMZM2G006119	100216664	hypothetical protein LOC100216664 [Source:RefSeq peptide;Acc:NP_001136546]	Short-chain dehydroge0se/reductase SDR;0D(P)-binding domain;Glucose/ribitol dehydroge0se	7:169255862-169258189	111.265	48.1374	238.597	41.2016	153.924	1767.64	773.316	3646.56	761.221	2740.12
GRMZM2G006676	100274829	hypothetical protein LOC100274829 [Source:RefSeq peptide;Acc:NP_001142569]		1:19103229-19104089	8.74759	16.9968	49.4514	7.0292	16.114	34.9954	72.3687	200.574	34.6031	74.7036
GRMZM2G006853	100284970	thaumatin-like protein [Source:RefSeq peptide;Acc:NP_001151337]	Thaumatin, conserved site;"Thaumatin, pathogenesis-related"	1:177873834-177874727	26.2727	90.1765	1.92373	20.1667	147.104	191.836	695.436	13.993	171.489	1234.44
GRMZM2G007286				3:181510229-181510380	0	63.3056	28.9603	0	0	0	2.1938	0.932863	0	0
GRMZM2G007844				1:202265668-202265823	63.7684	0	0	25.8293	60.137	2.10809	0	0	0.952717	2.13572
GRMZM2G010765	100191687	hypothetical protein LOC100191687 [Source:RefSeq peptide;Acc:NP_001130588]	Multi antimicrobial extrusion protein MatE	2:78408000-78412510	10.1458	9.89828	32.7607	3.07958	22.0953	259.295	253.384	817.188	80.9809	505.097
GRMZM2G010855	100192073	hypothetical protein LOC100192073 [Source:RefSeq peptide;Acc:NP_001130968]	Protein phosphatase 2C;"Protein phosphatase 2C, manganese/magnesium aspartate binding site";Protein phosphatase 2C-related	1:39144012-39146119	38.8329	45.2961	80.1662	21.5266	44.6682	917.02	1061.8	1743.52	603.07	1183.19
GRMZM2G010868	542343	phospholipid transfer protein [Source:RefSeq peptide;Acc:NP_001105392]	Plant lipid transfer protein/Par allergen;Bifunctio0l inhibitor/plant lipid transfer protein/seed storage;"Plant lipid transfer protein/hydrophobic protein, helical domain"	3:230694239-230696031	87.5594	32.2463	258.502	41.0282	123.785	1044.56	423.404	3010.35	529.711	1613.53
GRMZM2G011110	100384507	hypothetical protein LOC100384507 [Source:RefSeq peptide;Acc:NP_001170503]	Pathogenesis-related transcriptio0l factor/ERF, D0-binding	4:178417314-178418683	0.961554	3.09678	11.3154	0.875107	1.01286	11.5945	38.3916	133.399	12.3853	13.8821
GRMZM2G011523	100281945	Bowman-Birk type wound-induced protei0se inhibitor WIP1 [Source:RefSeq peptide;Acc:NP_001148335]	Protei0se inhibitor I12, Bowman-Birk	3:23906022-24097603	629.468	293.494	1588.72	512.826	896.02	3914.06	1860.13	9796.5	3457.14	6160.69
GRMZM2G012160	100101525	cystatin2 [Source:RefSeq peptide;Acc:NP_001106013]	Protei0se inhibitor I25, cystatin, conserved site;"Protei0se inhibitor I25, cystatin"	8:170965313-170968006	25.7003	40.6676	110.625	18.3063	40.7415	543.888	833.645	2289.25	397.283	846.811
GRMZM2G013461		Multidomain cystatinPutative uncharacterized protein ; [Source:UniProtKB/TrEMBL;Acc:B4FV48]	Protei0se inhibitor I25, cystatin, conserved site;"Protei0se inhibitor I25, cystatin, conserved region";"Protei0se inhibitor I25, cystatin"	8:3347945-3350818	124.434	67.1133	342.684	85.6834	187.108	2310.47	1210.98	6150.37	1743.47	3652.07
GRMZM2G014022				10:114529702-114531364	1.13146	2.5808	15.6625	0.908845	0.736377	14.7566	35.1008	193.103	15.2435	11.7464
GRMZM2G015605	100135422	LOC100135422 [Source:RefSeq peptide;Acc:NP_001107634]	Uncharacterised protein family UPF0057	10:87283918-87284844	92.1992	104.246	292.469	153.451	95.4773	944.425	1039.86	2900.27	1726.32	1025.14
GRMZM2G016250	100280556	60S ribosomal protein L27 [Source:RefSeq peptide;Acc:NP_001146947]	Translation protein SH3-like, subgroup;KOW;"Ribosomal protein L27e, conserved site";Ribosomal protein L27e	6:90693856-90695543	7.76289	5.13501	24.1653	12.4628	25.4425	157.053	103.109	486.022	265.808	520.047
GRMZM2G016521			Protein of unknown function DUF761, plant	1:210035306-210036267	7.33203	8.68333	26.8282	7.15128	8.09572	64.2968	77.88	223.887	74.3119	81.1572
GRMZM2G017670	100278634	hypothetical protein LOC100278634 [Source:RefSeq peptide;Acc:NP_001145318]		1:66775694-66776958	29.9114	8.52008	89.1635	7.95451	35.9363	433.213	123.95	1243.51	131.475	585.186
GRMZM2G017897				5:59357364-59357562	0	9.60898	12.672	4.44195	4.9062	0	2.1938	2.79859	0.952717	1.06786
GRMZM2G020054	100278463	hypothetical protein LOC100278463 (LOC100278463), mR0 [Source:RefSeq D0;Acc:NM_001151735]	Pathogenesis-related transcriptio0l factor/ERF, D0-binding;"D0-binding, integrase-type"	10:65437298-65438594	1.23287	3.70954	14.5808	1.80535	0.468704	14.7566	44.973	166.983	25.7234	6.40715
GRMZM2G020150			Pathogenesis-related transcriptio0l factor/ERF, D0-binding	6:156591968-156593826	3.25067	5.17866	19.5669	2.40058	4.91133	49.5402	81.1707	284.523	43.825	85.4286
GRMZM2G020594	100381928	hypothetical protein LOC100381928 [Source:RefSeq peptide;Acc:NP_001168175]	F-box domain, cyclin-like;"Galactose oxidase, beta-propeller"	8:164718000-164722142	3.56295	3.7523	2199.72	2.72753	5.20125	69.567	75.6862	98.8835	56.2103	105.718
GRMZM2G021614	100127520	ZCN9 protein [Source:RefSeq peptide;Acc:NP_001106248]	Phosphatidylethanolamine-binding, conserved site;Phosphatidylethanolamine-binding protein PEBP	8:8472798-8475229	23.6079	12.3271	48.0401	19.1546	32.1199	183.404	96.5273	368.481	171.489	279.779
GRMZM2G022054	100217031	hypothetical protein LOC100217031 [Source:RefSeq peptide;Acc:NP_001136877]	Esterase, SGNH hydrolase-type;"Protein of unknown function DUF303, acetylesterase putative"	5:755344-757968	12.8272	13.2288	34.0898	10.0799	21.1411	104.351	115.175	292.919	96.2244	201.825
GRMZM2G022538	100276758	hypothetical protein LOC100276758 [Source:RefSeq peptide;Acc:NP_001143945]		4:231263845-231272754	32.4703	26.3204	74.056	28.946	59.591	507.643	362.866	1082.25	436.575	893.218
GRMZM2G022931	100192072	hypothetical protein LOC100192072 [Source:RefSeq peptide;Acc:NP_001130967]	FAS1 domain	3:210588268-210590012	4.90091	11.4983	25.2308	7.93904	9.31419	73.7832	178.795	380.608	137.191	154.839
GRMZM2G024131	542250	Indole-3-acetate beta-glucosyltransferase (EC 2.4.1.121)(IAA-Glu synthase)((Uridine 5'-diphosphate-glucose:indol-3-ylacetyl)-beta-D-glucosyl transferase) [Source:UniProtKB/Swiss-Prot;Acc:Q41819]	UDP-glucuronosyl/UDP-glucosyltransferase	1:262955291-262965206	32.6249	44.8703	7.11458	34.9099	11.2347	628.211	884.103	130.601	809.809	252.014
GRMZM2G025154	100285494	serine carboxypeptidase F13S12.6 [Source:RefSeq peptide;Acc:NP_001151858]	Peptidase S10, serine carboxypeptidase;"Peptidase S10, serine carboxypeptidase, active site"	4:13176995-13180889	7.82111	2.97534	24.0519	2.10061	10.7161	191.836	73.4924	570.912	56.2103	279.779
GRMZM2G025793			Seed maturation protein	1:275933703-275934593	10.8356	3.57006	38.7895	7.15865	24.8507	90.648	30.7132	304.113	73.3592	246.675
GRMZM2G025854			Alpha-D-phosphohexomutase, alpha/beta/alpha I/II/III;Alpha-D-phosphohexomutase;"Alpha-D-phosphohexomutase, C-termi0l";"Alpha-D-phosphohexomutase, alpha/beta/alpha domain I";"Alpha-D-phosphohexomutase, alpha/beta/alpha domain III";"Alpha-D-phosphohexomutase, conserved site";"Alpha-D-phosphohexomutase, alpha/beta/alpha domain II"	3:218346563-218354896	25.1082	21.3283	55.0573	17.5101	46.212	883.291	668.013	1864.79	583.063	1521.7
GRMZM2G025857	100286284	late embryogenesis abundant protein D-34 [Source:RefSeq peptide;Acc:NP_001152643]	Seed maturation protein	1:275902180-275903395	221.279	102.48	489.482	100.721	264.534	2463.31	1176.98	5131.68	1411.93	3578.39
GRMZM2G026143				9:89248791-89249564	9.57961	15.9949	42.5397	12.3428	16.9828	38.9997	66.911	175.378	55.2576	73.6822
GRMZM2G026470	100272302	hypothetical protein LOC100272302 [Source:RefSeq peptide;Acc:NP_001140260]	Inorganic pyrophosphatase	8:100378803-100381018	30.7903	15.5033	80.9807	20.6706	28.7833	571.293	290.679	1474.86	428.723	565.965
GRMZM2G026703		Globulin-2 Precursor [Source:UniProtKB/TrEMBL;Acc:Q7M1Z8]	RmlC-like jelly roll fold;Cupin 1	1:287133858-287135934	3247.11	3012.74	8848.56	1872.64	3876.09	78446.3	71666.1	201524	52892.9	104212
GRMZM2G028110	100286260	lactoylglutathione lyase [Source:RefSeq peptide;Acc:NP_001152619]	Glyoxalase-like domain	6:128763786-128766946	75.5942	40.8392	287.958	45.4527	100.111	714.643	394.885	2640	499.224	1065.72
GRMZM2G028234	100281635	RING-H2 finger protein ATL2K [Source:RefSeq peptide;Acc:NP_001148026]	Zinc finger, RING-type;"Zinc finger, RING/FYVE/PHD-type"	3:196270339-196271399	1.24211	2.61244	14.791	2.01421	5.71235	10.5405	23.0349	120.339	20.9598	57.6643
GRMZM2G028286				1:281711998-281716146	14.408	34.5535	41.9583	17.2086	17.7594	629.086	1366.19	1567.5	787.431	831.407
GRMZM2G028821	541848	LOC541848 [Source:RefSeq peptide;Acc:NP_001104997]	Glutathione S-transferase, C-termi0l-like;"Glutathione S-transferase/chloride channel, C-termi0l";"Glutathione S-transferase, N-termi0l";"Glutathione S-transferase, C-termi0l";Thioredoxin-like fold	1:81612700-81613806	8.90378	7.57524	27.6006	6.29904	16.8222	111.729	78.9769	318.106	76.2173	217.843
GRMZM2G028883	100192625	hypothetical protein LOC100192625 [Source:RefSeq peptide;Acc:NP_001131311]	Translation protein SH3-like, subgroup;Ribosomal protein L14	10:130363814-130365710	8.6382	10.9361	29.1805	10.7291	25.9967	85.3777	105.303	285.456	109.562	258.422
GRMZM2G030169	100280540	actin-2 [Source:RefSeq peptide;Acc:NP_001146931]	Actin-like;Actin/actin-like conserved site;"Actin, conserved site"	5:23036168-23039886	12.4192	21.0782	33.3263	20.5645	22.9588	298.295	499.09	796.665	510.656	555.286
GRMZM2G030341	100281013	RING-H2 finger protein ATL3I [Source:RefSeq peptide;Acc:NP_001147404]	Hypoxia induced protein, conserved region	7:102424174-102426273	12.9844	7.09143	33.5245	14.6302	25.7415	90.648	50.4575	237.88	106.704	185.807
GRMZM2G030717	100280555	cysteine protei0se inhibitor B [Source:RefSeq peptide;Acc:NP_001146946]	Protei0se inhibitor I25, cystatin, conserved region;"Protei0se inhibitor I25, cystatin"	8:162128795-162129551	121.002	58.5768	299.331	93.6393	175.234	872.75	434.373	2032.71	845.06	1516.36
GRMZM2G032323				6:13359115-13359272	0	0	53.2714	27.918	0	0	0	1.86573	0.952717	0
GRMZM2G032564	100286075	60S ribosomal protein L34 (LOC100286075), mR0 [Source:RefSeq D0;Acc:NM_001158963]	Ribosomal protein L34e;"Ribosomal protein L34e, conserved site"	10:79284956-79287680	23.403	12.1566	54.4445	28.308	48.3061	281.43	143.694	644.609	360.127	590.525
GRMZM2G032971			Target S0RE coiled-coil domain	8:18624226-18624433	17.1655	8.21736	42.02	18.9364	40.3199	4.21618	2.1938	11.1944	4.76358	10.6786
GRMZM2G033208		Transketolase, chloroplastic (TK)(EC 2.2.1.1) [Source:UniProtKB/Swiss-Prot;Acc:Q7SIC9]	Transketolase-like, C-termi0l;"Transketolase, N-termi0l";"Transketolase, C-termi0l";"Transketolase, bacterial-like";"Transketolase-like, pyrimidine-binding domain"	9:22790748-22795294	16.611	27.2013	38.6926	13.5905	26.3854	616.617	965.273	1383.44	544.001	1023.01
GRMZM2G034586			Leucine-rich repeat-containing N-termi0l domain, type 2	2:23580486-23581122	38.8369	44.2485	9.93835	21.958	13.0348	124.377	145.888	31.7174	77.1701	44.85
GRMZM2G034985	100279506	hypothetical protein LOC100279506 [Source:RefSeq peptide;Acc:NP_001145978]	Protein of unknown function DUF642	3:224760340-224764683	14.6556	12.6786	46.7316	11.8473	29.2081	274.052	273.128	864.764	270.572	654.597
GRMZM2G035557	100191804	hypothetical protein LOC100191804 [Source:RefSeq peptide;Acc:NP_001130701]	Calcium-binding EF-hand;EF-HAND 2;"EF-Hand 1, calcium-binding site";EF-hand-like domain	1:71803250-71804133	4.79608	3.05406	23.5755	2.36975	4.82569	31.6214	20.8411	148.325	19.0543	37.375
GRMZM2G036448	100273033	hypothetical protein LOC100273033 [Source:RefSeq peptide;Acc:NP_001140954]	Amino acid transporter, transmembrane	8:169675556-169680745	30.3029	25.4345	8.86249	24.7023	9.53226	373.132	366.365	121.272	353.458	164.45
GRMZM2G037015	100191551	hypothetical protein LOC100191551 [Source:RefSeq peptide;Acc:NP_001130453]		3:220851574-220853637	4.58274	9.14797	22.475	1.75963	1.18013	95.9182	195.248	448.707	44.7777	28.8322
GRMZM2G037461				10:143898116-143898338	3.27104	8.98648	18.1978	11.6498	0	1.05405	3.2907	6.53004	3.81087	0
GRMZM2G037884			Nucleotide-binding, alpha-beta plait;"R0 recognition motif, RNP-1"	2:180745880-180746201	250.765	99.0225	87.2659	181.975	201.924	2.10809	1.0969	0.932863	1.90543	2.13572
GRMZM2G038536			BRCT;WGR;"Poly(ADP-ribose) polymerase, catalytic domain";"Poly(ADP-ribose) polymerase, regulatory domain";PADR1	5:168902356-168907850	222.057	197.166	614.329	97.2182	428.177	14094.7	11942	36831.3	6582.32	27879.6
GRMZM2G038783	100281837	CONSTANS-like protein CO6 [Source:RefSeq peptide;Acc:NP_001148229]	Zinc finger, B-box;CCT domain	9:108447973-108449794	13.0797	5.79857	38.4695	5.59032	24.0717	203.431	93.2366	575.577	104.799	436.754
GRMZM2G039024				1:238526407-238526587	0	23.95	11.0936	10.5217	0	0	2.1938	0.932863	0.952717	0
GRMZM2G039383	100283306	nonspecific lipid-transfer protein [Source:RefSeq peptide;Acc:NP_001149680]	Bifunctio0l inhibitor/plant lipid transfer protein/seed storage;"Plant lipid transfer protein/hydrophobic protein, helical domain"	6:86445432-86446121	7.00983	5.14209	47.5411	7.21769	20.2228	28.4592	21.938	191.237	35.2505	97.175
GRMZM2G039443		Putative uncharacterized protein [Source:UniProtKB/TrEMBL;Acc:B4FGF2]		5:140019862-140023683	36.402	37.1592	82.5154	4.89522	24.8128	317.87	354.277	138.997	111.468	146.482
GRMZM2G040978		Putative uncharacterized protein [Source:UniProtKB/TrEMBL;Acc:B4FGP3]		4:236728324-236749742	35.3431	46.3922	10.8605	18.2158	13.5306	5.27029	7.67832	1.86573	2.85815	2.13572
GRMZM2G041039				4:207347094-207347776	67.7469	9.29892	184.34	20.5239	72.3768	436.375	61.4265	1181.94	144.813	502.961
GRMZM2G041127	100194336	hypothetical protein LOC100194336 [Source:RefSeq peptide;Acc:NP_001132844]	Homeobox;"Helix-turn-helix motif, lambda-like repressor";Homeodomain-like;"Leucine zipper, homeobox-associated";"Homeobox, conserved site"	2:188712313-188714917	1.42393	4.08631	14.9948	1.54051	5.74357	46.378	110.787	383.407	45.7304	170.857
GRMZM2G041227				1:194596300-194596567	28.6567	24.7771	5.59458	11.5333	14.5103	23.189	20.8411	4.66432	9.52717	11.7464
GRMZM2G041238	100285268	LOC100285268 [Source:RefSeq peptide;Acc:NP_001151634]	Ribosomal protein L24, SH3-like;KOW;"Ribosomal protein L26, eukaryotic/archaeal";"Ribosomal protein L24/L26, conserved site"	8:13556861-13557847	102.624	63.988	208.295	96.1594	176.213	859.047	549.548	1744.45	905.081	1617.8
GRMZM2G042008		Putative uncharacterized protein [Source:UniProtKB/TrEMBL;Acc:C4J629]	Peptidase aspartic, catalytic;Peptidase A1;"Peptidase aspartic, active site"	3:223175876-223177851	45.3855	60.4653	99.3836	42.951	45.6555	783.156	1088.13	1665.16	906.034	930.104
GRMZM2G044174	100275455	hypothetical protein LOC100275455 [Source:RefSeq peptide;Acc:NP_001142994]		7:3011684-3012644	11.3003	5.49217	43.0737	5.73755	26.905	80.1075	40.5854	303.181	48.5886	221.047
GRMZM2G044498				7:7419147-7421173	4.68479	2.45468	20.5464	5.59455	14.1659	254.025	119.562	1013.09	318.207	759.247
GRMZM2G045664	100274480	hypothetical protein LOC100274480 [Source:RefSeq peptide;Acc:NP_001142311]	Immunoglobulin-like fold;"Late embryogenesis abundant protein, group 2";Water stress and hypersensitive response domain	8:74456859-74457773	38.5989	24.52	97.5074	22.7552	34.5432	349.943	228.156	870.362	242.943	352.393
GRMZM2G045720	100281195	eukaryotic peptide chain release factor subunit 1-1 [Source:RefSeq peptide;Acc:NP_001147586]	Peptide Chain Release Factor eRF1/aRF1, N-termi0l;eRF1 domain 1;eRF1 domain 3;eRF1 domain 2;Peptide chain release factor eRF1/aRF1	6:136547348-136551123	4.3982	7.84848	23.287	2.15835	14.3723	164.431	284.097	847.04	84.7918	546.743
GRMZM2G045809	100273345	hypothetical protein LOC100273345 [Source:RefSeq peptide;Acc:NP_001141258]	RmlC-like jelly roll fold;Germin;"Germin, manganese binding site";Cupin 1	2:106916507-106917779	113.315	64.4369	242.302	65.6913	103.516	1335.48	763.443	2844.3	838.391	1273.95
GRMZM2G046532	100281766	LOC100281766 [Source:RefSeq peptide;Acc:NP_001148158]	Gamma thionin;Knottin;Gamma Purothionin	7:24164577-24165296	908.11	441.263	161.942	1178.93	596.116	4379.56	2161.99	767.747	6156.46	3042.33
GRMZM2G047422				1:279637739-279638655	6.76243	20.8152	42.1776	8.64272	4.42756	52.7023	170.02	321.838	80.9809	40.5786
GRMZM2G049025			Proteasome A-type subunit;"Proteasome, alpha-subunit, conserved site"	6:78080396-78081059	0	7.48996	11.427	2.9016	0	0	27.4225	41.046	11.4326	0
GRMZM2G049368				8:167262357-167264903	0.308316	0	17.3826	2.16696	1.34625	2.10809	0	15.8587	2.85815	2.13572
GRMZM2G049790		Putative uncharacterized protein [Source:UniProtKB/TrEMBL;Acc:B6TNU7]		1:289345119-289345990	58.1827	61.3088	150.629	85.186	29.2324	216.079	251.19	591.435	358.222	118.532
GRMZM2G050077			Alkaline phosphatase-like, alpha/beta/alpha;"BPG-independent PGAM, N-termi0l";Metalloenzyme	1:54534091-54536951	18.634	7.61512	48.9424	2.90751	21.9168	591.32	239.125	1483.25	103.846	794.486
GRMZM2G050607	100286287	late embryogenesis abundant protein Lea14-A [Source:RefSeq peptide;Acc:NP_001152646]	Immunoglobulin-like fold;"Late embryogenesis abundant protein, group 2";Water stress and hypersensitive response domain	8:60147870-60148685	99.7446	14.0216	260.629	8.49779	51.9472	717.805	104.206	1837.74	71.4538	429.279
GRMZM2G051721		Putative uncharacterized protein [Source:UniProtKB/TrEMBL;Acc:B4FC38]	Ribosomal protein L41	7:4729015-4731445	17.3603	12.9689	39.6493	29.7776	37.3321	115.945	86.6552	264.933	209.598	257.354
GRMZM2G052100	100127507	Asr protein [Source:RefSeq peptide;Acc:NP_001106235]	ABA/WDS induced protein	10:116077390-116078438	14.2818	22.0644	39.6993	7.39191	22.6828	161.269	245.706	426.319	93.3662	269.1
GRMZM2G052175	100281817	endochiti0se A [Source:RefSeq peptide;Acc:NP_001148209]	Glycoside hydrolase, family 19, catalytic;"Glycoside hydrolase, family 19"	2:34165625-34167847	31.8127	5.90311	81.0029	0.621571	24.3413	284.592	55.942	711.775	6.66902	254.15
GRMZM2G054916	100280650	LOC100280650 (pco130570), mR0 [Source:RefSeq D0;Acc:NM_001153568]	RmlC-like jelly roll fold;Cupin 1	1:56162653-56164835	186.684	184.148	462.685	103.651	195.191	3976.92	3941.17	9314.64	2650.46	4826.72
GRMZM2G055143	100275270	hypothetical protein LOC100275270 [Source:RefSeq peptide;Acc:NP_001142871]		1:210950163-210952072	28.0006	7.50893	61.8034	12.4026	27.3628	135.972	40.5854	287.322	68.5956	134.55
GRMZM2G055204	100280553	LOC100280553 [Source:RefSeq peptide;Acc:NP_001146944]	Pathogenesis-related transcriptio0l factor/ERF, D0-binding	5:208210506-208213447	28.623	49.2439	61.4662	27.7468	25.9146	781.048	1343.7	1624.12	838.391	746.432
GRMZM2G055698	100383023	hypothetical protein LOC100383023 [Source:RefSeq peptide;Acc:NP_001169173]	Peptidase S54, rhomboid domain;"Peptidase S54, rhomboid"	1:3462299-3464276	5.53364	13.9869	55.2348	4.35612	7.24484	54.8104	154.663	598.898	54.3049	85.4286
GRMZM2G057186	100283852	VTC2 [Source:RefSeq peptide;Acc:NP_001150222]		6:23723528-23727896	18.514	27.6519	48.1136	20.0277	38.5035	550.212	799.641	1447.8	668.807	1234.44
GRMZM2G057637	100275025	hypothetical protein LOC100275025 [Source:RefSeq peptide;Acc:NP_001142707]		2:37761691-37762659	63.8592	17.9138	188.218	25.7157	89.0129	538.617	154.663	1598.93	230.557	789.147
GRMZM2G057672				9:2215418-2216139	1.18993	3.1591	23.6758	0.731244	1.22434	9.48641	25.2287	181.908	6.66902	10.6786
GRMZM2G058358	100280776	subtilisin-chymotrypsin inhibitor CI-1C [Source:RefSeq peptide;Acc:NP_001147170]	Protei0se inhibitor I13, potato inhibitor I	8:93429522-93429954	29.6515	26.0022	86.8589	53.5098	45.1721	93.8101	87.7521	282.658	183.874	155.907
GRMZM2G058432	100285351	pale aleurone color1 [Source:RefSeq peptide;Acc:NP_001151715]	Mitochondrial inner membrane translocase complex, Tim8/9/10/13-zinc finger-like	5:196666687-196670652	14.1029	5.26819	35.821	13.786	30.9519	99.0803	37.2946	246.276	104.799	228.522
GRMZM2G058491			ATPase, AAA-type, conserved site;"ATPase, AAA-type, core";"ATPase, AAA+ type, core"	8:27641726-27647907	10.7765	9.90755	30.377	7.52298	21.0276	599.752	523.222	1621.32	423.006	1142.61
GRMZM2G058522	542722	Superoxide dismutase [Cu-Zn] 4AP (EC 1.15.1.1) [Source:UniProtKB/Swiss-Prot;Acc:P23346]	Superoxide dismutase (Cu/Zn) / chaperones;"Superoxide dismutase, copper/zinc binding";"Superoxide dismutase, copper/zinc, binding site"	9:129534999-129538722	27.8554	34.8356	68.6949	35.7428	44.6051	440.591	575.873	1149.29	622.124	737.89
GRMZM2G060106		Putative uncharacterized protein [Source:UniProtKB/TrEMBL;Acc:B6U075]		6:8678514-8680555	5.5733	5.58736	27.1909	12.6469	9.82738	63.9876	64.5953	312.935	146.057	111.839
GRMZM2G060373	100303896	40S ribosomal protein S29 [Source:RefSeq peptide;Acc:NP_001158956]	Ribosomal protein S14	6:22305060-22306652	11.4517	6.42888	34.8178	15.0873	21.2737	67.415	46.0699	208.285	95.7938	151.581
GRMZM2G061487	542569	LOC542569 [Source:RefSeq peptide;Acc:NP_001105578]	Pathogenesis-related transcriptio0l factor/ERF, D0-binding	1:217638399-217639969	51.6878	68.8335	173.878	36.2652	45.7524	770.508	1035.47	2504.74	611.644	745.365
GRMZM2G062527	100284210	LOC100284210 [Source:RefSeq peptide;Acc:NP_001150577]	Gibberellin regulated protein	6:142667075-142668318	15.9269	11.2073	46.0395	28.1716	28.9805	103.297	74.5893	291.053	206.74	203.961
GRMZM2G062650	542131	0M-related protein 1 [Source:RefSeq peptide;Acc:NP_001105232]	No apical meristem (0M) protein	3:31805297-31807331	305.425	217.605	144.105	229.799	165.365	6726.92	4809.91	3130.69	5558.15	3937.19
GRMZM2G062974	100284192	LOC100284192 [Source:RefSeq peptide;Acc:NP_001150560]	Chitin-binding, type 1;"Glycoside hydrolase, family 19, catalytic";"Chitin-binding, type 1, conserved site";"Glycoside hydrolase, family 19"	8:88320182-88321587	3.44449	1.18929	28.7756	0.38648	8.08063	31.6214	13.1628	276.128	4.76358	90.7679
GRMZM2G063287	100283639	embryonic protein DC-8 [Source:RefSeq peptide;Acc:NP_001150012]	Late embryogenesis abundant protein, group 4	1:14449174-14450545	132.135	40.4937	408.3	33.4994	124.966	3167.41	951.014	8871.53	996.542	3473.74
GRMZM2G063756		Cytochrome P450 71C3 (EC 1.14.-.-)(Protein benzoxazineless 5) [Source:UniProtKB/Swiss-Prot;Acc:P93703]	Cytochrome P450, conserved site;"Cytochrome P450, E-class, group I";Cytochrome P450	4:3112924-3115501	4.79525	4.84978	35.9678	1.83952	10.7068	153.099	153.566	1105.25	65.7375	369.164
GRMZM2G064083				8:56731855-56732405	9.68498	8.74658	32.2432	7.56229	7.68413	51.6483	48.2637	177.244	44.7777	44.85
GRMZM2G064163	100282908	LOC100282908 [Source:RefSeq peptide;Acc:NP_001149286]	Spermine synthase	2:157843937-157848341	53.4701	22.9853	161.43	17.6588	74.6957	1292.26	546.257	3845.26	453.493	1845.26
GRMZM2G064374		Putative uncharacterized protein [Source:UniProtKB/TrEMBL;Acc:B6U3C8]		6:99846626-99850321	13.4431	1.54997	0	19.4762	2.8744	333.079	36.1977	0	459.21	66.2072
GRMZM2G064382	100281339	LOC100281339 [Source:RefSeq peptide;Acc:NP_001147729]	Zinc/iron permease, fungal/plant;Zinc/iron permease	6:104434052-104437222	5.26609	4.17616	24.105	3.21998	6.29269	81.1615	58.1358	404.863	57.163	117.464
GRMZM2G065227	100278520	hypothetical protein LOC100278520 [Source:RefSeq peptide;Acc:NP_001145240]		2:163636205-163636784	62.1291	13.8952	193.599	24.047	118.97	280.376	68.0079	878.757	135.286	636.443
GRMZM2G065261				1:155206231-155209985	54.2618	55.1679	19.7646	33.8108	55.6007	14.7566	16.4535	5.862	9.61811	16.1084
GRMZM2G066197	100282623	rhodopsin [Source:RefSeq peptide;Acc:NP_001149003]		7:161658676-161660464	38.8176	42.4035	116.043	35.7119	51.1156	326.754	355.396	963.648	329.64	462.382
GRMZM2G066546		Putative uncharacterized protein [Source:UniProtKB/TrEMBL;Acc:C0PN18]		2:225654881-225655459	0	0.353517	20.2471	35.4401	0	0	1.0969	62.5018	114.326	0
GRMZM2G067225	542150	allene oxide synthase [Source:RefSeq peptide;Acc:NP_001105244]	Cytochrome P450	9:145603967-145606347	27.7634	37.0917	91.7608	21.391	49.819	653.508	890.684	2118.53	577.346	1300.65
GRMZM2G067315	100284861	glycine-rich cell wall structural protein 2 [Source:RefSeq peptide;Acc:NP_001151228]		1:235968684-235970191	104.984	46.6876	292.714	39.0832	152.816	2233.52	1015.73	6136.38	925.088	3580.53
GRMZM2G067600		Putative uncharacterized protein [Source:UniProtKB/TrEMBL;Acc:B6SJA5]		3:214901789-214902528	26.1867	5.53675	92.9671	16.8745	42.8868	150.49	32.8856	529.161	109.312	272.216
GRMZM2G067919	732801	Globulin-1 S allele Precursor (GLB1-S)(7S-like) [Source:UniProtKB/Swiss-Prot;Acc:P15590]	RmlC-like jelly roll fold;Cupin 1	1:258423142-258426493	1946.75	1107.84	4011.96	773.067	2177.32	57291.5	32308.1	109257	27512.6	73052.1
GRMZM2G068967	100281295	ethylene-responsive transcription factor 4 [Source:RefSeq peptide;Acc:NP_001147685]	Pathogenesis-related transcriptio0l factor/ERF, D0-binding;"D0-binding, integrase-type"	2:10793566-10794323	11.7607	23.1022	102.049	10.8793	15.2647	54.8104	112.981	469.23	62.8793	83.2929
GRMZM2G069126	100280778	sbCBF6 [Source:RefSeq peptide;Acc:NP_001147172]	Pathogenesis-related transcriptio0l factor/ERF, D0-binding	7:141170322-141171382	0.230967	0.349608	11.6343	0.174318	0	2.10809	3.2907	100.749	1.90543	0
GRMZM2G069260	100382694	hypothetical protein LOC100382694 [Source:RefSeq peptide;Acc:NP_001168889]	FAD-dependent pyridine nucleotide-disulphide oxidoreductase;"Pyridine nucleotide-disulphide oxidoreductase, 0D-binding region";"Pyridine nucleotide-disulphide oxidoreductase, FAD/0D(P)-binding domain"	8:169335957-169340170	7.87256	3.52488	28.6736	2.04846	16.6964	203.431	85.5583	726.701	53.3521	421.804
GRMZM2G069678	100191587	hypothetical protein LOC100191587 [Source:RefSeq peptide;Acc:NP_001130489]	Nucleotide-binding, alpha-beta plait;"R0 recognition motif, RNP-1"	4:122894839-122904222	22.2417	23.4646	47.098	15.1692	35.4492	542.834	570.389	1125.03	384.898	875.643
GRMZM2G070788				7:127093561-127093721	25.2826	0	0	0	24.1762	1.05405	0	0	0	1.06786
GRMZM2G071154	100191256	hypothetical protein LOC100191256 [Source:RefSeq peptide;Acc:NP_001130162]	Development/cell death domain	3:226857133-226859487	31.8933	42.7461	69.849	25.1976	47.2437	609.239	824.87	1317.2	555.434	977.09
GRMZM2G071277	100284526	RING zinc finger protein-like [Source:RefSeq peptide;Acc:NP_001150893]	Zinc finger, RING-type;"Zinc finger, RING/FYVE/PHD-type"	5:196464512-196465575	1.75024	7.89637	20.5279	3.58177	2.72828	12.6486	60.3296	144.594	31.4397	23.4929
GRMZM2G071630	542333	Glyceraldehyde-3-phosphate dehydroge0se, cytosolic 3 (EC 1.2.1.12) [Source:UniProtKB/Swiss-Prot;Acc:Q43247]	Glyceraldehyde 3-phosphate dehydroge0se, active site;"Glyceraldehyde 3-phosphate dehydroge0se, 0D(P) binding domain";"Glyceraldehyde 3-phosphate dehydroge0se, catalytic domain";Glyceraldehyde/Erythrose phosphate dehydroge0se family;"Glyceraldehyde-3-phosphate dehydroge0se, type I";0D(P)-binding domain	4:133130992-133134382	101.403	189.102	46.1918	168.13	68.2639	2599.21	4799.25	1189.24	4562.99	1756.34
GRMZM2G071883	100384558	hypothetical protein LOC100384558 [Source:RefSeq peptide;Acc:NP_001170541]	D-galactoside/L-rhamnose binding SUEL lectin;"Glycoside hydrolase, subgroup, catalytic core";"Glycoside hydrolase family 2, carbohydrate-binding";"Glycoside hydrolase, family 35";"Glycoside hydrolase, family 35, conserved site"	4:217294518-217299717	2.97767	2.02631	16.7387	2.60784	3.5069	133.864	91.0428	738.828	128.617	167.654
GRMZM2G071959	100273030	Histone H2B.1 [Source:UniProtKB/Swiss-Prot;Acc:P30755]	Histone H2B;Histone core;Histone-fold	7:119943267-119944091	84.0107	50.5674	38.4235	99.2625	46.0946	724.13	438.761	327.435	966.055	430.347
GRMZM2G072322			Domain of unknown function DUF4149	10:117590820-117592686	62.2293	32.1808	149.064	14.5297	49.2877	1516.77	777.703	3354.58	434.439	1404.23
GRMZM2G073202				10:57232530-57232695	27.1822	12.0588	0	11.6355	25.0259	2.10809	1.0969	0	0.952717	2.13572
GRMZM2G073725	542592	Alpha-1,4-glucan-protein synthase [UDP-forming] (EC 2.4.1.-)(UDP-glucose:protein transglucosylase)(UPTG)(Amylogenin)(Golgi-associated protein se-wap41) [Source:UniProtKB/Swiss-Prot;Acc:P80607]	Alpha-1,4-glucan-protein synthase, UDP-forming	1:248922559-248925400	44.9248	62.9832	107.794	54.0308	75.1328	1116.23	1552.12	2678.25	1423.36	1936.03
GRMZM2G074530			Exo70 exocyst complex subunit	2:88160-90584	71.5124	79.2337	32.734	57.8951	38.0163	1388.18	1475.33	609.16	1099.44	700.515
GRMZM2G075042	100279083	hypothetical protein LOC100279083 [Source:RefSeq peptide;Acc:NP_001145605]		1:194835058-194835865	500.136	132.399	1018.43	121.508	482.917	3439.35	922.494	6956.36	911.75	3639.26
GRMZM2G075153		Putative uncharacterized protein [Source:UniProtKB/TrEMBL;Acc:B4FJ26]	Pyridoxal phosphate-dependent transferase, major region, subdomain 2;"Pyridoxal phosphate-dependent transferase, major region, subdomain 1";"Cys/Met metabolism, pyridoxal phosphate-dependent enzyme"	1:65042305-65046010	14.1731	19.093	35.1672	13.7017	35.0896	384.727	512.253	942.192	388.708	957.868
GRMZM2G075245	100274759	hypothetical protein LOC100274759 [Source:RefSeq peptide;Acc:NP_001142521]		1:55506653-55507385	11.6587	5.37995	32.1148	9.70556	18.1578	76.9454	37.2946	203.364	80.0282	143.093
GRMZM2G075897				10:36839486-36839654	29.8321	26.7123	0	0	40.2965	2.10809	2.1938	0	0	3.20357
GRMZM2G077008			GAF	7:154778756-154781532	10.6078	13.8471	32.4592	7.89579	17.1116	339.403	444.245	996.298	291.531	615.086
GRMZM2G077746				8:157291940-157292099	0	0	20.4541	0	0	0	0	0.932863	0	0
GRMZM2G077814				6:73566814-73567027	195.558	304.236	75.9495	216.903	141.568	44.2699	76.7831	18.6573	50.494	32.0357
GRMZM2G078985	100193240	hypothetical protein LOC100193240 [Source:RefSeq peptide;Acc:NP_001131862]	Ribosomal protein S7;"Ribosomal protein S7, conserved site";Ribosomal protein S7 domain;"Ribosomal protein S7, eukaryotic/archaeal"	6:138246885-138249271	43.5268	17.1373	89.2619	36.4857	67.7736	751.535	292.873	1540.16	659.28	1201.34
GRMZM2G079440	542373	Dehydrin DHN1 (M3)(RAB-17 protein) [Source:UniProtKB/Swiss-Prot;Acc:P12950]	Dehydrin	6:137332061-137333893	332.606	31.8622	928.062	43.326	449.778	8382.83	788.672	22672.3	1148.98	11620.4
GRMZM2G080183	100286338	LOC100286338 [Source:RefSeq peptide;Acc:NP_001152697]	Peroxidase, active site;"Haem peroxidase, plant/fungal/bacterial";Peroxidases heam-ligand binding site;Plant peroxidase	5:53425035-53428126	13.9367	10.6959	59.5292	6.07396	14.09	243.485	190.861	1001.9	126.711	284.05
GRMZM2G080222	100281004	40S ribosomal protein S15 [Source:RefSeq peptide;Acc:NP_001147395]	Ribosomal protein S19/S15;"Ribosomal protein S15, eukaryotic/archaeal";"Ribosomal protein S19, superfamily";Ribosomal protein S19 conserved site	2:234026568-234028756	17.2421	18.7295	40.7751	20.2305	39.3195	242.431	258.869	567.181	295.342	554.218
GRMZM2G080530	100191600	hypothetical protein LOC100191600 [Source:RefSeq peptide;Acc:NP_001130501]	Leucine-rich repeat, typical subtype;Leucine-rich repeat;Leucine rich repeats (2 copies)	1:139470288-139474062	9.03728	7.89863	31.4763	3.23149	18.1328	260.349	230.349	877.824	108.61	584.118
GRMZM2G080979			PEP-utilising enzyme;"Pyruvate/Phosphoenolpyruvate ki0se, catalytic core";"Pyruvate, phosphate diki0se"	5:41166751-41167175	83.2806	113.728	34.2274	77.4749	61.9704	134.918	196.345	56.9047	131.475	106.786
GRMZM2G081615				3:198857919-198860672	46.7499	27.1938	95.9637	44.6381	75.8345	188.674	112.981	397.4	195.307	325.697
GRMZM2G081618				6:147602990-147603152	55.7122	16.8557	114.226	75.0128	53.1441	3.16214	1.0969	7.46291	4.76358	3.20357
GRMZM2G083642	100282336	small nuclear ribonucleoprotein G [Source:RefSeq peptide;Acc:NP_001148720]	Like-Sm ribonucleoprotein (LSM) domain, eukaryotic/archaea-type;Like-Sm ribonucleoprotein (LSM) domain	1:71340258-71347874	50.1893	29.8619	100.557	70.2707	99.4541	416.348	243.512	824.651	598.307	820.115
GRMZM2G083894	100127541	LOC100127541 [Source:RefSeq peptide;Acc:NP_001106266]	Zinc finger, A20-type;"Zinc finger, AN1-type"	7:132664459-132666065	6.45084	9.42951	29.8298	6.78406	6.60123	118.053	173.31	522.404	144.813	133.482
GRMZM2G085086	100285326	farnesylated protein 1 [Source:RefSeq peptide;Acc:NP_001151691]	Heavy metal transport/detoxification protein	2:84121510-84122601	6.97417	9.90376	34.4007	6.32582	9.23312	89.5939	127.241	430.983	93.3662	131.346
GRMZM2G087133				1:134430744-134430951	25.5926	4.9908	4.3017	9.47027	10.6389	5.27023	1.0969	0.932863	1.90543	2.13572
GRMZM2G087326	100274298	hypothetical protein LOC100274298 [Source:RefSeq peptide;Acc:NP_001142134]	Alpha-1,4-glucan-protein synthase, UDP-forming	5:18789190-18791839	16.1692	19.9992	40.0169	19.7687	33.7707	343.619	420.113	859.167	443.966	743.229
GRMZM2G088273			Zein seed storage protein	4:5079764-5080833	924.809	16.9543	10.8048	859.257	875.479	8905.63	164.535	105.414	8448.69	8122.13
GRMZM2G088365	541926	22kD alpha zein5 [Source:RefSeq peptide;Acc:NP_001105059]	Zein seed storage protein	4:5083078-5084155	6328.53	551.372	504.501	5866.1	7241.08	54115.8	4828.56	4404.05	52213.6	60742.9
GRMZM2G088880	100280675	60S ribosomal protein L37a [Source:RefSeq peptide;Acc:NP_001147066]	Ribosomal protein L37ae;"Ribosomal protein L37ae/L37e, N-termi0l domain"	5:81301754-81304043	18.0028	12.48	43.121	23.0056	39.6418	157.053	112.981	370.347	209.598	352.393
GRMZM2G089493	100191708	hypothetical protein LOC100191708 [Source:RefSeq peptide;Acc:NP_001130609]		7:158164545-158165791	23.6853	9.62441	113.158	5.1167	47.1407	259.295	107.496	1217.39	60.0212	532.861
GRMZM2G089995	100304148	ethylene-responsive transcription factor 4 [Source:RefSeq peptide;Acc:NP_001159091]	Pathogenesis-related transcriptio0l factor/ERF, D0-binding	4:26450938-26455727	2.06203	4.62878	17.4854	2.74041	2.40351	13.6663	32.178	111.288	22.624	19.1103
GRMZM2G090010	100272473	hypothetical protein LOC100272473 [Source:RefSeq peptide;Acc:NP_001140417]	Peptidase M24A, methionine aminopeptidase, subfamily 1;"Peptidase M24, structural domain";"Peptidase M24, methionine aminopeptidase"	4:26450938-26455727	1.74488	2.95818	16.4447	1.57663	1.88226	32.7118	57.7679	304.769	34.539	39.6219
GRMZM2G090043		Putative uncharacterized protein [Source:UniProtKB/TrEMBL;Acc:B6SY34]		1:273511949-273512701	40.915	15.8996	101.037	26.6668	60.6514	163.377	63.6203	390.87	116.231	260.557
GRMZM2G090568	542230	Catalase isozyme 2 (EC 1.11.1.6) [Source:UniProtKB/Swiss-Prot;Acc:P12365]	Catalase-related immune responsive;Catalase related subgroup;Catalase;Catalase active site;"Catalase, N-termi0l";"Catalase, mono-functio0l, haem-containing, clades 1 and 3"	1:7153869-7156146	22.8111	10.7845	52.6939	8.48241	40.6657	427.943	211.702	957.118	182.922	842.54
GRMZM2G091054		5a2 protei0L-9 proteinPutative uncharacterized protein ;; [Source:UniProtKB/TrEMBL;Acc:B4FFB8]	Bifunctio0l inhibitor/plant lipid transfer protein/seed storage	8:171118733-171119464	154.469	123.76	54.2388	326.087	220.313	969.722	759.056	341.428	2054.06	1375.4
GRMZM2G091456	100274333	hypothetical protein LOC100274333 [Source:RefSeq peptide;Acc:NP_001142166]	Squalene epoxidase;Aromatic-ring hydroxylase-like;FAD dependent oxidoreductase	1:29400630-29405496	20.7056	23.5277	45.5626	18.9406	28.1627	580.779	644.978	1240.71	562.103	782.74
GRMZM2G092474	100276695	hypothetical protein LOC100276695 [Source:RefSeq peptide;Acc:NP_001143894]	Thaumatin, conserved site;"Thaumatin, pathogenesis-related"	3:186851760-186852893	88.2904	80.7217	263.453	47.6589	159.458	907.534	856.68	2676.39	562.103	1845.26
GRMZM2G092752	100281910	LOC100281910 (IDP2477), mR0 [Source:RefSeq D0;Acc:NM_001154829]		7:162361837-162363812	16.0452	40.7735	76.6395	19.7785	24.1849	157.053	434.373	820.92	216.267	249.879
GRMZM2G092768			Myb/SANT-like domain	10:120067955-120072374	2.79127	0.115017	396.664	1.23832	3.92354	28.4592	5.48451	24.2544	13.338	26.6964
GRMZM2G093032	542609	LOC542609 [Source:RefSeq peptide;Acc:NP_001105613]	Peptidase C13, legumain	3:225910587-225916465	16.2626	28.5778	46.4812	12.3769	32.1142	449.017	773.309	1254.7	361.08	907.679
GRMZM2G093175	100192349	asparagine synthetase 2 [Source:RefSeq peptide;Acc:NP_001131013]	Glutamine amidotransferase, type II;Rossmann-like alpha/beta/alpha sandwich fold;Asparagine synthase;"Asparagine synthase, glutamine-hydrolyzing"	3:229507262-229511632	42.0147	19.6667	110.349	17.7606	40.5342	1372.37	635.106	3481.45	648.8	1430.93
GRMZM2G093535			Casein ki0se substrate, phosphoprotein PP28	3:198802846-198804792	52.3475	26.382	109.702	47.3029	87.5743	240.322	121.756	486.955	226.747	416.464
GRMZM2G093962	100194066	hypothetical protein LOC100194066 [Source:RefSeq peptide;Acc:NP_001132594]	Peptidase S54, rhomboid domain;"Peptidase S54, rhomboid"	1:80329645-80332141	12.5645	34.2542	53.8929	17.4053	16.3993	207.647	544.063	861.033	286.768	271.236
GRMZM2G094304			Glutamine amidotransferase type 1;Peptidase C26	8:13333646-13335530	0.823406	1.75108	11.1959	0.452327	2.17855	11.5945	25.2287	150.191	7.62173	35.2393
GRMZM2G096037				3:154129010-154130375	52.3083	41.3768	125.086	32.0888	70.5426	296.187	236.931	686.587	189.591	415.397
GRMZM2G096435	100286352	oleosin Bn-V [Source:RefSeq peptide;Acc:NP_001152711]	Oleosin	8:72608488-72609397	60.6911	24.277	138.178	44.1676	87.1932	349.943	148.082	795.732	307.728	591.593
GRMZM2G096475	100280554	late embryogenesis abundant protein, group 3 [Source:RefSeq peptide;Acc:NP_001146945]		6:162162302-162163681	325.723	84.5759	1077.18	89.851	401.043	4000.1	1050.83	12630	1293.79	5589.17
GRMZM2G097704	100281723	triacylglycerol lipase like protein (LOC100281723), mR0 [Source:RefSeq D0;Acc:NM_001154643]	Lipase, class 3	5:191140732-191142771	1.3309	5.76707	19.0779	1.38729	1.85218	22.135	98.7211	305.979	28.5815	36.3072
GRMZM2G098750	100216961	hypothetical protein LOC100216961 [Source:RefSeq peptide;Acc:NP_001136815]	Dehydrin	9:19026220-19027674	58.9374	24.7498	193.038	19.9999	104.2	1167.88	491.412	3656.82	466.831	2341.81
GRMZM2G099295	100191323	LOC100191323 (umc2562), mR0 [Source:RefSeq D0;Acc:NM_001136757]	Leucine-rich repeat;"Leucine-rich repeat-containing N-termi0l domain, type 2"	2:206607449-206608855	22.8673	17.5609	65.0129	16.4285	39.2946	261.403	207.314	729.499	220.078	509.368
GRMZM2G099340	100281230	metallothionein-like protein type 2 [Source:RefSeq peptide;Acc:NP_001147621]	Plant metallothionein, family 15	3:17614008-17614990	54.0504	26.5951	144.956	62.4575	80.2213	562.256	278.095	1492.99	701.984	887.771
GRMZM2G099352	100282772	LOC100282772 [Source:RefSeq peptide;Acc:NP_001149150]	Ribosomal protein S3, conserved site;"Ribosomal protein S3, eukaryotic/archaeal";K Homology;"Ribosomal protein S3, C-termi0l";"K homology-like, alpha/beta";"K Homology, type 2"	10:75709392-75711864	82.6533	71.002	185.747	71.8444	154.549	1163.67	985.018	2619.48	1083.24	2314.05
GRMZM2G099454	100191592	hypothetical protein LOC100191592 [Source:RefSeq peptide;Acc:NP_001130494]	Glycoside hydrolase, family 19, catalytic;Lysozyme-like domain;"Glycoside hydrolase, family 19"	1:7398291-7402945	16.1468	41.8575	44.89	10.4096	30.8646	212.917	582.455	608.227	156.246	477.332
GRMZM2G100402	100282876	mitochondrial import receptor subunit TOM20 [Source:RefSeq peptide;Acc:NP_001149254]	Tetratricopeptide-like helical;Plant specific mitochondrial import receptor subunit TOM20	8:161109667-161112947	21.771	16.4084	47.2648	19.5972	39.7865	333.079	242.415	717.372	313.444	622.561
GRMZM2G100462	100192550	hypothetical protein LOC100192550 [Source:RefSeq peptide;Acc:NP_001131240]	Ribosomal S11, conserved site;Ribosomal protein S11	6:90208968-90211653	80.7165	72.1206	171.249	103.46	156.547	1024.53	919.203	2118.53	1429.08	2093
GRMZM2G100495				5:1896846-1897645	10.7195	0.592273	36.6939	0.754428	5.91108	59.0266	3.2907	191.237	4.76358	36.3072
GRMZM2G101125	100274249	hypothetical protein LOC100274249 [Source:RefSeq peptide;Acc:NP_001142087]	Amino acid transporter, transmembrane	4:175243396-175248435	12.1975	4.70663	37.8568	2.24871	19.1104	371.024	139.306	1102.64	71.4538	580.915
GRMZM2G101605				5:178871012-178871728	0.656416	0.221506	73.0672	0.173597	1.38348	3.16214	1.0969	347.958	0.952717	7.475
GRMZM2G101958	542231	Non-specific lipid-transfer protein Precursor (LTP)(Phospholipid transfer protein)(PLTP)(Allergen Zea m 14) [Source:UniProtKB/Swiss-Prot;Acc:P19656]	Plant lipid transfer protein/Par allergen;Bifunctio0l inhibitor/plant lipid transfer protein/seed storage;"Plant lipid transfer protein/hydrophobic protein, helical domain"	10:4168396-4169548	853.289	283.74	2457.66	492.96	1602.39	6865	2319.95	19338.3	4502.54	14072.2
GRMZM2G102075	100282387	40S ribosomal protein S15 [Source:RefSeq peptide;Acc:NP_001148770]	Ribosomal protein S19/S15;"Ribosomal protein S15, eukaryotic/archaeal";"Ribosomal protein S19, superfamily";Ribosomal protein S19 conserved site	7:11340331-11342441	22.3304	20.2163	50.9262	26.8663	39.6755	231.89	206.217	519.605	300.106	423.939
GRMZM2G102811	100283768	4-methyl-5-thiazole monophosphate biosynthesis protein [Source:RefSeq peptide;Acc:NP_001150139]	ThiJ/PfpI;DJ-1	3:3395737-3398711	11.7899	10.0351	33.34	5.92675	14.0317	200.269	165.632	528.934	127.664	268.032
GRMZM2G103617	100285481	B12D protein [Source:RefSeq peptide;Acc:NP_001151846]	B12D	7:28411297-28412443	21.3696	13.8868	58.6872	19.8394	27.8412	161.269	109.69	448.707	173.394	231.725
GRMZM2G103771	100286246	LOC100286246 [Source:RefSeq peptide;Acc:NP_001152606]	Mitochondrial inner membrane translocase complex, subunit Tim17/22	3:54113088-54114393	365.623	117.595	1014.01	174.266	525.611	3742.92	1225.24	9907.94	2122.65	6201.05
GRMZM2G104118	100282765	N-acetylglucosaminyltransferase III [Source:RefSeq peptide;Acc:NP_001149143]	Glycosyl transferase, family 17	4:130598087-130601437	8.04816	18.8412	30.5197	8.12232	11.4922	228.728	511.156	830.248	248.659	336.375
GRMZM2G104961		Putative uncharacterized protein [Source:UniProtKB/TrEMBL;Acc:B4FME0]		4:33154554-33156076	19.4037	17.0021	1.3563	20.0674	3.46811	220.296	191.958	14.9258	243.896	41.6464
GRMZM2G105321				1:298298816-298300151	0	3.88759	19.9192	2.88166	5.35016	0	23.0349	125.004	18.1016	33.1036
GRMZM2G105331	100276119	hypothetical protein LOC100276119 [Source:RefSeq peptide;Acc:NP_001143458]	Protein of unknown function DUF2048	5:122638299-122641792	52.6247	62.0343	21.8849	43.0977	23.8193	754.697	873.134	316.241	611.644	312.882
GRMZM2G105348	100286298	heat shock factor protein 1 [Source:RefSeq peptide;Acc:NP_001152657]	Heat shock factor (HSF)-type, D0-binding;Winged helix-turn-helix transcription repressor D0-binding	5:150228696-150230232	17.938	5.35349	72.7475	3.72815	22.0113	246.647	75.6862	960.849	60.9739	350.257
GRMZM2G105358				7:142984484-142984655	0	0	22.7232	0	0	0	0	1.86573	0	0
GRMZM2G106105	100285982	LSM7-like [Source:RefSeq peptide;Acc:NP_001152342]	Like-Sm ribonucleoprotein (LSM) domain, eukaryotic/archaea-type;Like-Sm ribonucleoprotein (LSM) domain;U6 snR0-associated Sm-like protein LSm7	2:6992703-7005528	15.1197	8.48842	40.6414	23.9374	29.344	148.62	84.4614	393.668	253.423	303.271
GRMZM2G106819	100381528	hypothetical protein LOC100381528 [Source:RefSeq peptide;Acc:NP_001167828]		8:124326718-124327641	8.32096	4.99813	26.3024	3.62535	4.17327	79.0534	46.0699	234.149	39.0614	43.7822
GRMZM2G106928	100136885	LOC100136885 [Source:RefSeq peptide;Acc:NP_001108127]	Superoxide dismutase (Cu/Zn) / chaperones;"Superoxide dismutase, copper/zinc binding";"Superoxide dismutase, copper/zinc, binding site"	1:203627014-203630358	27.142	36.9851	56.8266	36.0269	48.8628	360.484	483.734	742.559	506.845	671.682
GRMZM2G107003	100280954	LOC100280954 [Source:RefSeq peptide;Acc:NP_001147346]	Gibberellin regulated protein	2:41221410-41222584	27.2859	8.03066	66.4956	12.9901	12.2869	191.836	59.2327	473.895	103.846	96.1072
GRMZM2G107286	100279102	hypothetical protein LOC100279102 [Source:RefSeq peptide;Acc:NP_001145618]	Pollen Ole e 1 allergen/extensin	4:1499425-1500495	64.6863	6.86251	181.45	7.62291	115.53	518.591	55.942	1445.94	67.6429	1002.72
GRMZM2G107455				7:7272527-7272701	0	0	12.813	0	0	0	0	0.932863	0	0
GRMZM2G108133		Putative uncharacterized protein [Source:UniProtKB/TrEMBL;Acc:C4JAJ7]	Glycoside hydrolase, subgroup, catalytic core;"Glycoside hydrolase, family 1, active site";"Glycoside hydrolase, family 1"	7:138413392-138417817	34.4033	67.3557	106.217	20.0004	64.5486	992.911	1964.55	2941.32	685.956	2042.81
GRMZM2G108847	100037813	LOC100037813 [Source:RefSeq peptide;Acc:NP_001105983]	Protei0se inhibitor I20, Pin2	3:33851322-33851858	2.63917	9.98477	28.3285	1.58617	12.9203	7.37832	29.6163	82.092	4.76358	39.5107
GRMZM2G108849	100283781	LOC100283781 [Source:RefSeq peptide;Acc:NP_001150152]	Peptidase C1A, cathepsin B;"Peptidase C1A, propeptide";"Peptidase C1A, papain C-termi0l";"Peptidase C1A, papain";"Cysteine peptidase, histidine active site";"Peptidase, cysteine peptidase active site"	7:152808838-152813057	18.8379	12.5847	41.0561	11.119	26.6245	475.375	309.326	1014.02	282.957	664.207
GRMZM2G108997				9:104926885-104927869	15.3408	5.40584	37.7815	6.93513	13.1427	142.296	51.5544	338.629	74.3119	135.618
GRMZM2G109405	100284811	LOC100284811 [Source:RefSeq peptide;Acc:NP_001151178]	Metallo-dependent phosphatase;Phosphoesterase At2g46880	7:143328770-143332411	19.0757	18.4483	47.4427	10.8232	30.0966	530.185	512.253	1347.99	331.545	872.44
GRMZM2G110181			Uridine ki0se	1:73919913-73920637	131.986	45.7703	19.9076	67.1281	94.4811	5.27023	2.1938	0.932863	2.85815	4.27143
GRMZM2G110194				9:129265737-129267832	2.88993	15.9883	24.3629	15.4137	7.27197	11.5945	63.6203	98.8835	64.7847	29.9
GRMZM2G112795		Putative uncharacterized protein [Source:UniProtKB/TrEMBL;Acc:B6SM71]	Wound-inducible basic	4:20529041-20532586	51.8348	34.6892	103.961	80.1459	83.203	438.483	291.776	878.757	705.01	703.718
GRMZM2G113545				8:70119015-70119663	164.005	334.548	70.2506	190.325	93.5092	580.779	1167.1	245.343	670.713	335.307
GRMZM2G113581				2:125557783-125558041	62.3902	9.70292	8.22881	9.11556	29.4546	6.32428	1.0969	0.932863	0.952717	3.20357
GRMZM2G114954	542340	60S acidic ribosomal protein P2B [Source:UniProtKB/Swiss-Prot;Acc:O24415]	Ribosomal protein 60S	8:98106248-98110627	31.9815	17.4382	81.2753	30.1413	54.7758	437.429	228.156	1095.18	420.148	743.229
GRMZM2G115340	100286296	LOC100286296 [Source:RefSeq peptide;Acc:NP_001152655]	Gamma thionin;Knottin	4:236302565-236303321	31.9559	6.57556	7.92437	20.0516	10.3352	189.728	39.4885	46.6432	125.759	64.0715
GRMZM2G115354		Putative uncharacterized protein [Source:UniProtKB/TrEMBL;Acc:C0PJL0]		7:10975560-10976899	10.1681	18.0704	86.8834	7.67664	11.8423	39.9107	73.2374	346	33.9333	50.7193
GRMZM2G115821				2:117136703-117137193	19.8446	3.39662	2.63318	5.75911	4.86102	91.702	16.4535	12.1272	29.5342	24.5607
GRMZM2G116135	100282430	60S ribosomal protein L19-3 [Source:RefSeq peptide;Acc:NP_001148813]	Ribosomal protein L19/L19e conserved site;Ribosomal protein L19/L19e;"Ribosomal protein L19/L19e, domain 3";"Ribosomal protein L19/L19e, domain 1"	3:220590842-220593572	38.7296	33.3791	78.6462	46.0984	66.5781	726.169	596.948	1441.9	900.568	1248.78
GRMZM2G116292		Putative uncharacterized proteinUbiquitin fusion protein ; [Source:UniProtKB/TrEMBL;Acc:B6SHW9]	Ubiquitin supergroup;Ribosomal protein L40e;Ubiquitin subgroup;Ubiquitin conserved site;Ubiquitin	1:31073181-31210660	94.5538	55.9378	189.48	115.561	175.339	1036.13	591.23	2051.37	1332.85	1949.91
GRMZM2G116576				3:220590842-220593572	80.9363	63.8076	164.327	89.2725	143.276	307.85	235.6	629.056	330.342	522.798
GRMZM2G117007			Zinc finger, CCCH-type	8:130574594-130576060	2.72376	11.4751	25.7054	3.68267	3.48934	29.5133	129.434	271.463	47.6358	43.7822
GRMZM2G117281		Putative uncharacterized protein [Source:UniProtKB/TrEMBL;Acc:C0P8B3]		7:2744691-2746114	40.1726	9.13008	7.05087	31.5192	21.8536	377.348	87.7521	65.3004	317.255	219.979
GRMZM2G118019			0+/H+ exchanger;"Cation/H+ exchanger, conserved region";Cation/H+ exchanger	9:44683458-44689415	47.5311	38.0396	117.78	31.4326	84.9726	1078.29	849.002	2632.54	739.308	1926.42
GRMZM2G119766			Phosphate-induced protein 1	1:84773844-84775086	13.2917	8.08941	48.9454	7.35891	10.5652	112.783	73.4924	407.661	77.1701	106.786
GRMZM2G122357	100279096	hypothetical protein LOC100279096 [Source:RefSeq peptide;Acc:NP_001145613]		6:1334871-1339634	426.194	91.3762	1077.47	133.273	417.113	2626.68	582.455	6335.08	987.015	2944.09
GRMZM2G122455				1:92551717-92552919	16.0054	0.835044	1.42342	1.26214	2.01446	63.2428	3.2907	5.59718	4.76358	7.475
GRMZM2G122752				4:165722687-165722903	3.71551	14.0569	18.421	9.14557	13.918	1.05405	4.38761	5.59718	2.85815	4.27143
GRMZM2G123896	100272715	hypothetical protein LOC100272715 [Source:RefSeq peptide;Acc:NP_001140640]	Dormancyauxin associated	1:222643513-222645307	61.062	7.42381	194.671	11.7404	111.702	634.536	77.88	1984.2	133.38	1249.39
GRMZM2G124270			Protein ki0se, catalytic domain	4:235932381-235935064	13.0533	15.6715	36.5637	39.8963	10.3976	228.728	266.547	142.728	176.253	176.197
GRMZM2G124880	100278387	hypothetical protein LOC100278387 [Source:RefSeq peptide;Acc:NP_001145154]		3:27949092-27954099	9.04787	8.16992	29.0558	3.31226	3.10509	29.5133	38.3916	55.9718	37.156	40.5786
GRMZM2G125034			U box domain;Armadillo;"Zinc finger, RING/FYVE/PHD-type";Armadillo-like helical	6:153977979-153980913	5.14862	17.708	35.4368	3.5324	4.62053	146.512	515.544	955.252	120.995	151.636
GRMZM2G125813		Putative uncharacterized protein [Source:UniProtKB/TrEMBL;Acc:B6SMN4]		9:122850992-122851593	28.2739	3.23316	58.1364	18.1283	39.3984	110.675	13.1628	222.954	81.9336	170.857
GRMZM2G125893			Nucleoside diphosphate ki0se, active site;"Nucleoside diphosphate ki0se, core"	8:78588185-78592861	22.0743	21.7323	48.0361	26.9493	44.0716	318.322	302.745	676.326	394.425	621.493
GRMZM2G126261	100101533	Peroxidase 42 Precursor (EC 1.11.1.7)(Plasma membrane-bound peroxidase 3-1)(pmPOX3-1) [Source:UniProtKB/Swiss-Prot;Acc:A5H453]	Peroxidase, active site;Haem peroxidase;"Haem peroxidase, plant/fungal/bacterial";Peroxidases heam-ligand binding site;Plant peroxidase	7:172820456-172822288	17.3986	5.76123	0.278463	3.60308	8.59354	200.269	61.4265	2.79859	46.6831	109.989
GRMZM2G128617			Inhibitor of apoptosis-promoting Bax1 related	1:275707160-275708384	119.589	45.5281	242.726	95.9685	40.0593	905.425	358.687	1834.94	846.013	342.782
GRMZM2G129083	100381358	cold shock protein-1 [Source:RefSeq peptide;Acc:NP_001167690]		5:13738365-13739360	44.4131	14.8831	109.423	24.9745	75.8607	340.457	120.659	835.846	232.463	691.972
GRMZM2G130162			Aminotransferase, class I/classII;"Pyridoxal phosphate-dependent transferase, major region, subdomain 1"	2:225035539-225039939	3.32683	18.1959	20.3053	13.6222	6.77769	44.2699	211.702	272.396	181.969	88.6322
GRMZM2G132554		Putative uncharacterized protein [Source:UniProtKB/TrEMBL;Acc:C0PAB8]		2:7635300-7635543	22.1616	7.86101	2.33214	17.4999	13.9569	8.43237	3.2907	0.932863	6.66902	5.33929
GRMZM2G133275	100286272	lactoylglutathione lyase [Source:RefSeq peptide;Acc:NP_001152631]	Glyoxalase-like domain	7:170711460-170712521	53.1281	22.3552	127.344	28.7741	51.2323	517.537	222.671	1191.27	333.451	573.44
GRMZM2G133631	100273048	hypothetical protein LOC100273048 [Source:RefSeq peptide;Acc:NP_001140969]	START-like domain;Polyketide cyclase/dehydrase	6:131213207-131216734	98.3544	54.9668	46.8998	70.0588	49.1797	1744.45	956.498	793.867	1346.19	903.408
GRMZM2G134334	100127536	AN18 [Source:RefSeq peptide;Acc:NP_001106262]	Zinc finger, A20-type;"Zinc finger, AN1-type"	2:190221216-190222430	2.80465	6.85716	21.3495	2.75171	4.64496	41.1078	100.677	299.557	47.94	77.0681
GRMZM2G134396	100384797	hypothetical protein LOC100384797 [Source:RefSeq peptide;Acc:NP_001170714]	Adenosine/AMP deami0se;AMP deami0se;Adenosine/AMP deami0se active site;"Phospholipase C, phosphatidylinositol-specific, Y domain"	7:174797431-174805272	29.4629	38.4807	60.0531	21.9645	43.51	1370.26	1722.14	2737.95	1023.22	1966.99
GRMZM2G136663	100275127	hypothetical protein LOC100275127 [Source:RefSeq peptide;Acc:NP_001142770]		7:100291727-100293586	4.18029	7.18828	25.8224	2.85724	6.86645	62.1887	110.787	367.548	51.4467	118.532
GRMZM2G138603				5:138122995-138123159	0	14.2196	25.8228	0	0	0	1.0969	1.86573	0	0
GRMZM2G138786				2:56446659-56446907	0	1.80809	14.8288	3.02377	0	0	1.0969	8.39577	1.90543	0
GRMZM2G139512	100216803	hypothetical protein LOC100216803 [Source:RefSeq peptide;Acc:NP_001136674]	Alcohol dehydroge0se superfamily, zinc-containing;Alcohol dehydroge0se GroES-like;0D(P)-binding domain	10:106451589-106454287	13.092	26.8746	36.9565	17.8422	12.9466	290.917	586.842	777.075	429.675	299
GRMZM2G139786			Protein of unknown function DUF538	3:127533188-127534038	9.55056	7.34818	30.4291	8.77195	25.3616	81.1615	66.911	256.537	90.5081	253.082
GRMZM2G139811			C2 membrane targeting protein;C2 calcium-dependent membrane targeting;GRAM	2:38488817-38493201	12.6453	7.30203	50.4482	4.06869	25.2414	583.941	327.974	2224.88	200.071	1204.54
GRMZM2G139874	100272801	hypothetical protein LOC100272801 [Source:RefSeq peptide;Acc:NP_001140726]	Cytochrome P450, conserved site;"Cytochrome P450, E-class, group I";Cytochrome P450	8:83313608-83316951	18.6531	14.3958	42.2889	10.8091	33.4236	428.824	335.541	952.454	287.72	852.064
GRMZM2G141252			NIF system FeS cluster assembly, NifU, N-termi0l	6:165406250-165407347	47.8944	14.3793	126.362	25.758	73.2059	276.16	82.2676	723.902	155.293	438.889
GRMZM2G142512				3:114079618-114079769	355.799	336.818	59.8939	460.074	357.921	9.48641	10.969	1.86573	14.2908	10.6786
GRMZM2G142709	100191570	hypothetical protein LOC100191570 [Source:RefSeq peptide;Acc:NP_001130472]	Glycosyl transferase, family 8	5:205803520-205805374	4.08947	19.2211	34.987	9.07082	6.68115	70.6211	342.233	598.898	184.827	133.482
GRMZM2G144024				5:2269176-2269949	11.5611	2.10569	70.2689	1.13032	2.77508	79.0534	15.3566	470.163	9.52717	22.425
GRMZM2G144648	100281032	LOC100281032 [Source:RefSeq peptide;Acc:NP_001147423]	Haem peroxidase, plant/fungal/bacterial;Peroxidases heam-ligand binding site;Plant peroxidase	3:41741701-41744737	47.0287	127.223	96.9478	90.1101	58.1361	859.868	2350.29	1697.1	1942.48	1203.41
GRMZM2G144997			Heat shock protein D0J, N-termi0l;Heat shock protein D0J;"Heat shock protein D0J, conserved site"	1:52759071-52760172	12.9031	16.6266	45.9429	17.2093	20.0476	116.999	154.663	398.333	190.543	213.572
GRMZM2G145444	100281240	LOC100281240 [Source:RefSeq peptide;Acc:NP_001147631]	SANT, D0-binding;"HTH transcriptio0l regulator, Myb-type, D0-binding";Myb transcription factor;Homeodomain-like	5:98692286-98694146	11.0788	16.2199	56.5001	7.90225	8.32113	188.674	283.001	927.266	160.056	163.382
GRMZM2G145721	100274632	hypothetical protein LOC100274632 [Source:RefSeq peptide;Acc:NP_001142442]		6:59027444-59028367	7.88538	2.60153	34.4017	1.87194	14.3904	57.9725	19.7442	236.947	17.1489	126.007
GRMZM2G145968	541987	nucleosome/chromatin assembly factor D [Source:RefSeq peptide;Acc:NP_001105108]	High mobility group, superfamily	2:17972423-17980326	29.631	16.1799	66.6688	27.7941	55.0318	446.915	234.737	988.835	439.202	851.083
GRMZM2G147014	100281087	dehydrin COR410 [Source:RefSeq peptide;Acc:NP_001147478]	Dehydrin	5:193902114-193903647	15.6846	13.6332	42.1743	14.5649	17.5468	385.781	323.586	979.507	408.716	466.654
GRMZM2G147399	100193182	hypothetical protein LOC100193182 [Source:RefSeq peptide;Acc:NP_001131809]	Early nodulin 93 ENOD93 protein	9:20677132-20678372	97.2085	54.3978	26.0672	73.0143	110.033	816.886	461.796	223.887	677.382	952.529
GRMZM2G147791	100282801	60S ribosomal protein L29 [Source:RefSeq peptide;Acc:NP_001149179]	Ribosomal protein L29e	3:54177565-54179283	94.6438	63.4262	196.834	133.257	184.111	699.887	465.086	1452.47	1023.22	1373.26
GRMZM2G148200			Inorganic H+ pyrophosphatase	6:123519255-123524011	8.48015	15.7152	30.1776	9.28477	22.3322	323.592	589.036	1142.76	365.843	859.625
GRMZM2G149201	100284038	receptor-like protein ki0se [Source:RefSeq peptide;Acc:NP_001150408]	Leucine-rich repeat	6:130782220-130784726	4.32145	14.1089	20.7545	5.89464	8.03193	102.242	341.136	482.29	158.151	207.164
GRMZM2G150286		Putative uncharacterized protein [Source:UniProtKB/TrEMBL;Acc:B6SS54]		10:147043164-147045690	22.2575	10.472	46.5358	16.8557	32.7828	104.351	58.1358	223.887	83.8391	175.129
GRMZM2G150434	100280949	peripheral-type benzodiazepine receptor [Source:RefSeq peptide;Acc:NP_001147341]	TspO/MBR-related protein;"Phosphotransferase system, HPr histidine phosphorylation site"	8:126231886-126232747	54.5649	17.1761	122.794	28.9201	48.0014	266.674	88.849	577.442	180.063	289.389
GRMZM2G150521	100191146	hypothetical protein LOC100191146 [Source:RefSeq peptide;Acc:NP_001130054]	Nucleotide-binding, alpha-beta plait;"R0 recognition motif, RNP-1"	3:135247079-135258438	28.6867	24.7005	63.1024	31.5038	47.9791	543.888	469.474	1189.4	628.793	950.393
GRMZM2G151967	100282868	LOC100282868 [Source:RefSeq peptide;Acc:NP_001149246]	Histidine phosphatase superfamily, clade-2	1:292431206-292437073	19.1569	25.0328	45.0976	16.3173	41.7033	649.292	811.707	1474.86	567.819	1404.23
GRMZM2G152611				7:74908572-74912207	4.13922	0.389244	20.9815	0.134517	4.56159	61.0261	5.69228	308.971	1.96389	65.3536
GRMZM2G153206	100284232	LOC100284232 [Source:RefSeq peptide;Acc:NP_001150599]	Rapid ALkalinization Factor	10:24585957-24586890	45.4857	46.8547	130.892	53.8739	60.1045	317.268	336.749	892.75	447.777	470.925
GRMZM2G153645				1:213702203-213711167	7.75332	10.4371	26.6118	7.80462	9.98664	81.9365	109.167	280.227	83.6259	107.244
GRMZM2G153991	100285758	FK506-binding protein 2-1 [Source:RefSeq peptide;Acc:NP_001152120]	Peptidyl-prolyl cis-trans isomerase, FKBP-type	3:161995846-161998599	31.1884	23.9943	63.0404	46.8053	47.2262	416.348	312.617	808.793	655.469	643.918
GRMZM2G154936	100284436	LOC100284436 [Source:RefSeq peptide;Acc:NP_001150803]	X8	8:122280883-122283107	28.5368	20.3593	67.9153	22.7681	54.6939	235.052	180.989	553.188	230.557	537.132
GRMZM2G155931	542419	60S ribosomal protein L32 Fragment [Source:UniProtKB/Swiss-Prot;Acc:P51421]	Ribosomal protein L32e	4:43082418-43084747	31.6649	35.5769	69.6121	36.7568	59.0273	301.376	333.61	659.888	362.255	573.954
GRMZM2G156839				1:62234713-62234875	0	0	13.6659	0	0	0	0	0.932863	0	0
GRMZM2G157505	100286251	EGG APPARATUS-1 protein [Source:RefSeq peptide;Acc:NP_001152610]		7:164496100-164496944	167.528	52.3727	337.02	124.344	283.416	1308.07	410.241	2598.02	1035.6	2317.25
GRMZM2G158146				4:39166157-39166366	0	0	13.7097	0	7.34224	0	0	3.73145	0	2.13572
GRMZM2G158407			Gamma thionin;Knottin	3:155499064-155499951	26.5934	6.56828	53.3928	12.8711	26.0118	109.621	27.4225	220.156	54.3049	107.854
GRMZM2G161150				3:19792209-19809007	10.8609	9.64035	31.8471	3.88913	20.8809	132.81	116.272	377.81	48.5886	256.286
GRMZM2G161154	100281628	metallothionein-like protein type 2 [Source:RefSeq peptide;Acc:NP_001148019]	Plant metallothionein, family 15	3:19835197-19836420	65.1816	38.9527	168.431	52.2873	121.853	574.455	353.202	1488.85	507.798	1173.58
GRMZM2G161278		Ubiquinol-cytochrome c reductase complex 14 kDa protein [Source:UniProtKB/TrEMBL;Acc:B6TMP9]	Cytochrome d ubiquinol oxidase, 14kDa subunit	2:155127405-155132315	5.80916	6.7669	24.8778	10.8041	5.95657	32.6754	38.3916	138.064	67.6429	36.3072
GRMZM2G161521	100275439	hypothetical protein LOC100275439 [Source:RefSeq peptide;Acc:NP_001142983]		4:23097636-23098423	4.21258	0.894958	32.3261	0.29573	4.52735	25.2971	5.48451	194.968	1.90543	28.8322
GRMZM2G161809	100281125	transparent testa 12 protein [Source:RefSeq peptide;Acc:NP_001147516]	Multi antimicrobial extrusion protein MatE	7:151008862-151014148	6.9058	3.70313	28.8457	2.13984	14.221	93.8101	52.6513	382.474	36.2032	231.725
GRMZM2G162659	542280	embryo specific protein5 [Source:RefSeq peptide;Acc:NP_001105349]	Late embryogenesis abundant protein, group 5, conserved site;Stress induced protein	6:140501699-140502699	246.267	92.0312	528.631	83.7922	431.397	2288.33	886.296	4872.35	892.696	4617.42
GRMZM2G162972				10:26491112-26491849	16.2965	4.68919	53.0698	9.10051	16.5407	121.215	36.1977	383.407	79.0755	140.957
GRMZM2G163998	100283436	VAMP protein SEC22 [Source:RefSeq peptide;Acc:NP_001149809]	Late embryogenesis abundant protein, group 2	10:6865399-6866582	12.8048	19.2341	39.3063	15.2692	22.3329	131.756	201.83	396.467	181.016	257.354
GRMZM2G164314			Tetratricopeptide-like helical;"Zinc finger, MYND-type"	5:161435618-161437418	46.4545	66.8685	93.2435	51.5977	74.2193	476.429	756.862	927.266	646.895	921.561
GRMZM2G164440	100280533	PVR3-like protein [Source:RefSeq peptide;Acc:NP_001146924]	Bifunctio0l inhibitor/plant lipid transfer protein/seed storage;"Plant lipid transfer protein/hydrophobic protein, helical domain"	2:156962053-156963314	73.0611	41.0318	22.717	131.738	40.9594	536.509	312.617	166.983	1084.19	338.511
GRMZM2G164591	100279571	hypothetical protein LOC100279571 [Source:RefSeq peptide;Acc:NP_001146040]	Pathogenesis-related transcriptio0l factor/ERF, D0-binding	10:146788915-146790031	1.38321	5.62403	15.5191	2.88167	1.29787	11.5945	49.3606	125.004	29.5342	12.8143
GRMZM2G164912	100278639	hypothetical protein LOC100278639 [Source:RefSeq peptide;Acc:NP_001145321]	Protein of unknown function DUF23	5:202342213-202345325	2.80323	3.53829	16.2881	1.20804	5.53749	66.4049	85.5583	380.608	32.3924	143.093
GRMZM2G166776	100274774	hypothetical protein LOC100274774 [Source:RefSeq peptide;Acc:NP_001142531]		2:224733754-224734649	184.341	51.4061	563.062	47.4826	192.645	1340.65	391.713	3968.42	415.153	1634.6
GRMZM2G166963	100193910	hypothetical protein LOC100193910 [Source:RefSeq peptide;Acc:NP_001132454]	Ribosomal protein L34e;"Ribosomal protein L34e, conserved site"	7:112053693-112056190	28.5003	17.4636	59.5336	33.3108	56.8757	438.483	264.353	914.206	533.521	873.508
GRMZM2G167549		Cytochrome P450 71C2 (EC 1.14.-.-)(Protein benzoxazineless 3) [Source:UniProtKB/Swiss-Prot;Acc:Q43255]	Cytochrome P450, conserved site;"Cytochrome P450, E-class, group I";Cytochrome P450	4:3003161-3005932	8.06532	7.91651	28.4949	2.38603	8.82226	154.939	139.306	525.202	48.5886	186.875
GRMZM2G168149	100283974	LOC100283974 [Source:RefSeq peptide;Acc:NP_001150344]	Ribosomal protein S5, C-termi0l;Ribosomal protein S5;"Ribosomal protein S5 domain 2-type fold, subgroup";"Ribosomal protein S5, N-termi0l";"Ribosomal protein S5, eukaryotic/archaeal";"Ribosomal protein S5, N-termi0l, conserved site";Double-stranded R0-binding-like	7:18484062-18486515	63.021	46.6478	138.742	68.1371	96.3252	1012.94	759.056	2189.43	1250.92	1670.13
GRMZM2G169240			Fatty acid desaturase, type 1;Protein of unknown function DUF3474	10:19075535-19077433	3.75974	33.6718	21.8341	1.59233	2.40556	42.1618	385.012	237.88	20.9598	29.9
GRMZM2G169261	100273207	hypothetical protein LOC100273207 [Source:RefSeq peptide;Acc:NP_001141122]	Fatty acid desaturase, type 1;Protein of unknown function DUF3474	10:19078421-19080100	4.65898	37.9628	34.7997	1.32742	5.75266	50.5942	397.078	344.227	14.2908	67.275
GRMZM2G169360		Putative uncharacterized protein [Source:UniProtKB/TrEMBL;Acc:B6SNZ2]		9:151106511-151106712	38.3606	46.4839	78.3434	25.1515	16.6691	6.32428	8.77521	13.993	4.76358	3.20357
GRMZM2G169890	542377	Superoxide dismutase [Cu-Zn] 4A (EC 1.15.1.1) [Source:UniProtKB/Swiss-Prot;Acc:P23345]	Superoxide dismutase (Cu/Zn) / chaperones;"Superoxide dismutase, copper/zinc binding";"Superoxide dismutase, copper/zinc, binding site"	1:60147419-60151012	91.5961	55.7693	183.485	95.0662	116.977	1249.04	763.443	2555.11	1381.44	1660.52
GRMZM2G169943			Aldo/keto reductase subgroup;"Aldo/keto reductase, conserved site";0DP-dependent oxidoreductase domain;Aldo/keto reductase	6:153449899-153453095	108.565	44.6202	312.798	45.233	170.532	3330.79	1337.12	9202.7	1495.77	5450.35
GRMZM2G171476		Putative uncharacterized protein [Source:UniProtKB/TrEMBL;Acc:B7ZXP8]	Ubiquinol-cytochrome C reductase, UQCRX/QCR9-like	4:186759615-186763167	17.2893	10.8911	41.1513	22.6211	34.1669	120.161	81.1707	272.396	162.915	234.929
GRMZM2G171707			Aconitase/3-isopropylmalate dehydratase, swivel;Aconitase/iron regulatory protein 2;"Aconitase/3-isopropylmalate dehydratase large subunit, alpha/beta/alpha";"Aconitase A/isopropylmalate dehydratase small subunit, swivel";Aconitase/isopropylmalate dehydratase;Aconitase/Iron regulatory protein 2/2-methylisocitrate dehydratase;"Aconitase/3-isopropylmalate dehydratase large subunit, alpha/beta/alpha…	2:203572464-203578306	26.6948	21.9185	71.1256	17.1245	35.1064	1387.12	1113.35	3658.69	907.939	1821.77
GRMZM2G172357	100282495	Grx_C4 - glutaredoxin subgroup I [Source:RefSeq peptide;Acc:NP_001148876]	Glutaredoxin;Glutaredoxin subgroup;Glutaredoxin active site;"Glutaredoxin, eukaryotic/virial";Thioredoxin-like fold	9:107228727-107231827	29.0311	14.1783	67.334	27.7818	49.8978	258.241	121.756	583.972	257.234	450.636
GRMZM2G172485	100275369	hypothetical protein LOC100275369 [Source:RefSeq peptide;Acc:NP_001142932]	Protein of unknown function DUF3133	2:217679509-217682041	0.680171	4.47093	14.844	0.481578	0.42599	20.0269	131.628	416.057	16.1962	13.8821
GRMZM2G172637				4:31113613-31115940	17.145	2.77806	1.65309	5.6919	4.5572	67.4589	10.969	6.53004	23.8179	18.1536
GRMZM2G173128			SCP2 sterol-binding domain	8:132933187-132935476	44.3667	20.7755	105.314	36.1682	81.9418	338.349	162.341	790.135	297.248	634.307
GRMZM2G174136	100275635	hypothetical protein LOC100275635 [Source:RefSeq peptide;Acc:NP_001143154]	Protein of unknown function DUF593	1:286242619-286246088	37.2102	35.9753	11.0946	35.9363	24.8687	514.374	557.226	231.35	550.67	302.204
GRMZM2G174347	100280582	ethylene-responsive transcription factor 4 [Source:RefSeq peptide;Acc:NP_001146973]	Pathogenesis-related transcriptio0l factor/ERF, D0-binding	8:120487037-120488230	30.5314	29.3035	143.277	24.841	43.2183	265.62	261.063	1198.73	258.186	430.347
GRMZM2G176579				1:114534320-114534518	19.8858	37.0392	48.1502	11.6272	38.9078	3.16214	6.58141	8.39577	1.90543	6.40715
GRMZM2G176595	542566	LOC542566 [Source:RefSeq peptide;Acc:NP_001105575]	Barwin-related endogluca0se;"Expansin 45, endogluca0se-like";Barwin-like endogluca0se;Major pollen allergen Lol pI;"Pollen allergen/expansin, C-termi0l";Expansin/Lol pI	1:91884841-91886219	18.4341	12.0153	2.50152	25.4091	13.2923	205.539	139.306	27.9859	318.207	163.382
GRMZM2G177084			Late embryogenesis abundant protein, group 1	9:46098866-46099812	6.63105	4.52486	38.1992	2.51124	10.0182	4.21618	3.2907	26.1202	1.90543	7.475
GRMZM2G177287				6:161737934-161738105	0	25.7758	11.4647	24.1128	0	0	2.1938	0.932863	1.90543	0
GRMZM2G177940	100381490	hypothetical protein LOC100381490 [Source:RefSeq peptide;Acc:NP_001167796]	Pectin lyase fold;"Pectinesterase, active site";"Pectinesterase, catalytic"	3:199319073-199321306	5.5036	13.3819	22.5482	7.34369	14.8172	82.2156	198.539	322.771	131.475	257.354
GRMZM2G178271				9:147744899-147750083	24.696	0	93.8625	0	1.22811	1.05408	0	4.66432	0	0.0577789
GRMZM2G178341	100285246	40S ribosomal protein S18 [Source:RefSeq peptide;Acc:NP_001151612]	Ribosomal protein S13;"Ribosomal protein S13, conserved site"	1:287405122-287407517	92.4938	71.0573	193.222	123.856	184.938	1095.15	832.548	2286.45	1567.22	2267.06
GRMZM2G178566				1:9905946-9906098	0	45.182	20.4446	61.6699	0	0	2.1938	0.932863	2.85815	0
GRMZM2G178807	100281971	60S ribosomal protein L7-1 [Source:RefSeq peptide;Acc:NP_001148360]	Ribosomal protein L30, conserved site;"Ribosomal protein L30, N-termi0l";"Ribosomal protein L7, eukaryotic";"Ribosomal protein L30, ferredoxin-like fold domain"	10:68431319-68434189	5.34854	4.69539	22.0621	5.15428	17.587	110.675	91.0428	449.64	110.515	369.479
GRMZM2G179761		Putative uncharacterized protein [Source:UniProtKB/TrEMBL;Acc:B6SGZ1]		5:205982581-205983492	43.6407	9.76657	157.837	10.6899	77.3327	443.753	107.496	1625.05	130.522	914.086
GRMZM2G181135	100383587	hypothetical protein LOC100383587 [Source:RefSeq peptide;Acc:NP_001169706]	Pyridoxal phosphate-dependent transferase, major region, subdomain 2;"Pyridoxal phosphate-dependent transferase, major region, subdomain 1";"Alli0se, C-termi0l";"EGF-like, allii0se"	3:202838552-202840720	1.53954	1.58168	13.5301	0.0831718	5.46941	30.5673	31.8101	257.47	1.90543	121.736
GRMZM2G181194	100192963	hypothetical protein LOC100192963 [Source:RefSeq peptide;Acc:NP_001131611]	Ribosomal protein L1;"Ribosomal protein L1, 3-layer alpha/beta-sandwich";"Ribosomal protein L1, conserved site";"Ribosomal protein L1, 2-layer alpha/beta-sandwich";"Ribosomal protein L1, superfamily"	4:52421834-52425639	26.4085	20.6154	60.4531	20.6612	44.9088	464.834	323.586	1033.61	387.756	782.74
GRMZM2G181227	100283469	CHY1 [Source:RefSeq peptide;Acc:NP_001149842]	Croto0se, core	10:19483613-19489654	16.1861	46.0427	56.9892	5.66417	19.9267	357.322	968.564	1208.06	131.475	419.668
GRMZM2G300135	541647	physical impedance induced protein2 (piip2), mR0 [Source:RefSeq D0;Acc:NM_001111402]	Senescence/spartin-associated	5:61702709-61706176	11.6663	6.23735	33.7606	3.61041	9.33276	212.917	116.272	595.167	78.1228	192.214
GRMZM2G301582				2:186829422-186833487	28.9331	25.6923	64.0722	14.1325	40.6684	14.9243	14.7113	34.2759	8.36052	23.991
GRMZM2G301939				7:169977937-169979914	2.6483	2.84131	18.1919	1.35306	1.42795	29.5133	32.907	190.23	19.0543	19.2214
GRMZM2G303964	100280896	U-box domain containing protein [Source:RefSeq peptide;Acc:NP_001147288]	U box domain;"Zinc finger, RING/FYVE/PHD-type";Armadillo-like helical	5:170544068-170545731	1.68188	10.484	13.5962	1.82227	1.80435	22.135	144.791	170.714	30.4869	28.8322
GRMZM2G304745			Protein ki0se, catalytic domain;Serine-threonine/tyrosine-protein ki0se	2:23576101-23579908	44.0852	60.7063	16.2964	25.6208	18.316	1362.88	1824.15	487.888	818.384	572.372
GRMZM2G305783				3:178149613-178151478	5.78241	4.03071	25.3231	1.40246	1.77189	67.494	48.1305	284.909	19.5897	23.9871
GRMZM2G307734				1:64304062-64304664	0	2.96244	11.0493	0.664055	1.00606	0	13.1628	47.576	2.85815	4.27143
GRMZM2G308590		Putative uncharacterized protein [Source:UniProtKB/TrEMBL;Acc:C4J0T4]		9:31218250-31220027	8.67776	24.1374	63.5792	10.5752	4.5942	57.9725	165.632	408.594	84.7918	35.2393
GRMZM2G308606			Aspartate/ornithine carbamoyltransferase, carbamoyl-P binding;Ornithine carbamoyltransferase;"Aspartate/ornithine carbamoyltransferase, Asp/Orn-binding domain";Aspartate/ornithine carbamoyltransferase	1:3900210-3902728	0.448667	11.0832	13.8589	0.855947	2.73751	9.48641	229.252	289.188	18.1016	56.5965
GRMZM2G309269				1:202263046-202264154	16.5068	14.2902	39.6698	25.677	33.552	73.7832	65.8141	180.976	127.664	162.314
GRMZM2G310368	100283393	LOC100283393 [Source:RefSeq peptide;Acc:NP_001149766]	Pathogenesis-related transcriptio0l factor/ERF, D0-binding	3:188728318-188729366	11.3658	14.4024	34.5555	11.101	13.8774	96.9722	129.434	291.053	111.468	134.55
GRMZM2G311187			Protein phosphatase 2C;Protein phosphatase 2C-related	2:203740813-203742056	2.85731	3.4756	16.5016	0.542644	9.51785	28.4592	36.1977	156.721	6.66902	112.125
GRMZM2G314434			Tetratricopeptide-like helical;Plant specific mitochondrial import receptor subunit TOM20;"Chaperone D0J, C-termi0l"	3:32481397-32483932	25.3676	19.2629	56.203	31.0548	42.7876	112.783	88.849	250.007	150.529	206.097
GRMZM2G316211				1:271405749-271405925	0	0	11.0364	0	0	0	0	0.932863	0	0
GRMZM2G317426				6:131109158-131109911	2.54995	1.22269	16.0935	1.17875	0.662115	15.5641	7.67831	96.0122	7.62173	4.27143
GRMZM2G320827	100277445	hypothetical protein LOC100277445 [Source:RefSeq peptide;Acc:NP_001144478]	SANT, D0-binding;MYB-like	2:21891691-21892831	8.74469	12.7141	30.0486	10.466	10.3615	100.134	145.888	331.167	141.002	131.346
GRMZM2G322351			Late embryogenesis abundant protein, group 6	7:131478215-131478760	66.3487	7.75263	145.629	13.1913	76.7536	262.457	35.1008	576.51	63.832	365.207
GRMZM2G322413	100192878	hypothetical protein LOC100192878 [Source:RefSeq peptide;Acc:NP_001131538]	Ribosomal protein L18e/L15;"Ribosomal protein L18e, conserved site";Ribosomal protein L18e	7:172768123-172772631	19.0636	21.6073	45.6778	24.8573	41.0907	473.203	426.568	906.264	576.2	900.929
GRMZM2G322547				7:172783921-172785302	13.9956	3.10985	46.1782	2.45175	16.3785	144.404	32.907	447.774	31.4397	197.554
GRMZM2G323888	100275074	hypothetical protein LOC100275074 [Source:RefSeq peptide;Acc:NP_001142734]		6:128648201-128649046	31.1824	11.0693	68.3457	14.5891	10.9044	193.944	73.4924	426.319	111.468	80.0893
GRMZM2G324248	100274790	hypothetical protein LOC100274790 [Source:RefSeq peptide;Acc:NP_001142543]		9:94151595-94153283	11.8575	13.642	39.463	8.67654	5.94703	74.8373	87.7521	236.014	62.8793	41.6464
GRMZM2G327056		Putative uncharacterized protein [Source:UniProtKB/TrEMBL;Acc:B7ZZB6]		7:171577920-171579167	8.15411	11.2489	26.7168	7.68808	6.58119	66.8844	92.8383	205.78	72.3145	58.6902
GRMZM2G332522	100286091	LOC100286091 [Source:RefSeq peptide;Acc:NP_001152451]	O-methyltransferase, family 3	4:198256536-198258374	26.9754	20.6663	63.8453	17.8798	40.6409	249.809	198.539	570.912	196.26	433.55
GRMZM2G333811	100383340	hypothetical protein LOC100383340 (LOC100383340), mR0 [Source:RefSeq D0;Acc:NM_001175997]	Leucine-rich repeat;"Leucine-rich repeat-containing N-termi0l domain, type 2"	3:222678536-222680314	7.56451	26.5926	33.6341	10.6574	10.4783	81.1615	293.97	364.688	133.38	124.895
GRMZM2G337238				2:21389640-21391610	9.07343	4.92932	29.59	8.32133	9.82901	38.6247	20.9637	124.299	38.613	45.4102
GRMZM2G339327		Putative uncharacterized protein [Source:UniProtKB/TrEMBL;Acc:B6SR64]		4:207365370-207366135	20.7431	3.74111	64.4522	5.28959	23.9209	123.323	23.0349	370.347	37.156	161.247
GRMZM2G339919				4:236004477-236004666	28.2444	13.2804	0	24.8085	21.1498	4.21618	2.1938	0	3.81087	3.20357
GRMZM2G340065	100283826	cysteine protease 1 [Source:RefSeq peptide;Acc:NP_001150196]	Cysteine peptidase, asparagine active site;Granulin;"Protei0se inhibitor I29, cathepsin propeptide";"Peptidase C1A, papain C-termi0l";"Peptidase C1A, papain";"Cysteine peptidase, histidine active site";"Peptidase, cysteine peptidase active site"	10:146893781-146899188	14.5651	11.0097	49.5225	9.3649	30.2845	559.698	423.404	1834.01	416.337	1303.85
GRMZM2G340807	100284346	polcalcin Jun o 2 [Source:RefSeq peptide;Acc:NP_001150713]	Calcium-binding EF-hand;EF-HAND 2;"EF-Hand 1, calcium-binding site";EF-hand-like domain	6:142752578-142753820	1.44921	5.35821	16.1502	1.73251	2.23351	13.7026	52.6513	149.258	20.0071	24.5607
GRMZM2G342807			Protein of unknown function DUF639	9:153089560-153093406	21.469	14.9929	68.2803	7.56823	32.8261	785.264	546.257	2431.97	304.869	1292.11
GRMZM2G351239				1:190428419-190429824	15.0859	3.82695	1.25228	7.26149	1.26897	94.8641	25.2287	7.46291	57.163	9.61072
GRMZM2G353266	100286328	embryonic protein DC-8 [Source:RefSeq peptide;Acc:NP_001152687]		8:2199580-2200362	109.061	28.7476	371.632	66.0548	135.745	870.642	243.512	2916.13	663.091	1311.33
GRMZM2G353729				6:120920315-120923019	17.8655	14.8894	59.107	8.58552	40.4294	534.401	431.082	1713.67	263.903	1214.15
GRMZM2G355316	100286288	transcriptio0l regulatory protein algP [Source:RefSeq peptide;Acc:NP_001152647]		7:128929220-128930017	19.6153	36.7152	57.5014	36.9371	33.6083	85.3777	168.923	255.605	198.165	169.789
GRMZM2G355326				3:191183278-191244719	8.72772	3.84673	32.5023	6.60056	7.15592	2.10809	1.0969	8.77236	1.90543	2.16331
GRMZM2G355572	100280483	LOC100280483 [Source:RefSeq peptide;Acc:NP_001146875]		3:7938774-7940982	4.57732	31.1225	63.5949	3.28716	0.7294	93.8101	649.366	1264.96	80.0282	17.0857
GRMZM2G358614			Six-hairpin glycosidase	3:154132824-154133186	130.002	92.805	262.862	90.4542	177.262	126.486	96.5273	264.933	89.5554	174.061
GRMZM2G359038	100272602	hypothetical protein LOC100272602 [Source:RefSeq peptide;Acc:NP_001140537]	ADP/ATP carrier protein	5:157561995-157565372	32.7812	26.2633	87.3655	29.1411	54.1331	951.803	745.893	2475.82	875.547	1593.24
GRMZM2G360213			Pseudouridine synthase I, TruA, alpha/beta domain;"Pseudouridine synthase I, TruA, N-termi0l"	1:80488728-80491758	0	0	16.2122	0	0	0	0	0.932863	0	0
GRMZM2G365862			Peptidase aspartic, catalytic;Peptidase A1	10:54197525-54204799	86.5455	50.1974	20.9378	79.0766	82.2566	934.939	463.989	236.014	940.331	751.772
GRMZM2G366910				5:157241006-157241636	4.0767	4.91009	43.9497	1.09032	3.6581	18.9728	23.0349	197.767	5.7163	18.1536
GRMZM2G368861		Defensin-like protein 2 (Gamma-zeathionin-2) [Source:UniProtKB/Swiss-Prot;Acc:P81009]	Gamma thionin;Knottin	10:63625120-63634230	824.761	201.891	2773.26	392.925	1491.67	17918.8	4163.84	61123.1	8365.81	34812.2
GRMZM2G368890		Defensin-like protein 1 (Gamma-zeathionin-1) [Source:UniProtKB/Swiss-Prot;Acc:P81008]	Gamma thionin;Knottin;Gamma Purothionin	10:63625120-63634230	1604.58	407.104	4732.2	612.163	2606.81	9795.25	2579.91	29208	4191	17854.6
GRMZM2G371375	100280469	embryonic protein DC-8 [Source:RefSeq peptide;Acc:NP_001146861]		2:10725337-10726568	74.8554	26.6101	211.627	28.1166	96.1095	1253.19	449.7	3268.66	595.444	1928.49
GRMZM2G373522	542251	dehydrin [Source:RefSeq peptide;Acc:NP_001105327]	Dehydrin	4:154337341-154339063	11.077	21.4708	38.9007	15.552	21.0342	254.025	445.342	861.033	424.912	546.743
GRMZM2G374085	100192882	hypothetical protein LOC100192882 [Source:RefSeq peptide;Acc:NP_001131542]		8:10392527-10394245	4.76231	2.04551	21.0449	2.07426	16.7676	74.8373	32.907	326.502	36.0726	271.236
GRMZM2G374629	100277582	hypothetical protein LOC100277582 [Source:RefSeq peptide;Acc:NP_001144572]	Protein BYPASS related	4:215038154-215040440	0.716307	6.80334	13.7209	1.54421	1.47867	14.7566	140.403	272.396	36.2032	33.1036
GRMZM2G376743				5:23783296-23785415	26.4295	13.4104	83.0928	5.61625	35.0844	635.59	326.877	1861.06	168.631	995.243
GRMZM2G377600	542617	ribosomal protein S27 [Source:RefSeq peptide;Acc:NP_001105614]	Ribosomal protein S27e;"Ribosomal protein, zinc-binding domain";"Ribosomal protein S27e, zinc-binding domain"	5:160795272-160797497	21.2698	14.7767	47.9933	16.6444	41.2477	168.647	115.175	373.145	139.097	338.511
GRMZM2G377919				1:264612093-264612175	0	0	8105.48	0	0	0	0	0.932863	0	0
GRMZM2G385390	100277399	hypothetical protein LOC100277399 (LOC100277399), mR0 [Source:RefSeq D0;Acc:NM_001150966]		5:100048210-100051520	7.39853	17.1689	31.8355	11.7741	9.75539	67.4589	163.266	277.474	131.939	106.786
GRMZM2G386722				4:42319417-42320201	69.3896	36.667	27.7934	49.4289	36.1771	50.5942	27.8941	21.4206	36.9387	26.6784
GRMZM2G387828			Protein of unknown function DUF674	3:16476742-16477633	20.2528	3.88209	3.54465	5.63194	4.23096	131.756	26.3256	23.3216	41.9195	30.9679
GRMZM2G392125	100283318	xyloglucan endotransglucosylase/hydrolase protein 15 [Source:RefSeq peptide;Acc:NP_001149692]	Xyloglucan endotransglucosylase/hydrolase;"Conca0valin A-like lectin/gluca0se, subgroup";"Xyloglucan endo-transglycosylase, C-termi0l";"Glycoside hydrolase, family 16, active site";"Glycoside hydrolase, family 16"	2:11836451-11838001	1.68746	4.90538	25.5902	4.31598	2.45335	21.0809	63.6203	311.576	60.9739	34.1714
GRMZM2G394203				1:50085518-50086641	55.563	34.5444	140.143	41.4312	70.7002	1128.88	722.858	2738.89	1022.27	1718.18
GRMZM2G395245				9:128973882-128980742	15.3654	10.6187	36.8912	23.1215	30.8466	7.37832	5.48451	18.6573	11.4326	14.95
GRMZM2G397566				7:123333232-123337292	5.45583	14.2371	21.762	15.7734	9.01745	1.05405	3.2907	4.66432	3.81087	2.13575
GRMZM2G398615			Protein phosphatase 2C;Protein phosphatase 2C-related	9:105038890-105039794	20.591	21.9615	51.8644	20.0263	38.857	98.0263	106.399	245.343	95.2717	184.739
GRMZM2G400714	100284288	LOC100284288 [Source:RefSeq peptide;Acc:NP_001150655]	Zinc finger, C2H2-type/integrase, D0-binding;"Zinc finger, C2H2-like";"Zinc finger, C2H2-type"	1:279979291-279981056	12.4305	12.923	41.7229	6.99547	7.55741	197.107	206.217	643.676	130.522	133.482
GRMZM2G402564	542475	EC protein homolog (Zinc metallothionein class II) [Source:UniProtKB/Swiss-Prot;Acc:P43401]	Plant EC metallothionein-like protein, family 15	1:84824228-84824959	1098.35	195.987	3268.06	448.415	1731.8	6935.62	1293.25	20163.8	3331.65	12691.5
GRMZM2G404126	100274946	hypothetical protein LOC100274946 [Source:RefSeq peptide;Acc:NP_001142659]	Protein of unknown function DUF4228	3:207626935-207627898	2.93526	5.43857	16.5328	3.32022	3.75108	26.3511	51.5544	140.862	38.1087	40.5786
GRMZM2G406119	100216955	hypothetical protein LOC100216955 [Source:RefSeq peptide;Acc:NP_001136809]	Late embryogenesis abundant protein, group 2	10:148271074-148272108	15.3001	6.68041	45.0431	14.7781	28.3733	131.756	60.3296	378.743	151.482	287.254
GRMZM2G407223		Putative uncharacterized protein [Source:UniProtKB/TrEMBL;Acc:B6SGF5]		7:50609278-50610209	114.191	33.2071	339.419	33.5299	102.208	854.831	254.481	2536.46	281.051	845.743
GRMZM2G408158			Carotenoid oxyge0se	2:235244889-235246909	4.21515	1.94962	27.1048	0.948113	2.34564	68.513	32.907	422.587	19.0543	44.85
GRMZM2G409104	100383626	hypothetical protein LOC100383626 [Source:RefSeq peptide;Acc:NP_001169745]	No0spanin (TM9SF)	9:104358302-104362086	23.632	20.4588	48.0447	18.1948	36.0187	948.301	802.932	1901.2	753.578	1444.48
GRMZM2G412436				5:142442259-142444173	70.0471	12.713	209.218	8.16285	81.0209	1953.15	355.396	5391.02	282.957	2684.59
GRMZM2G413006	100283129	LOC100283129 [Source:RefSeq peptide;Acc:NP_001149503]	Xyloglucan endotransglucosylase/hydrolase;"Conca0valin A-like lectin/gluca0se, subgroup";"Xyloglucan endo-transglycosylase, C-termi0l";"Glycoside hydrolase, family 16, active site";Beta-gluca0se;"Glycoside hydrolase, family 16"	5:54007174-54009052	8.61575	17.651	54.7575	8.70284	16.6324	182.35	377.334	1114.77	218.172	403.65
GRMZM2G413337	100276624	hypothetical protein LOC100276624 [Source:RefSeq peptide;Acc:NP_001143841]		9:155047085-155048057	6.90908	5.52539	22.2018	3.76	6.45739	45.324	37.2946	147.392	27.6288	45.9179
GRMZM2G413568				9:52422362-52426656	34.8881	16.9125	77.0173	20.0488	44.0576	17.9188	9.87211	41.9789	12.3853	26.6964
GRMZM2G415025			Aldo/keto reductase subgroup;"Aldo/keto reductase, conserved site";0DP-dependent oxidoreductase domain;Aldo/keto reductase	6:152314938-152316819	74.7226	30.5469	201.814	26.4789	94.0505	691.454	293.97	1897.44	269.619	940.783
GRMZM2G420883		Putative uncharacterized protein [Source:UniProtKB/TrEMBL;Acc:B6SJC9]		6:121259760-121260572	3.75508	7.39727	46.4865	6.14275	6.65873	23.189	46.0699	286.389	39.0614	40.5786
GRMZM2G423265				4:188901117-188901301	0	0	13.0741	0	0	0	0	1.86573	0	0
GRMZM2G424599				8:166704449-166706350	3.23335	10.1271	24.6981	2.5811	1.75433	36.6173	118.606	268.031	35.8512	23.4929
GRMZM2G425004			C2 calcium-dependent membrane targeting	3:154780351-154782297	6.12194	11.731	42.1742	6.53313	8.86371	37.3552	76.1377	257.955	49.2975	63.5245
GRMZM2G425482	100276881	hypothetical protein LOC100276881 [Source:RefSeq peptide;Acc:NP_001144056]	Protein of unknown function DUF581	9:122854002-122855195	9.57737	13.5575	45.6841	14.3982	20.2958	118.053	173.31	533.598	212.456	291.525
GRMZM2G425629	100286330	LOC100286330 [Source:RefSeq peptide;Acc:NP_001152689]		3:204761034-204762289	86.5356	28.5194	223.37	34.0158	68.2146	1068.8	360.881	2640	508.751	982.429
GRMZM2G427014	100284613	40S ribosomal protein S16 [Source:RefSeq peptide;Acc:NP_001150980]	Ribosomal protein S9, conserved site;"Ribosomal protein S5 domain 2-type fold, subgroup";Ribosomal protein S9	10:2657169-2665931	9.26913	6.08856	31.3351	13.4223	25.5459	31.6214	21.938	109.145	52.3994	98.2429
GRMZM2G428216	100276732	hypothetical protein LOC100276732 [Source:RefSeq peptide;Acc:NP_001143921]		1:165420889-165421476	21.1729	8.9028	45.8648	10.7498	24.5901	113.837	50.4575	241.612	69.5483	155.907
GRMZM2G432480	100286314	phosphate import ATP-binding protein pstB 1 [Source:RefSeq peptide;Acc:NP_001152673]	ABC transporter-like;"ATPase, AAA+ type, core";"ABC transporter, conserved site"	5:53643053-53645394	13.0438	19.3485	37.5492	15.6138	23.3518	151.783	231.446	422.587	215.314	309.679
GRMZM2G433478				10:10566989-10567884	13.7487	44.8474	43.7397	18.467	15.0271	6.32428	24.1318	22.3887	10.4799	8.54286
GRMZM2G434277		Putative uncharacterized protein [Source:UniProtKB/TrEMBL;Acc:C0PCB4]	Protein ki0se, catalytic domain;"Leucine-rich repeat-containing N-termi0l domain, type 2";Serine-threonine/tyrosine-protein ki0se	7:158081580-158087495	34.969	27.1207	73.9377	16.5989	46.9437	1336.53	1006.96	2783.66	634.509	1751.29
GRMZM2G436593	100284274	mitochondrial 2-oxoglutarate/malate carrier protein [Source:RefSeq peptide;Acc:NP_001150641]	Mitochondrial carrier domain;Mitochondrial substrate/solute carrier;Mitochondrial carrier protein	1:200669880-200671660	27.3217	94.0055	154.139	22.0353	42.6776	377.185	1352.89	2085.14	368.248	679.879
GRMZM2G436621				2:190221216-190222430	7.62152	21.2578	78.1502	8.36093	18.694	11.5945	36.4359	128.627	14.9393	32.9212
GRMZM2G438202			Pathogenesis-related transcriptio0l factor/ERF, D0-binding	10:141249355-141251082	10.3926	14.7442	43.6059	11.1007	13.3405	133.864	196.345	555.987	161.009	184.739
GRMZM2G440003				8:171337894-171339847	13.002	4.98884	34.9184	7.31415	19.4142	162.323	63.6203	423.52	105.752	271.236
GRMZM2G446213	100273612	hypothetical protein LOC100273612 [Source:RefSeq peptide;Acc:NP_001141500]	Protein of unknown function DUF1005	9:113499411-113501494	5.24876	9.54987	22.4546	3.72978	3.60682	90.6484	173.687	379.636	80.6026	74.65
GRMZM2G448627	100284379	seed maturation protein [Source:RefSeq peptide;Acc:NP_001150746]	Late embryogenesis abundant protein, group 1	10:70645288-70646218	100.138	22.7595	394.627	39.702	168.508	661.941	160.148	2509.4	331.545	1348.7
GRMZM2G448925	100285615	WW domain-binding protein 11 [Source:RefSeq peptide;Acc:NP_001151978]		1:287829194-287829909	8.66032	3.61322	38.1551	5.06661	14.0531	41.1078	18.6473	180.043	30.4869	81.1572
GRMZM2G450125	100281767	beta-amylase [Source:RefSeq peptide;Acc:NP_001148159]	Glycoside hydrolase, family 14;"Glycoside hydrolase, subgroup, catalytic core";"Glycoside hydrolase, family 14, conserved site";"Glycoside hydrolase, family 14B, plant"	1:9051957-9054944	27.1269	21.2597	76.7477	8.63206	31.343	622.47	521.368	1707.53	248.659	857.251
GRMZM2G450163	100191851	hypothetical protein LOC100191851 [Source:RefSeq peptide;Acc:NP_001130747]	Pyrophosphate-dependent phosphofructoki0se, alpha-helical;Pyrophosphate-dependent phosphofructoki0se PfpB;Phosphofructoki0se	1:221791928-221796752	120.402	153.902	58.3172	114.396	77.0104	4478.64	5573.36	2146.52	4321.52	2897.1
GRMZM2G458364	100279493	hypothetical protein LOC100279493 [Source:RefSeq peptide;Acc:NP_001145966]		7:36738084-36739416	578.189	172.542	1193.54	194.952	463.222	2493.33	780.796	5133.55	974.95	2320.97
GRMZM2G459841		Putative uncharacterized protein [Source:UniProtKB/TrEMBL;Acc:C4J2J6]		7:167380586-167383555	16.2581	4.61339	44.1285	6.20548	16.033	145.035	41.8925	372.438	67.5729	164.695
GRMZM2G467893	100273339	hypothetical protein LOC100273339 [Source:RefSeq peptide;Acc:NP_001141252]	Nodulin-like	1:260804237-260807046	2.0488	5.85311	19.9646	0.209261	4.93103	48.4861	142.597	461.767	5.7163	131.346
GRMZM2G468855	100273052	hypothetical protein LOC100273052 [Source:RefSeq peptide;Acc:NP_001140973]	Short-chain dehydroge0se/reductase SDR;0D(P)-binding domain;Glucose/ribitol dehydroge0se	10:132641378-132643788	52.3631	54.1341	10.9795	68.948	22.7866	868.534	901.653	173.513	1315.7	423.939
GRMZM2G469380	100275372	hypothetical protein LOC100275372 [Source:RefSeq peptide;Acc:NP_001142934]	Ricin B lectin	7:173595108-173596932	148.407	258.134	52.3476	198.732	95.4811	2630.9	4625.63	904.878	4054.76	1894.38
GRMZM2G471119	100382777	hypothetical protein LOC100382777 [Source:RefSeq peptide;Acc:NP_001168957]		4:215797884-215801703	30.0386	31.4569	62.3497	29.5507	38.387	88.3739	97.1727	185.049	99.6746	127.168
GRMZM2G472236		Rab28 protein [Source:UniProtKB/TrEMBL;Acc:Q41850]	Seed maturation protein	1:12246353-12247358	101.276	19.7833	362.038	13.6299	74.3141	646.13	134.919	2184.77	114.326	596.932
GRMZM2G472248	100283996	LOC100283996 [Source:RefSeq peptide;Acc:NP_001150366]	Late embryogenesis abundant protein, group 3	3:36311865-36312838	36.7459	32.2795	98.7591	33.1262	59.6615	299.349	273.128	786.404	332.498	572.372
GRMZM2G473456		Putative uncharacterized protein [Source:UniProtKB/TrEMBL;Acc:C4J3W9]		1:197301248-197304338	1709.9	2325.36	789.671	1930.45	981.104	12624.2	17956.4	5713.28	17360.4	8463.42
GRMZM2G473480				4:3051214-3054036	3.12452	4.04682	18.2242	1.57126	9.00406	70.3705	92.0359	389.145	41.6338	230.919
GRMZM2G473960	100286326	LOC100286326 [Source:RefSeq peptide;Acc:NP_001152685]	Late embryogenesis abundant protein, group 1	10:135531884-135532862	368.047	104.02	952.37	146.274	641.188	3089.41	892.878	7702.65	1450.03	6064.36
GRMZM2G478460			Regulator of chromosome condensation/beta-lactamase-inhibitor protein II;"Regulator of chromosome condensation, RCC1"	1:60081827-60081998	58.0494	88.046	22.4296	47.8723	63.2118	4.21618	7.67831	1.86573	3.81087	5.33929
GRMZM2G481886				9:148483237-148484828	15.7222	24.4774	61.1137	22.117	24.1054	241.806	378.175	904.277	376.883	396.259
GRMZM2G484671				3:143433207-143433366	0	0	3550.57	0	0	0	0	0.932863	0	0
GRMZM2G485446				10:4006277-4006392	0	460.61	402.253	0	0	0	1.0969	0.932863	0	0
GRMZM2G485863			R0 polymerase, beta subunit, protrusion;"D0-directed R0 polymerase, subunit 2";"R0 polymerase Rpb2, domain 2"	6:60032102-60036513	42.7141	29.234	10.3923	66.6876	35.2611	174.972	120.659	41.9789	268.666	139.889
GRMZM2G486016				4:97525699-97525835	0	228.07	68.4626	137.189	0	0	3.2907	0.932863	1.90543	0
GRMZM2G491098				3:35392622-35392785	76.1164	101.492	29.6195	97.6165	53.5421	4.21618	6.58141	1.86573	5.7163	3.20357
GRMZM2G491632	100280453	zinc finger protein 593 [Source:RefSeq peptide;Acc:NP_001146845]	Zinc finger, double-stranded R0 binding;"Zinc finger, U1-type";"Zinc finger, C2H2-like";"Zinc finger, C2H2-type"	1:202344234-202350079	22.096	18.7802	48.4851	33.1101	42.6004	128.594	111.884	286.389	210.55	268.032
GRMZM2G493164				7:113564393-113564735	32.6406	14.5022	9.19382	13.7032	11.9315	51.6483	24.1318	14.9258	21.9125	19.2214
GRMZM2G494226				1:244827834-244828005	16.2791	0	0	0	14.4754	1.05405	0	0	0	1.06786
GRMZM2G495194				4:203855645-203855776	0	0	108.237	0	0	0	0	0.932863	0	0
GRMZM2G496051				8:169793967-169794115	0	35.3505	30.4452	0	0	0	1.0969	0.932863	0	0
GRMZM2G496879				8:118880614-118889605	0	0	22.7313	0	0	0	0	0.932863	0	0
GRMZM2G498069				4:181843462-181843874	19.7249	35.9727	46.175	29.3796	32.9264	45.324	83.3645	103.548	66.6902	72.6143
GRMZM2G498835				1:167927640-167928082	79.1174	14.6287	30.2483	37.9188	44.0938	223.458	41.6823	87.6892	106.704	123.871
GRMZM2G499632				3:158366632-158366769	0	0	51.3953	0	0	0	0	0.932863	0	0
GRMZM2G503117				1:202483585-202483717	0	0	97.7521	0	0	0	0	0.932863	0	0
GRMZM2G503900				8:118276737-118276892	65.542	75.3224	133.559	15.923	107.305	3.16214	4.38761	7.46291	0.952717	6.40715
GRMZM2G505259				8:169655300-169662488	0	0	10886.6	0	0	0	0	0.932863	0	0
GRMZM2G505657				1:152774176-152774284	0	1092.8	1918.72	1002.45	0	0	1.0969	1.86573	0.952717	0
GRMZM2G506022				3:184437683-184437838	90.0841	53.536	23.8713	24.7162	114.507	3.16214	2.1938	0.932863	0.952717	4.27143
GRMZM2G506181				1:28281855-28281991	0	352.519	78.6664	407.838	0	0	4.38761	0.932863	4.76358	0
GRMZM2G509630				1:26353098-26353293	0	61.1503	17.6383	0	7.20739	0	10.969	2.79859	0	1.06786
GRMZM2G509910				1:223369981-223370124	116.279	0	43.6613	46.949	100.814	2.10809	0	0.932863	0.952717	2.13572
GRMZM2G510741				3:127333085-127333192	0	1147.68	2055.67	1049.81	0	0	1.0969	1.86573	0.952717	0
GRMZM2G511083				3:192081161-192082515	0	457.127	1241.5	0	0	0	1.0969	2.79859	0	0
GRMZM2G512188				4:202892602-202892762	0	0	34.5447	0	0	0	0	1.86573	0	0
GRMZM2G512307				10:137184988-137185124	0	88.1294	157.333	0	0	0	1.0969	1.86573	0	0
GRMZM2G512767				8:5644476-5651370	0	0	38.8735	0	0	0	0	0.932863	0	0
GRMZM2G513137				6:78075941-78077123	0	7.96718	17.745	5.72969	0	0	59.2327	130.601	42.8723	0
GRMZM2G513514				7:83582318-83582430	743.24	0	0	1052.38	602.461	1.05405	0	0	1.90543	1.06786
GRMZM2G514140				1:95240732-95240889	0	25.3684	23.2633	0	0	0	1.0969	0.932863	0	0
GRMZM2G515027				3:191556885-191557006	0	0	258.593	0	0	0	0	0.932863	0	0
GRMZM2G517678				1:212366063-212366192	0	0	98.5169	0	0	0	0	0.932863	0	0
GRMZM2G517866				1:298652864-298652967	0	2329.39	2101.44	0	0	0	1.0969	0.932863	0	0
GRMZM2G518111				5:121215987-121216098	0	0	634.343	0	0	0	0	0.932863	0	0
GRMZM2G518609				1:90684-90815	149.521	0	0	0	121.477	1.05405	0	0	0	1.06786
GRMZM2G519247				8:162926949-162927048	0	0	2478.74	0	0	0	0	0.932863	0	0
GRMZM2G519825				9:99991264-99991342	0	0	15548.1	0	0	0	0	0.932863	0	0
GRMZM2G521003				5:15792142-15792256	0	0	426.271	0	0	0	0	0.932863	0	0
GRMZM2G522411				9:23094832-23094981	0	0	23.8303	0	0	0	0	0.932863	0	0
GRMZM2G525452				5:194915717-194915869	0	0	26.7313	0	0	0	0	0.932863	0	0
GRMZM2G527432				3:141682153-141682323	0	16.0157	27.5803	14.9339	0	0	1.0969	1.86573	0.952717	0
GRMZM2G528388				6:86442397-86442565	0	0	14.4228	0	0	0	0	0.932863	0	0
GRMZM2G528783				5:54743444-54743552	0	0	731.413	0	0	0	0	0.932863	0	0
GRMZM2G530345				3:106646363-106646480	0	0	295.013	0	0	0	0	0.932863	0	0
GRMZM2G530456				1:288057417-288057535	0	0	282.674	0	0	0	0	0.932863	0	0
GRMZM2G530586				3:150872507-150872603	0	0	3478.55	0	0	0	0	0.932863	0	0
GRMZM2G531433				7:89912625-89957628	138.615	223.859	0	0	118.772	1.05405	2.19381	0	0	1.06786
GRMZM2G536849			Sin3 associated polypeptide p18	5:71134620-71134810	3719.06	0	0	0	2878.84	1.05405	0	0	0	1.06786
GRMZM2G536926				10:46182036-46182220	0	0	12.8811	6.585	7.27938	0	0	1.86573	0.952717	1.06786
GRMZM2G537162				5:122353866-122353978	0	0	532.222	0	0	0	0	0.932863	0	0
GRMZM2G538514				6:67571426-67571584	0	0	22.2688	0	0	0	0	0.932863	0	0
GRMZM2G538926				8:116827871-116827986	0	659.904	590.532	0	0	0	2.1938	1.86573	0	0
GRMZM2G539314				3:115312478-115312586	0	859.392	731.413	0	0	0	1.0969	0.932863	0	0
GRMZM2G539413				1:8057696-8057818	969.064	584.878	172.944	1256.53	1021.58	4.21618	3.2907	0.932863	6.66902	5.33929
GRMZM2G539681				1:278992054-278992155	0	0	2740.33	0	0	0	0	0.932863	0	0
GRMZM2G541300				8:85309016-85309121	0	0	1423.52	0	0	0	0	0.932863	0	0
GRMZM2G542249				6:134761261-134761418	0	22.4463	39.5371	0	0	0	1.0969	1.86573	0	0
GRMZM2G542272		Putative uncharacterized protein [Source:UniProtKB/TrEMBL;Acc:B6SJZ4]		5:203458742-203459411	26.0686	25.1767	104.763	26.3701	49.7384	110.675	110.787	445.909	125.759	233.861
GRMZM2G543981				7:112263412-112263570	0	25.0595	22.0875	24.4337	0	0	1.0969	0.932863	0.952717	0
GRMZM2G544721				5:88927295-88927414	0	0	233.434	0	0	0	0	0.932863	0	0
GRMZM2G545578				5:206930879-206930995	0	0	391.994	0	0	0	0	0.932863	0	0
GRMZM2G545936				10:148257174-148257318	66.1987	107.215	0	0	113.051	1.05405	2.1938	0	0	2.13572
GRMZM2G546415				5:182957026-182957743	51.8239	0	116.069	0	0	1.05405	0	2.79859	0	0
GRMZM2G546728				4:10770844-10770955	0	0	601.652	0	0	0	0	0.932863	0	0
GRMZM2G547029				1:9394034-9394144	1045.67	0	0	0	815.061	1.05405	0	0	0	1.06786
GRMZM2G548101				3:74557457-74558830	0	0	1425.15	0	0	0	0	0.932863	0	0
GRMZM2G548560				1:262879017-262879155	0	0	47.9335	0	0	0	0	0.932863	0	0
GRMZM2G549613				7:140092296-140092410	0	0	426.271	0	0	0	0	0.932863	0	0
GRMZM2G550592				10:115730405-115733882	0	0	65.8077	0	0	0	0	0.932863	0	0
GRMZM2G551020				2:39987912-39988069	0	0	21.36	0	0	0	0	0.932863	0	0
GRMZM2G551777				1:285388281-285388449	0	30.7223	14.0286	0	0	0	2.1938	0.932863	0	0
GRMZM2G552194				7:168612691-168612783	0	0	5336.94	0	0	0	0	0.932863	0	0
GRMZM2G552342				7:118970521-118970725	1035.84	1185.33	0	365.481	2067.66	2.10809	3.2907	0	0.952717	5.33929
GRMZM2G552815				1:100633813-100633929	0	0	662.568	0	0	0	0	1.86573	0	0
GRMZM2G553080				1:18818369-18818500	0	0	77.9855	0	0	0	0	0.932863	0	0
GRMZM2G553861				1:56065020-56065159	0	66.1481	175.755	63.4524	0	0	1.0969	2.79859	0.952717	0
GRMZM2G553970				6:156529274-156529571	18.8663	62.2178	69.3834	33.211	41.1768	4.21618	15.3566	16.7915	7.62173	9.61072
GRMZM2G554904				1:145144062-145144244	0	8.91932	24.3023	25.221	9.65732	0	1.0969	2.79859	2.85815	1.06786
GRMZM2G557722				4:2775383-2779068	5.40954	5.34814	36.3102	0	8.45784	2.10809	2.1938	14.9258	0	3.33765
GRMZM2G558222				1:276147986-276148154	0	0	12.3309	0	0	0	0	0.932863	0	0
GRMZM2G559030				5:108861094-108861188	0	0	4717.21	0	0	0	0	0.932863	0	0
GRMZM2G559503				9:150418248-150418373	453.819	715.694	1298.75	487.255	187.231	2.10809	4.38761	7.46291	2.85815	1.06786
GRMZM2G561065				3:39481120-39481245	0	0	153.186	161.122	0	0	0	0.932863	0.952717	0
GRMZM2G561107				5:4429341-4429485	0	0	26.5511	28.9349	0	0	0	0.932863	0.952717	0
GRMZM2G561369				4:2057545-2057888	3.00079	4.44286	18.0955	3.99283	7.4125	2.10809	3.2907	13.0601	2.85815	5.33929
GRMZM2G561630				1:277443877-277443981	0	0	1710.3	0	0	0	0	0.932863	0	0
GRMZM2G562057				5:216810353-216810504	0	0	27.084	0	0	0	0	0.932863	0	0
GRMZM2G563052				10:98884083-98884234	0	0	50.6918	0	0	0	0	1.86573	0	0
GRMZM2G563970				9:134061523-134061817	0	9.31811	67.537	0	0	0	1.0969	7.46291	0	0
GRMZM2G564366				6:157675105-157686768	8344.38	4310.87	1927.47	3799.15	6698.42	3.16214	2.1938	0.932863	1.90543	3.20357
GRMZM2G564638				6:109447109-109447463	16.9456	8.17779	0	0	17.7698	16.8647	8.77521	0	0	18.1536
GRMZM2G565137				3:122399261-122403503	6.74911	5.96685	22.0968	4.29458	16.7415	52.9538	47.1668	177.19	34.2978	128.443
GRMZM2G566298				2:38494592-38494733	0	0	50.2539	0	0	0	0	0.932863	0	0
GRMZM2G567512				5:138123559-138123783	16.7543	16.1771	54.3649	16.7982	18.5301	6.32428	6.58141	21.4559	6.66902	7.475
GRMZM2G569575				1:253465093-253486946	1.18313	4.91661	19.3922	3.44128	13.5821	5.27023	21.938	85.8234	15.2435	59.8
GRMZM2G570404				9:127542023-127542180	0	0	36.9648	0	0	0	0	0.932863	0	0
GRMZM2G570542				5:204050577-204050695	0	0	305.611	0	0	0	0	0.932863	0	0
GRMZM2G570547				4:42930432-42930539	0	0	1068.59	0	0	0	0	0.932863	0	0
GRMZM2G572212				1:273757515-273757788	79.643	47.8335	34.5177	46.5664	40.4391	61.1347	37.2946	27.053	35.2505	29.9
GRMZM2G572266				4:218461167-218461324	47.6517	0	0	37.9937	44.334	1.05405	0	0	0.952717	1.06786
GRMZM2G572337				1:231304261-231304404	72.0827	0	0	53.8411	59.1541	1.05405	0	0	0.952717	1.06786
GRMZM2G572658				1:9051957-9054944	28.9735	22.3469	79.0454	13.4541	35.7742	103.767	85.2187	286.003	51.4467	136.925
GRMZM2G576163				6:133118705-133118815	0	0	770.73	0	0	0	0	0.932863	0	0
GRMZM2G577037				7:9492229-9492351	0	0	175.502	0	0	0	0	0.932863	0	0
GRMZM2G579000				7:69109781-69109945	0	0	13.4689	0	0	0	0	0.932863	0	0
GRMZM2G580596				1:49363121-49363305	0	0	13.6943	6.88222	0	0	0	1.86573	0.952717	0
GRMZM2G580617				5:142758990-142759159	0	0	11.0568	0	0	0	0	0.932863	0	0
GRMZM2G582514				8:128081076-128083288	0	6.22302	21.4521	0	0	0	1.0969	3.73145	0	0
GRMZM2G583495				1:63728268-63736881	0	127.665	119.347	118.681	0	0	1.0969	0.932863	0.952717	0
GRMZM2G584186				5:214000094-214000208	0	0	345.284	0	0	0	0	0.932863	0	0
GRMZM2G584675				1:165992203-165992315	0	0	534.928	536.641	0	0	0	0.932863	0.952717	0
GRMZM2G586542				6:110363100-110363202	0	0	1809.88	0	0	0	0	0.932863	0	0
GRMZM2G586580				8:17244525-17244650	0	0	186.227	0	0	0	0	0.932863	0	0
GRMZM2G588694				2:183079483-183079637	0	0	18.3223	0	0	0	0	0.932863	0	0
GRMZM2G590307				7:130647698-130647819	0	0	258.593	0	0	0	0	0.932863	0	0
GRMZM2G590376				10:4708914-4709020	0	0	1134.18	0	0	0	0	0.932863	0	0
GRMZM2G590962				1:82160955-82161092	376.326	430.04	108.037	59.0033	194.538	5.27023	7.67831	1.86573	0.952717	3.20357
GRMZM2G591010				1:94892229-94892356	0	0	138.089	0	0	0	0	0.932863	0	0
GRMZM2G700893		Putative uncharacterized protein [Source:UniProtKB/TrEMBL;Acc:B4FGK7]		6:33230636-33231179	27.1776	13.8951	1.11506	26.7711	12.9562	113.837	61.4265	4.66432	125.759	60.8679
GRMZM2G702588			Peptidase aspartic, catalytic;Peptidase A1	10:137604342-137613361	26.3533	14.55	4.6927	24.8025	22.4352	576.563	291.776	104.481	579.252	473.061
GRMZM2G703152			Pollen allergen/expansin, C-termi0l	2:115952282-115952986	1.7242	6.71043	13.3939	3.79614	9.34003	6.32428	6.58141	7.46291	5.7163	9.61072
GRMZM2G704005		Putative uncharacterized protein [Source:UniProtKB/TrEMBL;Acc:B4FJM6]	Glyoxalase-like domain	1:258938143-258938692	10.0651	6.56038	33.6577	10.6564	21.9303	35.8376	24.1318	118.474	44.7777	88.6322
GRMZM2G704475	100193918	hypothetical protein LOC100193918 (LOC100193918), mR0 [Source:RefSeq D0;Acc:NM_001138990]	Late embryogenesis abundant protein, group 4;Apolipoprotein/apolipophorin	9:133674416-133676015	15.2463	7.23428	38.5383	5.31756	16.3846	300.629	144.677	723.424	127.348	391.407
GRMZM5G800530		Putative uncharacterized protein [Source:UniProtKB/TrEMBL;Acc:C0P06]		2:50608096-50613655	0	7.98321	17.0703	27.0048	0	0	1.34667	2.79862	4.32858	0
GRMZM5G802395		Putative uncharacterized protein [Source:UniProtKB/TrEMBL;Acc:C0PNL2]		10:12792460-12796737	10.261	9.61383	38.2357	6.4523	7.14465	4.21618	4.38761	16.7915	2.85815	3.20357
GRMZM5G802816	100280642	oleosin 18 kDa (LOC100280642), mR0 [Source:RefSeq D0;Acc:NM_001153560]		5:12301884-12303394	272.747	131.776	559.586	196.96	327.307	3127.05	1537.39	6238.97	2553.57	4108.34
GRMZM5G803063		Putative uncharacterized protein [Source:UniProtKB/TrEMBL;Acc:C0PK46]		5:199491714-199493659	9.96118	13.0646	39.024	13.2222	25.7628	6.32428	9.21059	26.1202	9.59666	18.3659
GRMZM5G803308	100304070	MYB transcription factor TaMYB1 [Source:RefSeq peptide;Acc:NP_001159044]	SANT, D0-binding;"HTH transcriptio0l regulator, Myb-type, D0-binding";Myb transcription factor;Homeodomain-like	9:97396867-97398308	10.4454	12.4205	30.9577	4.6711	5.08119	131.756	159.051	371.28	72.4065	74.75
GRMZM5G803365	100283886	chloroplast small heat shock protein [Source:RefSeq peptide;Acc:NP_001150256]	Heat shock protein Hsp20	5:115626335-115627652	26.6667	6.12816	65.5428	8.09507	19.0254	341.511	78.9769	799.464	119.09	273.372
GRMZM5G803859				9:73733654-73733822	0	0	29.4291	0	0	0	0	1.86573	0	0
GRMZM5G803880		Putative uncharacterized protein [Source:UniProtKB/TrEMBL;Acc:C4IYI3]		2:51729633-51734141	6.63166	15.6625	27.291	10.4481	21.6697	6.3249	16.4545	27.053	10.4799	21.3572
GRMZM5G803927		Putative uncharacterized protein [Source:UniProtKB/TrEMBL;Acc:C0PEW0]		4:43082418-43084747	171.751	151.876	349.393	199.293	324.298	400.618	356.341	808.439	461.845	756.596
GRMZM5G804292		Putative uncharacterized protein [Source:UniProtKB/TrEMBL;Acc:C4J5Z3]		9:134152465-134154240	34.4434	8.27689	80.9048	4.69347	26.1407	406.201	99.1689	941.932	63.7311	346.494
GRMZM5G804294				6:5106453-5106610	25.1562	22.4463	0	0	23.0179	1.05405	1.0969	0	0	1.06786
GRMZM5G804870		Putative uncharacterized protein [Source:UniProtKB/TrEMBL;Acc:C4J5J0]		1:3129700-3130708	13.1643	13.4039	33.8219	19.0056	20.0863	63.2428	68.962	159.311	117.974	117.876
GRMZM5G805505	100272603	hypothetical protein LOC100272603 [Source:RefSeq peptide;Acc:NP_001140538]	Pathogenesis-related transcriptio0l factor/ERF, D0-binding	2:21231378-21232602	3.75334	2.13461	38.8638	1.21699	6.63312	44.2699	26.3256	447.774	17.1489	90.7679
GRMZM5G805911	100381752	hypothetical protein LOC100381752 [Source:RefSeq peptide;Acc:NP_001168026]		2:234581069-234582741	13.0524	12.0539	48.7693	11.5272	30.3806	256.904	231.198	915.219	244.871	621.024
GRMZM5G806199				8:162957426-162957585	49.4838	42.1057	18.9408	82.753	22.4294	2.10809	2.1938	0.932863	3.81087	1.06786
GRMZM5G806387			Uncharacterised protein family UPF0497, trans-membrane plant	2:89243176-89244042	31.6591	14.2633	70.6977	28.7578	48.5513	216.079	99.818	464.566	221.03	358.8
GRMZM5G806774		Putative uncharacterized protein [Source:UniProtKB/TrEMBL;Acc:B7ZZB1]		5:46799779-46799929	0	0	22.9456	22.8836	0	0	0	0.932863	0.952717	0
GRMZM5G807504				2:102881283-102881440	0	0	39.5371	61.2932	0	0	0	1.86573	2.85815	0
GRMZM5G808457		Putative uncharacterized protein [Source:UniProtKB/TrEMBL;Acc:C0PAU5]		3:159916476-159922039	19.753	15.1078	56.0466	28.8387	41.8925	58.9831	46.2368	169.905	88.3919	127.645
GRMZM5G809218	542734	glutathione transferase5 (gst5), mR0 [Source:RefSeq D0;Acc:NM_001112244]		1:285410264-285411865	118.003	66.5754	343.843	115.052	157.683	1106.75	626.331	3056.41	1254.53	1655.95
GRMZM5G812459	-	-	-	4:173324332-173325043	0	0	34.1079	0	0	0	0	0.493912	0	0
GRMZM5G812864				7:78813281-78813438	0	0	19.7686	0	0	0	0	0.932863	0	0
GRMZM5G813011	100281918	PRAS-rich protein (LOC100281918), mR0 [Source:RefSeq D0;Acc:NM_001154837]		7:154224695-154225653	2.62554	6.34573	39.4684	3.29525	2.12576	25.2971	61.4265	364.75	36.2032	22.425
GRMZM5G813322				8:118295990-118305692	0	0	19.7686	0	0	0	0	0.932863	0	0
GRMZM5G813363	100272647	hypothetical protein LOC100272647 [Source:RefSeq peptide;Acc:NP_001140577]	Ndr;Pollen specific protein SF21	6:132808056-132811127	14.2977	4.37403	36.1312	3.85616	17.4692	305.673	94.3335	764.015	88.6027	395.107
GRMZM5G814015		Putative uncharacterized protein [Source:UniProtKB/TrEMBL;Acc:C4J7W5]		2:207900563-207901904	21.9608	0	50.0337	16.3954	0	1.05405	0	2.79859	0.952717	0
GRMZM5G814374				1:20373901-20374072	13.4475	12.1179	0	0	12.4187	1.05405	1.0969	0	0	1.06786
GRMZM5G814991				10:39672851-39672983	0	0	63.6651	0	0	0	0	0.932863	0	0
GRMZM5G815545	100280011	hypothetical protein LOC100280011 [Source:RefSeq peptide;Acc:NP_001146429]		4:240651913-240655881	20.8904	26.4439	51.6203	8.9881	30.3929	320.769	412.476	771.227	160.087	523.39
GRMZM5G816106		Putative uncharacterized protein [Source:UniProtKB/TrEMBL;Acc:C4J786]		1:207212558-207216688	0	0	224.109	462.742	0	0	0	0.932863	1.90543	0
GRMZM5G817191			Extracellular ligand-binding receptor	5:46797495-46797662	15.0137	12.9917	0	0	13.3919	1.05405	1.0969	0	0	1.06786
GRMZM5G818780				3:105347117-105350126	0	0	17.0716	0	0	0	0	1.86573	0	0
GRMZM5G818800		Putative uncharacterized protein [Source:UniProtKB/TrEMBL;Acc:C4J1M0]		1:226836897-226839806	2234.01	584.825	1056.22	92.4104	2339.99	9.28016	3.31745	5.71994	0.487213	12.5163
GRMZM5G818807				9:113499411-113501494	10.0741	25.4223	39.5294	4.53662	11.9333	30.5669	81.8915	123.178	15.6218	40.6786
GRMZM5G820074	100284736	xyloglucan endotransglucosylase/hydrolase protein 23 (LOC100284736), mR0 [Source:RefSeq D0;Acc:NM_001157631]		8:52843378-52844926	5.85212	17.8734	23.5744	7.08136	3.75454	88.8883	274.926	349.586	121.507	63.2396
GRMZM5G820301		Putative uncharacterized protein [Source:UniProtKB/TrEMBL;Acc:B7ZYJ8]		4:205729095-205732782	43.5843	32.8747	96.174	33.2989	57.9828	28.4592	22.8113	63.9614	21.9125	37.375
GRMZM5G820620		Putative uncharacterized protein [Source:UniProtKB/TrEMBL;Acc:C4J0D6]		6:160820724-160825336	11.463	11.2412	38.9035	3.24569	29.1199	3.16214	3.2907	11.5363	0.952717	8.54286
GRMZM5G821944				3:223767188-223769272	13.038	3.07562	0	0	6.04156	4.21618	1.0969	0	0	2.13572
GRMZM5G822137	100191808	hypothetical protein LOC100191808 [Source:RefSeq peptide;Acc:NP_001130705]	Heavy metal transport/detoxification protein	3:155358893-155361055	15.1509	22.36	48.045	12.4405	24.5711	259.295	335.652	779.874	234.368	457.043
GRMZM5G822216				3:196201549-196212195	35.6415	44.13	9.84217	45.642	15.6557	12.6486	17.5504	3.6897	18.7067	6.33834
GRMZM5G822237	100283036	cylicin-1 [Source:RefSeq peptide;Acc:NP_001149410]		2:234581069-234582741	10.8889	10.2113	40.1398	7.72957	24.7147	75.1207	71.5473	286.309	59.0459	179.87
GRMZM5G822571				1:186565107-186565248	0	0	48.643	0	0	0	0	0.932863	0	0
GRMZM5G824681		Putative uncharacterized protein [Source:UniProtKB/TrEMBL;Acc:C4J8N0]		1:29260544-29264281	107.336	0	0	122.59	69.2227	1.39056	0	0	1.90543	1.06786
GRMZM5G826866		Putative uncharacterized protein [Source:UniProtKB/TrEMBL;Acc:B8A1E1]		9:16777513-16777678	0	0	16.9185	0	0	0	0	0.932863	0	0
GRMZM5G827257		Putative uncharacterized protein [Source:UniProtKB/TrEMBL;Acc:C4J7A0]		2:174766781-174769167	1.51429	5.35031	13.9553	1.25693	7.58348	14.7566	32.907	94.9972	13.338	52.325
GRMZM5G828375				2:214605470-214610214	0	24.7369	44.918	22.1659	0	0	1.0969	1.86573	0.952717	0
GRMZM5G828670				4:26919962-26927993	39.4355	34.9076	13.9496	19.3129	29.1993	16.8647	16.4566	6.53004	8.98363	13.8821
GRMZM5G829587				1:77786824-77786983	90.5049	221.843	43.6999	91.6923	101.725	5.27023	14.2597	2.79859	5.7163	6.40715
GRMZM5G829825		Putative uncharacterized protein [Source:UniProtKB/TrEMBL;Acc:C0HH89]		8:156446972-156452761	0	7.45214	17.1843	18.0162	0	0	0.42258	0.932863	0.952717	0
GRMZM5G829965	100279412	hypothetical protein LOC100279412 [Source:RefSeq peptide;Acc:NP_001145896]		9:112153108-112154412	6.36387	8.16211	24.0505	6.65894	10.4099	98.2699	125.855	356.9	114.326	172.993
GRMZM5G831200			Parallel beta-helix repeat;"Glycoside hydrolase, family 28";Pectin lyase fold	5:74480743-74483146	6.21787	14.7814	24.5924	9.89618	12.9489	122.269	302.745	458.969	241.037	308.611
GRMZM5G833578				4:223176155-223177674	17.9435	21.6846	42.7169	15.8445	39.6218	150.729	184.279	354.488	141.002	340.647
GRMZM5G835097		Putative uncharacterized protein [Source:UniProtKB/TrEMBL;Acc:C4J0V9]		3:227851106-227862209	0	115.631	132.221	236.167	0	0	1.14982	1.23661	2.2083	0
GRMZM5G837732	100285495	CBL-interacting serine/threonine-protein ki0se 15 (LOC100285495), mR0 [Source:RefSeq D0;Acc:NM_001158387]		1:253331833-253333633	0.733432	4.4675	13.2668	0.995811	1.92457	11.5945	72.3955	201.105	19.0543	35.2393
GRMZM5G838134				6:6116051-6116208	25.1562	0	0	0	23.0179	1.05405	0	0	0	1.06786
GRMZM5G838410				5:178970657-178971460	13.6907	8.90707	179.289	0.946147	23.8987	75.4755	51.5544	1011.17	5.71344	140.963
GRMZM5G841975				9:16724286-16729342	16.3246	19.9327	0	9.41738	5.22074	3.16214	4.38761	0	1.90543	1.06786
GRMZM5G842009		Putative uncharacterized protein [Source:UniProtKB/TrEMBL;Acc:B7ZZD7]		4:181917787-181922875	0	0	20.5975	0	0	0	0	1.05545	0	0
GRMZM5G842058	542086	Protein BRICK1 [Source:UniProtKB/Swiss-Prot;Acc:Q8RW98]	Matrilin, coiled-coil trimerisation domain	5:216747836-216749400	25.2339	13.6166	50.654	35.2747	40.3412	108.567	63.6203	230.417	171.489	199.689
GRMZM5G842366	100304059	polcalcin Jun o 2 (LOC100304059), mR0 [Source:RefSeq D0;Acc:NM_001165566]		8:91126488-91127653	1.16313	5.01786	25.4268	1.11665	0.130426	8.43237	37.2946	173.513	9.52717	1.06786
GRMZM5G842740		Putative uncharacterized protein [Source:UniProtKB/TrEMBL;Acc:C0PFK6]		6:124840712-124850629	165.354	37.4048	32.2728	106.186	154.819	4.21618	1.0969	0.957938	2.88034	4.27143
GRMZM5G842848		Putative uncharacterized protein [Source:UniProtKB/TrEMBL;Acc:C4J5N4]		3:17614008-17614990	72.3921	31.2125	189.984	85.3191	116.363	220.9	103.626	587.298	285.984	391.523
GRMZM5G843415			Cullin, N-termi0l	6:129643856-129645810	0	16.5138	14.618	0	0	0	1.0969	0.932863	0	0
GRMZM5G844243		Putative uncharacterized protein [Source:UniProtKB/TrEMBL;Acc:C0PNK8]		7:157387226-157396300	2.92167	13.9147	29.0964	0	11.3328	1.05405	5.48451	11.1944	0	4.27143
GRMZM5G844922		Putative uncharacterized protein [Source:UniProtKB/TrEMBL;Acc:C4IZE0]		3:157455518-157458570	0	6.67796	17.748	0	11.29	0	3.2907	8.39577	0	5.33929
GRMZM5G845181				1:84531392-84531557	0	12.8159	11.7405	0	0	0	1.0969	0.932863	0	0
GRMZM5G846097				6:160533096-160533295	102.69	57.3229	229.708	76.2977	166.403	24.2431	15.3566	61.569	20.0071	44.85
GRMZM5G847274		Putative uncharacterized protein [Source:UniProtKB/TrEMBL;Acc:B6TZY9]		2:29347150-29347282	402.803	79.7891	74.2059	71.9509	404.235	4.21618	1.0969	0.932863	0.952717	5.33929
GRMZM5G847466	100283698	calmodulin [Source:RefSeq peptide;Acc:NP_001152942]	Calcium-binding EF-hand;EF-HAND 2;"EF-Hand 1, calcium-binding site";EF-hand-like domain	6:166188863-166189789	7.61467	8.42993	41.0206	4.80954	7.01957	48.4861	54.8451	253.739	36.2032	51.2572
GRMZM5G847707		Putative uncharacterized protein [Source:UniProtKB/TrEMBL;Acc:C4J2C3]		5:204791954-204792782	24.0166	0	0	19.8755	43.2907	1.05405	0	0	0.952717	2.13572
GRMZM5G848693		Putative uncharacterized protein [Source:UniProtKB/TrEMBL;Acc:C4J8M1]		7:167082564-167082711	0	0	35.6187	0	0	0	0	0.932863	0	0
GRMZM5G850539				3:31010666-31010890	16.7049	10.4819	78.7727	36.8158	15.4203	6.32428	4.38761	31.7174	15.2435	6.40715
GRMZM5G851039		Putative uncharacterized protein [Source:UniProtKB/TrEMBL;Acc:C0PAG4]		10:13503363-13507728	240.03	23.6298	102.738	111.674	120.495	9.48641	1.0969	4.66432	4.76358	5.33929
GRMZM5G851654	100273402	hypothetical protein LOC100273402 [Source:RefSeq peptide;Acc:NP_001141311]	MD-2-related lipid-recognition	2:235081469-235084856	44.1458	22.485	104.111	44.3447	77.4213	406.862	212.799	923.535	448.73	747.5
GRMZM5G852856		Putative uncharacterized protein [Source:UniProtKB/TrEMBL;Acc:C0P6U4]		9:1587520-1589145	3.38733	9.81915	18.7296	4.59199	4.48258	25.2971	73.4924	138.064	38.1087	36.3072
GRMZM5G853245	100280461	nucleic acid binding protein [Source:RefSeq peptide;Acc:NP_001146853]	Zinc finger, CCCH-type	3:6682999-6684904	39.0441	35.0737	79.1817	24.0817	39.8116	814.778	737.118	1590.53	582.11	926.9
GRMZM5G854813	100279657	hypothetical protein LOC100279657 [Source:RefSeq peptide;Acc:NP_001146116]		4:23973731-23978124	84.661	39.2403	178.888	72.0073	126.886	192.991	88.8455	412.52	166.495	287.51
GRMZM5G855304		Putative uncharacterized protein [Source:UniProtKB/TrEMBL;Acc:C4IZA9]		8:90039034-90044865	0	28.6404	11.5684	3.66078	10.3864	0	9.87219	3.73151	1.17083	3.20359
GRMZM5G855519		Putative uncharacterized protein [Source:UniProtKB/TrEMBL;Acc:C4J2I3]		8:67738963-67744714	8.96703	7.06184	28.5099	19.3374	14.498	6.32428	5.48451	21.4559	14.2908	10.6786
GRMZM5G855743				7:22328449-22330186	17.4327	1.91462	1.19926	5.84792	2.93942	179.131	19.7442	12.1272	63.832	30.8321
GRMZM5G856338		Putative uncharacterized protein [Source:UniProtKB/TrEMBL;Acc:C0P2W1]	Beta-grasp fold, ferredoxin-type;"Adrenodoxin, iron-sulphur binding site";Adrenodoxin;Ferredoxin	6:107908152-107911251	7.32562	10.4983	24.8175	6.11611	14.8928	107.513	149.179	350.757	88.6027	210.368
GRMZM5G857786		Putative uncharacterized protein [Source:UniProtKB/TrEMBL;Acc:C4J065]		10:71115602-71123038	0	0	112.394	0	0	0	0	1.86573	0	0
GRMZM5G858019		Putative uncharacterized protein [Source:UniProtKB/TrEMBL;Acc:C0PBF6]		2:3094657-3099169	45.6001	45.7452	102.214	47.7101	50.9927	24.7009	26.3256	58.4181	27.1087	28.8322
GRMZM5G858553		Putative uncharacterized protein [Source:UniProtKB/TrEMBL;Acc:C0PLK3]		9:93317585-93321453	992.742	0	338.261	793.792	792.408	2.10809	0	0.932863	2.14687	2.13572
GRMZM5G858754		Putative uncharacterized protein [Source:UniProtKB/TrEMBL;Acc:C0P9V9]		3:83594911-83596246	44.2685	22.2768	11.9141	28.5697	21.4761	15.8107	8.77521	4.66432	10.4799	7.92858
GRMZM5G859358		Putative uncharacterized protein [Source:UniProtKB/TrEMBL;Acc:C0HIB2]		9:133674416-133676015	279.678	108.588	687.759	101.318	316.178	1665.17	674.708	4064.96	719.617	2152.23
GRMZM5G860022		Putative uncharacterized protein [Source:UniProtKB/TrEMBL;Acc:C0P7V3]		1:81588782-81594131	20.7563	3.75807	49.6889	8.55607	31.6389	8.1965	1.68132	21.6048	3.81087	13.8822
GRMZM5G860632	100278849	hypothetical protein LOC100278849 [Source:RefSeq peptide;Acc:NP_001152918]		1:295273153-295273950	1.73801	4.59153	14.2735	2.78345	6.08841	7.37832	20.8411	60.6361	14.2908	30.9679
GRMZM5G860767	-	-	-	1:287799561-287799694	0	73.2097	65.1821	0	0	0	1.0969	0.932863	0	0
GRMZM5G861139		Putative uncharacterized protein [Source:UniProtKB/TrEMBL;Acc:C4J2Q4]		10:27130277-27134917	21.2728	18.4108	0	0	18.593	1.05405	1.0969	0	0	1.06786
GRMZM5G862514				4:65814114-65814271	0	22.4463	19.7686	20.4311	0	0	1.0969	0.932863	0.952717	0
GRMZM5G862540	100282847	LOC100282847 [Source:RefSeq peptide;Acc:NP_001149225]	Cytochrome c1, transmembrane anchor, C-termi0l;Nucleotide sugar dehydroge0se;"UDP-glucose/GDP-mannose dehydroge0se, N-termi0l";"UDP-glucose/GDP-mannose dehydroge0se, dimerisation";"6-phosphogluco0te dehydroge0se, C-termi0l-like";0D(P)-binding domain;"UDP-glucose/GDP-mannose dehydroge0se, C-termi0l"	5:6694298-6697188	13.6554	34.0836	60.794	12.6688	21.1782	394.213	968.564	1721.13	410.621	657.8
GRMZM5G863511		Putative uncharacterized protein [Source:UniProtKB/TrEMBL;Acc:C0HFQ6]		8:12557721-12566051	8.1914	7.7421	35.13	6.95443	0	1.05405	1.09691	4.66434	0.952753	0
GRMZM5G863625		Putative uncharacterized protein [Source:UniProtKB/TrEMBL;Acc:C4IZC5]		10:127269124-127274514	14.6135	13.0513	38.2181	15.4176	0	3.16223	3.29077	9.32878	3.81101	0
GRMZM5G866827				9:74000547-74000715	0	0	14.7145	0	0	0	0	0.932863	0	0
GRMZM5G867530	100283162	src2-like protein (LOC100283162), mR0 [Source:RefSeq D0;Acc:NM_001156064]		8:159242021-159243697	6.82944	20.8163	45.1871	6.0302	5.81593	95.9182	300.551	593.301	106.562	98.2429
GRMZM5G868973		Putative uncharacterized protein [Source:UniProtKB/TrEMBL;Acc:B8A194]		8:130746554-130750391	0	0	66.7205	0	0	0	0	0.932868	0	0
GRMZM5G869716				1:251222922-251224655	0	26.9686	13.1412	12.788	0	0	2.00587	0.932863	0.952717	0
GRMZM5G869989		Putative uncharacterized protein [Source:UniProtKB/TrEMBL;Acc:B6SM83]		1:61951364-61953102	46.763	5.99459	101.864	0	40.3863	7.37322	1.0969	17.5849	0	7.47388
GRMZM5G871382		Putative uncharacterized protein [Source:UniProtKB/TrEMBL;Acc:C0PN16]		4:182805292-182812185	11.2466	13.1646	35.3741	13.8791	26.7347	6.32432	8.74416	21.4559	9.52717	18.5624
GRMZM5G871471			Pyridoxal phosphate-dependent transferase, major region, subdomain 2;"Pyridoxal phosphate-dependent transferase, major region, subdomain 1";Aromatic amino acid beta-elimi0ting lyase/threonine aldolase	1:62526435-62533094	58.3182	70.1046	24.2233	51.8421	34.2923	1157.34	1349.19	464.566	1016.55	653.529
GRMZM5G871801		Putative uncharacterized protein [Source:UniProtKB/TrEMBL;Acc:B8A0R2]		4:5460336-5462342	32.1643	20.0265	9.01914	26.0935	17.8365	208.171	136.356	58.7705	197.457	133.177
GRMZM5G873432				5:190734322-190735100	0	0	51.7866	0	0	0	0	0.932863	0	0
GRMZM5G873600				2:153777906-153778253	22.6222	106.764	52.6441	43.8389	44.4512	11.5945	60.3296	28.9188	22.8652	23.4929
GRMZM5G874000				5:181252115-181252501	2.93493	7.35933	16.4123	6.48397	10.8011	6.32428	16.4535	35.4488	14.2908	23.4929
GRMZM5G874472		Putative uncharacterized protein [Source:UniProtKB/TrEMBL;Acc:C4IYC9]		1:34826166-34831145	0	14.0164	18.2051	16.8158	4.57226	0	3.29109	4.21296	3.8112	1.06786
GRMZM5G875675		Putative uncharacterized protein [Source:UniProtKB/TrEMBL;Acc:B7ZZ81]		2:179624176-179625876	0	233.95	102.115	223.585	0	0	2.1938	0.932918	1.90543	0
GRMZM5G876379	100274220	hypothetical protein LOC100274220 [Source:RefSeq peptide;Acc:NP_001142064]		2:177589-179372	3.63407	9.09734	22.2717	3.79889	3.12529	63.2428	161.245	376.877	78.1228	61.9357
GRMZM5G876387				2:11382332-11382500	15.2812	40.4022	95.8141	12.7539	13.8503	1.05405	3.2907	7.46291	0.952717	1.06786
GRMZM5G878780		Putative uncharacterized protein [Source:UniProtKB/TrEMBL;Acc:C0HHP1]		7:98584059-98587303	48.3768	80.4749	98.4579	41.1818	23.2949	4.21618	7.67831	9.32863	3.81087	2.13572
GRMZM5G879617			Cullin, N-termi0l	5:212719259-212721393	0	0	64.7115	13.1647	0	0	0	4.66432	0.952717	0
GRMZM5G880228		Putative uncharacterized protein [Source:UniProtKB/TrEMBL;Acc:C4IY96]		9:20705210-20706472	63.219	108.137	15.2986	123.719	235.881	544.942	719.567	187.505	977.441	1284.63
GRMZM5G881617		Putative uncharacterized protein [Source:UniProtKB/TrEMBL;Acc:C0P8Y7]		6:8404300-8404865	0	6.16133	30.4836	4.84754	7.84912	0	0.935213	4.31333	0.652007	1.02724
GRMZM5G883258				2:224733754-224734649	150.939	55.9827	794.666	90.9948	264.289	88.6389	37.1754	481.342	65.0166	188.237
GRMZM5G884927				4:49111484-49155166	25.1562	22.4463	0	20.4311	23.0179	1.05405	1.0969	0	0.952717	1.06786
GRMZM5G888489		Putative uncharacterized protein [Source:UniProtKB/TrEMBL;Acc:C4J2W7]		1:281711998-281716146	21.1209	56.4421	67.4368	27.6638	31.2454	23.3686	66.0417	76.8782	31.9056	36.7616
GRMZM5G888895				1:268262476-268262633	0	0	19.7686	20.4311	0	0	0	0.932863	0.952717	0
GRMZM5G889169				4:37051160-37051323	0	14.5221	12.4724	13.6171	0	0	1.0969	0.932863	0.952717	0
GRMZM5G890274		Putative uncharacterized protein [Source:UniProtKB/TrEMBL;Acc:C0PLA3]		1:224437175-224438294	2.96002	8.22603	20.5735	2.99285	6.24687	34.7835	98.7211	229.484	40.0141	82.1671
GRMZM5G890626				2:26387958-26388140	164.959	120.928	0	609.77	236.32	14.7566	12.0659	0	60.0212	22.425
GRMZM5G892071				9:105633398-105633680	0	41.3518	18.1247	9.81067	10.5791	0	4.38761	1.86573	0.952717	1.06786
GRMZM5G892567				5:15713615-15720030	0	0	42.9345	19.764	0	0	0	12.0068	5.7163	0
GRMZM5G893561				2:218935265-218935430	0	0	11.7411	0	0	0	0	0.932863	0	0
GRMZM5G895087		Putative uncharacterized protein [Source:UniProtKB/TrEMBL;Acc:B8A3K3]		8:167572055-167576022	0	0	22.4961	0	0	0	0	1.86573	0	0
GRMZM5G895106	-	-	-	4:239624770-239639589	0	0	930.836	0	0	0	0	0.517367	0	0
GRMZM5G895592				10:147397955-147398308	0	5.11147	11.1228	0.562689	1.88902	0	8.77521	18.6573	0.952717	3.20357
GRMZM5G896682		Putative uncharacterized protein [Source:UniProtKB/TrEMBL;Acc:C4IY26]		6:155324244-155332632	13.7806	12.6245	42.8961	0	12.7228	1.05405	1.09736	3.73145	0	1.06786
GRMZM5G896845		Putative uncharacterized protein [Source:UniProtKB/TrEMBL;Acc:C4J1R6]		8:37415285-37418826	13.3403	16.8782	38.2715	13.8454	28.407	8.43237	11.1584	24.2544	8.57445	18.1536
GRMZM5G898794				2:68561212-68563427	0	0	13.6487	12.9536	0	0	0	0.932863	0.952717	0
GRMZM5G898857				2:144286168-144286389	14.7851	13.4762	36.9348	18.7239	22.8203	5.27023	5.48451	13.993	7.62173	9.61072
GRMZM5G899121		Putative uncharacterized protein [Source:UniProtKB/TrEMBL;Acc:C0PLA8]		2:224644894-224652148	0	7.13121	12.3612	0	0	0	1.0969	1.86573	0	0
GRMZM5G899181	100275822	hypothetical protein LOC100275822 [Source:RefSeq peptide;Acc:NP_001143288]		4:3112924-3115501	8.54508	10.8949	64.3037	4.33219	13.9908	10.2783	14.2597	81.3571	5.7163	18.4683
GRMZM6G192875	-	-	-	scaffold_492:597-1228	62.3746	8.39846	133.937	12.6087	53.6422	335.187	47.1668	711.775	80.9809	340.647
GRMZM6G449101	-	-	-	scaffold_216:558-1115	3.72691	5.98922	19.6224	5.74807	4.19116	15.8107	26.3256	82.092	26.6761	19.2214
GRMZM6G617209	-	-	-	4:1252637-1254044	11.1829	14.7305	117.488	9.63614	29.8195	170.755	230.349	1737.92	172.442	521.115
GRMZM6G791392	-	-	-	8:66721287-66722431	15.2046	13.927	44.3981	28.9416	33.4789	67.4589	63.6203	196.834	134.333	155.907
zma-MIR156d	-	-	-	5:92406034-92406722	0	0	134.803	0	0	0	0	0.558118	0	0
