# Supplementary material for: The Mechanisms of Maize Resistance to Fusarium verticillioides by Comprehensive Analysis of RNA-seq Data
Source: Front Plant Sci. 2016 Nov 4;7:1654. doi: 10.3389/fpls.2016.01654 (PMC5096342; doi:10.3389/fpls.2016.01654)
Supplement: Supplementary file 12 [file Table_3.XLSX]

## Sheet: QTL by Xiang
Chr	Left Position	Right Position	Posible Effective Stage
1	54842973	64505780	Later
1	223974395	228741289	Later
2	205842785	211511361	Later
2	213614510	215444370	Both
2	217660131	221800414	Both
3	3478666	7830037	Later
3	11675739	15281332	Early
3	17000431	19902089	Later
3	31056945	90213128	Early
3	170024073	176604729	Early
3	177381672	193733670	Both
4	9536692	14471671	Early
4	14854376	20600353	Later
4	46450572	142430377	Both
5	142281997	164370168	Both
5	192230178	203736050	Later
5	205440973	217012402	Later
6	88014372	104547777	Later
6	106067449	123777990	Both
6	150719642	155178165	Later
6	156461452	161618104	Both
6	164260857	166791275	Later
7	85130467	94422211	Later
7	118007174	134100293	Later
7	131984321	143389581	Both
8	110811553	125974265	Both
